# Supplementary material for: Identification of immune microenvironment subtypes and clinical risk biomarkers for osteoarthritis based on a machine learning model
Source: Front Mol Biosci. 2024 Oct 17;11:1376793. doi: 10.3389/fmolb.2024.1376793 (PMC11524973; doi:10.3389/fmolb.2024.1376793)
Supplement: Supplementary file 1 [file DataSheet4.CSV]

	ID	Description	GeneRatio	BgRatio	pvalue	p.adjust	qvalue	geneID	Count
hsa04061	hsa04061	Viral protein interaction with cytokine and cytokine receptor - Homo sapiens (human)	5/24	100/8443	7.49381354626565e-06	0.000669318542253708	0.000471851797049934	CCL18/CSF1R/CCL19/CCR1/IL18	5
hsa04060	hsa04060	Cytokine-cytokine receptor interaction - Homo sapiens (human)	7/24	295/8443	1.22810741697928e-05	0.000669318542253708	0.000471851797049934	CCL18/CSF1R/CCL19/CCR1/CD4/IL11/IL18	7
hsa04010	hsa04010	MAPK signaling pathway - Homo sapiens (human)	6/24	302/8443	0.00015546725332007	0.00313513271698756	0.0022101853050709	ARRB1/CD14/CSF1R/RAC2/INSR/VEGFC	6
hsa04640	hsa04640	Hematopoietic cell lineage - Homo sapiens (human)	4/24	99/8443	0.000157845399420431	0.00313513271698756	0.0022101853050709	CD14/CSF1R/CD4/IL11	4
hsa04613	hsa04613	Neutrophil extracellular trap formation - Homo sapiens (human)	5/24	191/8443	0.000168400584395946	0.00313513271698756	0.0022101853050709	CYBB/ITGB2/RAC2/TLR7/TLR8	5
hsa04062	hsa04062	Chemokine signaling pathway - Homo sapiens (human)	5/24	192/8443	0.0001725761128617	0.00313513271698756	0.0022101853050709	ARRB1/CCL18/RAC2/CCL19/CCR1	5
hsa04015	hsa04015	Rap1 signaling pathway - Homo sapiens (human)	5/24	210/8443	0.000262257466421951	0.00408372340571323	0.00287891654869209	CSF1R/ITGB2/RAC2/INSR/VEGFC	5
hsa05134	hsa05134	Legionellosis - Homo sapiens (human)	3/24	57/8443	0.00053398844151761	0.00727559251567744	0.00512909950405073	CD14/ITGB2/IL18	3
hsa04145	hsa04145	Phagosome - Homo sapiens (human)	4/24	152/8443	0.000810322607193346	0.00981390713156386	0.00691854389767418	CD14/CYBB/ITGB2/MARCO	4
hsa05152	hsa05152	Tuberculosis - Homo sapiens (human)	4/24	180/8443	0.0015203551471544	0.016571871103983	0.0116827290255023	CD14/CD74/ITGB2/IL18	4
hsa05323	hsa05323	Rheumatoid arthritis - Homo sapiens (human)	3/24	93/8443	0.00221454646339957	0.0219441422282321	0.0154700374955185	ITGB2/IL11/IL18	3
hsa04064	hsa04064	NF-kappa B signaling pathway - Homo sapiens (human)	3/24	104/8443	0.00304473355974844	0.0255289198471216	0.0179972105151123	BLNK/CD14/CCL19	3
hsa04620	hsa04620	Toll-like receptor signaling pathway - Homo sapiens (human)	3/24	104/8443	0.00304473355974844	0.0255289198471216	0.0179972105151123	CD14/TLR7/TLR8	3
hsa04670	hsa04670	Leukocyte transendothelial migration - Homo sapiens (human)	3/24	114/8443	0.00394636923602331	0.0295820540429482	0.0208545624831987	CYBB/ITGB2/RAC2	3
hsa04014	hsa04014	Ras signaling pathway - Homo sapiens (human)	4/24	236/8443	0.00407092486829563	0.0295820540429482	0.0208545624831987	CSF1R/RAC2/INSR/VEGFC	4
hsa05340	hsa05340	Primary immunodeficiency - Homo sapiens (human)	2/24	38/8443	0.00511475545376677	0.0348442715287861	0.0245642860608536	BLNK/CD4	2
hsa04380	hsa04380	Osteoclast differentiation - Homo sapiens (human)	3/24	128/8443	0.00545847272796112	0.0349984427851625	0.0246729727022391	BLNK/CSF1R/TYROBP	3
hsa04650	hsa04650	Natural killer cell mediated cytotoxicity - Homo sapiens (human)	3/24	132/8443	0.00594628085383606	0.0360080340593406	0.0253847077385984	ITGB2/RAC2/TYROBP	3
hsa05135	hsa05135	Yersinia infection - Homo sapiens (human)	3/24	137/8443	0.00659194031767378	0.0378169207698127	0.0266599248304812	RAC2/CD4/IL18	3
hsa05144	hsa05144	Malaria - Homo sapiens (human)	2/24	50/8443	0.00872955498748225	0.0475760746817782	0.0335398691624318	ITGB2/IL18	2
hsa04514	hsa04514	Cell adhesion molecules - Homo sapiens (human)	3/24	157/8443	0.00958600125098446	0.0497559112551098	0.0350765960562339	ITGB2/CD4/SDC3	3
hsa05416	hsa05416	Viral myocarditis - Homo sapiens (human)	2/24	60/8443	0.012397362504753	0.061423296046276	0.043301792480716	ITGB2/RAC2	2
hsa03260	hsa03260	Virion - Human immunodeficiency virus - Homo sapiens (human)	1/24	5/8443	0.0141357134429464	0.0669909897948329	0.047226868710988	CD4	1
hsa05221	hsa05221	Acute myeloid leukemia - Homo sapiens (human)	2/24	67/8443	0.0153003358916374	0.0694890255078532	0.0489879175477864	CD14/CSF1R	2
hsa05415	hsa05415	Diabetic cardiomyopathy - Homo sapiens (human)	3/24	203/8443	0.0191100892334146	0.079379092416802	0.0559601520659252	CYBB/RAC2/INSR	3
hsa05133	hsa05133	Pertussis - Homo sapiens (human)	2/24	76/8443	0.019418808765508	0.079379092416802	0.0559601520659252	CD14/ITGB2	2
hsa05140	hsa05140	Leishmaniasis - Homo sapiens (human)	2/24	77/8443	0.0199023471132425	0.079379092416802	0.0559601520659252	CYBB/ITGB2	2
hsa04612	hsa04612	Antigen processing and presentation - Homo sapiens (human)	2/24	78/8443	0.0203909595199125	0.079379092416802	0.0559601520659252	CD74/CD4	2
hsa05417	hsa05417	Lipid and atherosclerosis - Homo sapiens (human)	3/24	215/8443	0.0222226740776114	0.083526602567574	0.0588840365758851	CD14/CYBB/IL18	3
hsa04662	hsa04662	B cell receptor signaling pathway - Homo sapiens (human)	2/24	84/8443	0.0234275070352375	0.0851199422280297	0.0600072987218365	BLNK/RAC2	2
hsa05163	hsa05163	Human cytomegalovirus infection - Homo sapiens (human)	3/24	225/8443	0.0250183557896843	0.0879677671314708	0.0620149396484536	PTGER4/RAC2/CCR1	3
hsa05171	hsa05171	Coronavirus disease - COVID-19 - Homo sapiens (human)	3/24	232/8443	0.0270847532060223	0.0922574406080133	0.0650390455276192	CYBB/TLR7/TLR8	3
hsa04520	hsa04520	Adherens junction - Homo sapiens (human)	2/24	93/8443	0.0283087849880518	0.0935047746575044	0.0659183829067873	RAC2/INSR	2
hsa04933	hsa04933	AGE-RAGE signaling pathway in diabetic complications - Homo sapiens (human)	2/24	100/8443	0.0323643117666071	0.103756175957652	0.0731453485746847	CYBB/VEGFC	2
hsa05146	hsa05146	Amoebiasis - Homo sapiens (human)	2/24	102/8443	0.0335631320430999	0.104525182648511	0.0736874778690614	CD14/ITGB2	2
hsa04066	hsa04066	HIF-1 signaling pathway - Homo sapiens (human)	2/24	109/8443	0.0378947252590609	0.114736807034379	0.0808864018687557	CYBB/INSR	2
hsa04926	hsa04926	Relaxin signaling pathway - Homo sapiens (human)	2/24	129/8443	0.05136476045695	0.151317807832637	0.106675035941888	ARRB1/VEGFC	2
hsa04151	hsa04151	PI3K-Akt signaling pathway - Homo sapiens (human)	3/24	354/8443	0.077183032114529	0.221393434223254	0.156076491533535	CSF1R/INSR/VEGFC	3
hsa05164	hsa05164	Influenza A - Homo sapiens (human)	2/24	171/8443	0.0841870520101116	0.235292017156466	0.165874623393742	IL18/TLR7	2
hsa04360	hsa04360	Axon guidance - Homo sapiens (human)	2/24	182/8443	0.093637060823108	0.253923299211634	0.179009182447603	RAC2/SEMA5A	2
hsa04621	hsa04621	NOD-like receptor signaling pathway - Homo sapiens (human)	2/24	186/8443	0.0971492982125949	0.253923299211634	0.179009182447603	CYBB/IL18	2
hsa04960	hsa04960	Aldosterone-regulated sodium reabsorption - Homo sapiens (human)	1/24	37/8443	0.100171576753213	0.253923299211634	0.179009182447603	INSR	1
hsa05143	hsa05143	African trypanosomiasis - Homo sapiens (human)	1/24	37/8443	0.100171576753213	0.253923299211634	0.179009182447603	IL18	1
hsa05202	hsa05202	Transcriptional misregulation in cancer - Homo sapiens (human)	2/24	193/8443	0.10338753335973	0.25611911673206	0.180557175484697	CD14/CSF1R	2
hsa04216	hsa04216	Ferroptosis - Homo sapiens (human)	1/24	41/8443	0.110405881847385	0.266554090224318	0.187913554672866	CYBB	1
hsa04510	hsa04510	Focal adhesion - Homo sapiens (human)	2/24	203/8443	0.1124907169754	0.266554090224318	0.187913554672866	RAC2/VEGFC	2
hsa05170	hsa05170	Human immunodeficiency virus 1 infection - Homo sapiens (human)	2/24	212/8443	0.120862499133176	0.27940777705317	0.196975062529034	RAC2/CD4	2
hsa04930	hsa04930	Type II diabetes mellitus - Homo sapiens (human)	1/24	46/8443	0.123041956867451	0.27940777705317	0.196975062529034	INSR	1
hsa05166	hsa05166	Human T-cell leukemia virus 1 infection - Homo sapiens (human)	2/24	222/8443	0.1303470290604	0.289955636073134	0.204411023016309	ITGB2/CD4	2
hsa04913	hsa04913	Ovarian steroidogenesis - Homo sapiens (human)	1/24	51/8443	0.135505921731155	0.293000038871171	0.206557246138054	INSR	1
hsa04810	hsa04810	Regulation of actin cytoskeleton - Homo sapiens (human)	2/24	229/8443	0.137091761306695	0.293000038871171	0.206557246138054	ITGB2/RAC2	2
hsa04340	hsa04340	Hedgehog signaling pathway - Homo sapiens (human)	1/24	56/8443	0.147800020078716	0.302892038257859	0.213530843001678	ARRB1	1
hsa04923	hsa04923	Regulation of lipolysis in adipocytes - Homo sapiens (human)	1/24	58/8443	0.152670594042141	0.302892038257859	0.213530843001678	INSR	1
hsa05131	hsa05131	Shigellosis - Homo sapiens (human)	2/24	247/8443	0.15479198460955	0.302892038257859	0.213530843001678	CD14/IL18	2
hsa04370	hsa04370	VEGF signaling pathway - Homo sapiens (human)	1/24	59/8443	0.155095866044883	0.302892038257859	0.213530843001678	RAC2	1
hsa05132	hsa05132	Salmonella infection - Homo sapiens (human)	2/24	249/8443	0.156787575463519	0.302892038257859	0.213530843001678	CD14/IL18	2
hsa00590	hsa00590	Arachidonic acid metabolism - Homo sapiens (human)	1/24	61/8443	0.159926467614994	0.302892038257859	0.213530843001678	PTGDS	1
hsa04213	hsa04213	Longevity regulating pathway - multiple species - Homo sapiens (human)	1/24	62/8443	0.162331832059905	0.302892038257859	0.213530843001678	INSR	1
hsa03250	hsa03250	Viral life cycle - HIV-1 - Homo sapiens (human)	1/24	63/8443	0.164730595456941	0.302892038257859	0.213530843001678	CD4	1
hsa04929	hsa04929	GnRH secretion - Homo sapiens (human)	1/24	64/8443	0.167122775135823	0.302892038257859	0.213530843001678	ARRB1	1
hsa05321	hsa05321	Inflammatory bowel disease - Homo sapiens (human)	1/24	65/8443	0.169508388382839	0.302892038257859	0.213530843001678	IL18	1
hsa04664	hsa04664	Fc epsilon RI signaling pathway - Homo sapiens (human)	1/24	68/8443	0.176626001746234	0.308466997746632	0.217461041385844	RAC2	1
hsa04924	hsa04924	Renin secretion - Homo sapiens (human)	1/24	69/8443	0.178985521263619	0.308466997746632	0.217461041385844	PTGER4	1
hsa05020	hsa05020	Prion disease - Homo sapiens (human)	2/24	273/8443	0.181118237209032	0.308466997746632	0.217461041385844	CYBB/RAC2	2
hsa04623	hsa04623	Cytosolic DNA-sensing pathway - Homo sapiens (human)	1/24	75/8443	0.193007139235815	0.32257666490385	0.227407982018166	IL18	1
hsa05212	hsa05212	Pancreatic cancer - Homo sapiens (human)	1/24	76/8443	0.195321650308753	0.32257666490385	0.227407982018166	RAC2	1
hsa04610	hsa04610	Complement and coagulation cascades - Homo sapiens (human)	1/24	86/8443	0.218119578772745	0.349632854209253	0.246481876941337	ITGB2	1
hsa05210	hsa05210	Colorectal cancer - Homo sapiens (human)	1/24	86/8443	0.218119578772745	0.349632854209253	0.246481876941337	RAC2	1
hsa04211	hsa04211	Longevity regulating pathway - Homo sapiens (human)	1/24	89/8443	0.224837368952371	0.350103903082977	0.246813953887565	INSR	1
hsa05235	hsa05235	PD-L1 expression and PD-1 checkpoint pathway in cancer - Homo sapiens (human)	1/24	89/8443	0.224837368952371	0.350103903082977	0.246813953887565	CD4	1
hsa05032	hsa05032	Morphine addiction - Homo sapiens (human)	1/24	91/8443	0.22928512815882	0.350465014461648	0.247068527819414	ARRB1	1
hsa04658	hsa04658	Th1 and Th2 cell differentiation - Homo sapiens (human)	1/24	92/8443	0.23149982606641	0.350465014461648	0.247068527819414	CD4	1
hsa05150	hsa05150	Staphylococcus aureus infection - Homo sapiens (human)	1/24	96/8443	0.240297781853711	0.350894639010028	0.247371401716388	ITGB2	1
hsa04666	hsa04666	Fc gamma R-mediated phagocytosis - Homo sapiens (human)	1/24	97/8443	0.242482141891509	0.350894639010028	0.247371401716388	RAC2	1
hsa04750	hsa04750	Inflammatory mediator regulation of TRP channels - Homo sapiens (human)	1/24	98/8443	0.244660482245524	0.350894639010028	0.247371401716388	PTGER4	1
hsa05231	hsa05231	Choline metabolism in cancer - Homo sapiens (human)	1/24	98/8443	0.244660482245524	0.350894639010028	0.247371401716388	RAC2	1
hsa04660	hsa04660	T cell receptor signaling pathway - Homo sapiens (human)	1/24	104/8443	0.257604996925499	0.362583424451743	0.255611685031166	CD4	1
hsa04928	hsa04928	Parathyroid hormone synthesis, secretion and action - Homo sapiens (human)	1/24	106/8443	0.261872392467633	0.362583424451743	0.255611685031166	ARRB1	1
hsa04659	hsa04659	Th17 cell differentiation - Homo sapiens (human)	1/24	108/8443	0.266116274826967	0.362583424451743	0.255611685031166	CD4	1
hsa04931	hsa04931	Insulin resistance - Homo sapiens (human)	1/24	108/8443	0.266116274826967	0.362583424451743	0.255611685031166	INSR	1
hsa04668	hsa04668	TNF signaling pathway - Homo sapiens (human)	1/24	114/8443	0.278708079226959	0.375051612786896	0.264401426687044	VEGFC	1
hsa04071	hsa04071	Sphingolipid signaling pathway - Homo sapiens (human)	1/24	121/8443	0.293136877882077	0.384962887821041	0.271388612370217	RAC2	1
hsa04152	hsa04152	AMPK signaling pathway - Homo sapiens (human)	1/24	121/8443	0.293136877882077	0.384962887821041	0.271388612370217	INSR	1
hsa05010	hsa05010	Alzheimer disease - Homo sapiens (human)	2/24	384/8443	0.298631006594072	0.387509282366118	0.273183752899339	CYBB/INSR	2
hsa04068	hsa04068	FoxO signaling pathway - Homo sapiens (human)	1/24	131/8443	0.313270478261954	0.399565273935727	0.281682906782308	INSR	1
hsa04728	hsa04728	Dopaminergic synapse - Homo sapiens (human)	1/24	132/8443	0.31525333539883	0.399565273935727	0.281682906782308	ARRB1	1
hsa04910	hsa04910	Insulin signaling pathway - Homo sapiens (human)	1/24	137/8443	0.325085600202202	0.402908701453889	0.284039934390477	INSR	1
hsa05162	hsa05162	Measles - Homo sapiens (human)	1/24	139/8443	0.328980499352258	0.402908701453889	0.284039934390477	TLR7	1
hsa05418	hsa05418	Fluid shear stress and atherosclerosis - Homo sapiens (human)	1/24	139/8443	0.328980499352258	0.402908701453889	0.284039934390477	RAC2	1
hsa04936	hsa04936	Alcoholic liver disease - Homo sapiens (human)	1/24	142/8443	0.334782485156599	0.405458787578547	0.285837677385166	CD14	1
hsa04072	hsa04072	Phospholipase D signaling pathway - Homo sapiens (human)	1/24	148/8443	0.346242556075256	0.414730094639592	0.292373702643073	INSR	1
hsa04932	hsa04932	Non-alcoholic fatty liver disease - Homo sapiens (human)	1/24	155/8443	0.359373546403432	0.42081239038038	0.29666155961147	INSR	1
hsa04150	hsa04150	mTOR signaling pathway - Homo sapiens (human)	1/24	156/8443	0.361228642311531	0.42081239038038	0.29666155961147	INSR	1
hsa04390	hsa04390	Hippo signaling pathway - Homo sapiens (human)	1/24	157/8443	0.363078589528198	0.42081239038038	0.29666155961147	ITGB2	1
hsa04217	hsa04217	Necroptosis - Homo sapiens (human)	1/24	159/8443	0.366763092533359	0.42081239038038	0.29666155961147	CYBB	1
hsa04630	hsa04630	JAK-STAT signaling pathway - Homo sapiens (human)	1/24	166/8443	0.379498667549623	0.428468745035974	0.302059086312179	IL11	1
hsa04022	hsa04022	cGMP-PKG signaling pathway - Homo sapiens (human)	1/24	167/8443	0.381297874022839	0.428468745035974	0.302059086312179	INSR	1
hsa04310	hsa04310	Wnt signaling pathway - Homo sapiens (human)	1/24	171/8443	0.388444830570016	0.43204578094012	0.304580801628477	RAC2	1
hsa05167	hsa05167	Kaposi sarcoma-associated herpesvirus infection - Homo sapiens (human)	1/24	194/8443	0.428029235914521	0.471264512269523	0.33222896567528	CCR1	1
hsa05130	hsa05130	Pathogenic Escherichia coli infection - Homo sapiens (human)	1/24	197/8443	0.433007676835654	0.471978367750862	0.332732214831607	IL18	1
hsa05169	hsa05169	Epstein-Barr virus infection - Homo sapiens (human)	1/24	202/8443	0.441212926777774	0.476160485334429	0.33568049666261	BLNK	1
hsa05207	hsa05207	Chemical carcinogenesis - receptor activation - Homo sapiens (human)	1/24	212/8443	0.457283347840336	0.488665538378399	0.34449622695918	ARRB1	1
hsa04024	hsa04024	cAMP signaling pathway - Homo sapiens (human)	1/24	225/8443	0.477513694009928	0.505330025699827	0.356244247958352	RAC2	1
hsa04144	hsa04144	Endocytosis - Homo sapiens (human)	1/24	251/8443	0.515827752566076	0.538419219790481	0.379571251035298	ARRB1	1
hsa04020	hsa04020	Calcium signaling pathway - Homo sapiens (human)	1/24	253/8443	0.518660716311931	0.538419219790481	0.379571251035298	VEGFC	1
hsa05165	hsa05165	Human papillomavirus infection - Homo sapiens (human)	1/24	331/8443	0.617556507840118	0.635034522212952	0.447682473409421	PTGER4	1
hsa04080	hsa04080	Neuroactive ligand-receptor interaction - Homo sapiens (human)	1/24	367/8443	0.656329607745918	0.668597450881356	0.471343446782607	PTGER4	1
hsa04740	hsa04740	Olfactory transduction - Homo sapiens (human)	1/24	439/8443	0.7228806716135	0.729574011165477	0.514330302415064	ARRB1	1
hsa05022	hsa05022	Pathways of neurodegeneration - multiple diseases - Homo sapiens (human)	1/24	476/8443	0.752084988507799	0.752084988507799	0.530199943612451	CYBB	1
