# Supplementary material for: Identification of immune microenvironment subtypes and clinical risk biomarkers for osteoarthritis based on a machine learning model
Source: Front Mol Biosci. 2024 Oct 17;11:1376793. doi: 10.3389/fmolb.2024.1376793 (PMC11524973; doi:10.3389/fmolb.2024.1376793)
Supplement: Supplementary file 2 [file DataSheet6.CSV]

Sign	PValue
GOCC_LATE_ENDOSOME	3.82391619209289e-08
GOCC_VACUOLE	4.84465295095784e-08
GOCC_VACUOLAR_LUMEN	5.7237607091449e-08
GOCC_AZUROPHIL_GRANULE	6.23205326464655e-08
GOCC_GOLGI_APPARATUS	7.99901708793524e-08
GOCC_GOLGI_MEMBRANE	1.07099175766319e-07
GOBP_PEPTIDYL_ASPARAGINE_MODIFICATION	1.16177542156868e-07
GOCC_LYSOSOMAL_LUMEN	1.16752298751916e-07
GOBP_GLYCOSIDE_CATABOLIC_PROCESS	1.26767919117846e-07
GOCC_PLATELET_DENSE_GRANULE_MEMBRANE	1.28177312825897e-07
GOCC_ENDOPLASMIC_RETICULUM_PROTEIN_CONTAINING_COMPLEX	1.58345565946234e-07
GOCC_ORGANELLE_SUBCOMPARTMENT	2.21839308153233e-07
GOBP_GOLGI_VESICLE_TRANSPORT	2.30293409742926e-07
GOBP_PROTEIN_N_LINKED_GLYCOSYLATION	2.74081257527104e-07
GOCC_VACUOLAR_MEMBRANE	3.37385502532952e-07
GOCC_SECRETORY_GRANULE	3.85848776328564e-07
GOCC_ENDOPLASMIC_RETICULUM	4.06346776774949e-07
GOCC_VESICLE_MEMBRANE	4.36789916811801e-07
GOCC_INTRINSIC_COMPONENT_OF_GOLGI_MEMBRANE	4.516507222817e-07
GOBP_GLYCOSYLCERAMIDE_CATABOLIC_PROCESS	4.71349634713733e-07
GOMF_CYSTEINE_TYPE_ENDOPEPTIDASE_ACTIVITY	5.18214677484336e-07
GOCC_OLIGOSACCHARYLTRANSFERASE_COMPLEX	5.21094223648511e-07
GOBP_ACTIN_POLYMERIZATION_DEPENDENT_CELL_MOTILITY	5.26674937364347e-07
GOCC_LATE_ENDOSOME_MEMBRANE	6.22065863300331e-07
GOCC_AZUROPHIL_GRANULE_MEMBRANE	6.61037996293848e-07
GOCC_SECRETORY_GRANULE_MEMBRANE	6.8159221402299e-07
GOMF_SERINE_TYPE_CARBOXYPEPTIDASE_ACTIVITY	7.67051465441412e-07
GOBP_ENDOPLASMIC_RETICULUM_TO_GOLGI_VESICLE_MEDIATED_TRANSPORT	7.846054542949e-07
GOCC_ENDOSOME_MEMBRANE	7.92625890248029e-07
GOCC_GOLGI_STACK	9.05369272547606e-07
GOCC_COPI_COATED_VESICLE	9.23775215731645e-07
GOCC_GOLGI_APPARATUS_SUBCOMPARTMENT	1.06345490851332e-06
GOBP_ESTABLISHMENT_OF_ORGANELLE_LOCALIZATION	1.07411960397793e-06
GOCC_SITE_OF_DOUBLE_STRAND_BREAK	1.12488255272262e-06
GOBP_CELLULAR_RESPONSE_TO_INCREASED_OXYGEN_LEVELS	1.21894049533846e-06
GOBP_REGULATION_OF_PROTEIN_TYROSINE_PHOSPHATASE_ACTIVITY	1.2293225824222e-06
GOBP_VESICLE_MEDIATED_TRANSPORT	1.43585020764146e-06
GOCC_AZUROPHIL_GRANULE_LUMEN	1.48119075853504e-06
GOMF_SYNDECAN_BINDING	1.48349945600327e-06
GOCC_SECRETORY_VESICLE	1.5234902643206e-06
GOBP_LYTIC_VACUOLE_ORGANIZATION	1.61618132081682e-06
GOCC_NUCLEAR_OUTER_MEMBRANE_ENDOPLASMIC_RETICULUM_MEMBRANE_NETWORK	1.70739657724769e-06
GOBP_ESTABLISHMENT_OF_PROTEIN_LOCALIZATION	1.78606238529615e-06
GOBP_CELLULAR_RESPONSE_TO_ANTIBIOTIC	2.21937955088944e-06
GOBP_REGULATION_OF_CELLULAR_RESPONSE_TO_MACROPHAGE_COLONY_STIMULATING_FACTOR_STIMULUS	2.34578524330342e-06
GOBP_VACUOLE_ORGANIZATION	2.44598412482644e-06
GOBP_NUCLEOTIDE_SUGAR_METABOLIC_PROCESS	2.55237024922649e-06
GOBP_INFLAMMATORY_CELL_APOPTOTIC_PROCESS	2.72492035473476e-06
GOBP_GLYCOPROTEIN_BIOSYNTHETIC_PROCESS	2.83408630057841e-06
GOCC_COPI_COATED_VESICLE_MEMBRANE	2.87058654134297e-06
GOMF_PEPTIDE_HORMONE_BINDING	3.09400222903071e-06
GOBP_GLYCOSYLATION	3.2025248381592e-06
GOBP_POSITIVE_REGULATION_OF_PROTEIN_EXIT_FROM_ENDOPLASMIC_RETICULUM	3.64083155847061e-06
GOBP_KINETOCHORE_ORGANIZATION	3.78957795195091e-06
GOCC_PHAGOCYTIC_VESICLE	4.47636046024888e-06
GOMF_COPPER_CHAPERONE_ACTIVITY	4.62837695549877e-06
GOBP_CARBOHYDRATE_DERIVATIVE_CATABOLIC_PROCESS	4.99450350796799e-06
GOBP_NITROGEN_COMPOUND_TRANSPORT	5.17356958893844e-06
GOBP_FOLLICLE_STIMULATING_HORMONE_SECRETION	5.27900340711742e-06
GOCC_LIPOPOLYSACCHARIDE_RECEPTOR_COMPLEX	5.28405098985645e-06
GOCC_ENDOPLASMIC_RETICULUM_GOLGI_INTERMEDIATE_COMPARTMENT	5.50720829203635e-06
GOBP_UDP_N_ACETYLGLUCOSAMINE_METABOLIC_PROCESS	5.57143980048488e-06
GOBP_RESPIRATORY_BURST	6.01713894622218e-06
GOMF_HYDROLASE_ACTIVITY_ACTING_ON_GLYCOSYL_BONDS	6.48439142597647e-06
GOBP_INTRACELLULAR_STEROL_TRANSPORT	6.57342915128187e-06
GOCC_VESICLE_LUMEN	6.61774314280959e-06
GOCC_TERTIARY_GRANULE	7.0340951077638e-06
GOBP_REGULATION_OF_FATTY_ACID_OXIDATION	7.2174615011098e-06
GOBP_MEMBRANE_INVAGINATION	7.43769364732409e-06
GOCC_COPI_VESICLE_COAT	7.71828554050097e-06
GOCC_PIGMENT_GRANULE	8.09340500772511e-06
GOBP_MAINTENANCE_OF_PROTEIN_LOCATION_IN_CELL	8.30139563147241e-06
GOBP_MAINTENANCE_OF_PROTEIN_LOCATION	8.94279627733069e-06
GOBP_TOLL_LIKE_RECEPTOR_2_SIGNALING_PATHWAY	8.98905869600158e-06
GOBP_POSITIVE_REGULATION_OF_LAMELLIPODIUM_ASSEMBLY	9.07650302774366e-06
GOMF_PROTEIN_DISULFIDE_ISOMERASE_ACTIVITY	9.21663607073843e-06
GOCC_ENDOLYSOSOME_LUMEN	9.79348117971622e-06
GOBP_ENDOCRINE_HORMONE_SECRETION	1.00182932583202e-05
GOBP_GLYCOPROTEIN_METABOLIC_PROCESS	1.02570499787688e-05
GOCC_MEMBRANE_COAT	1.04306470005355e-05
GOBP_REGULATION_OF_FEMALE_RECEPTIVITY	1.12928557470261e-05
GOMF_HORMONE_BINDING	1.15344027016598e-05
GOBP_REGULATION_OF_TOLL_LIKE_RECEPTOR_2_SIGNALING_PATHWAY	1.15633350744881e-05
GOBP_DETECTION_OF_MOLECULE_OF_BACTERIAL_ORIGIN	1.15740096979841e-05
GOBP_CARBOHYDRATE_DERIVATIVE_BIOSYNTHETIC_PROCESS	1.18465998605392e-05
GOBP_CELL_JUNCTION_DISASSEMBLY	1.22753076026647e-05
GOBP_REGULATION_OF_NEUTROPHIL_CHEMOTAXIS	1.25858861918589e-05
GOBP_REGULATION_OF_NEUTROPHIL_MIGRATION	1.26159417114033e-05
GOBP_NEGATIVE_REGULATION_OF_VASCULAR_ASSOCIATED_SMOOTH_MUSCLE_CELL_APOPTOTIC_PROCESS	1.30281657723815e-05
GOCC_INTRINSIC_COMPONENT_OF_POSTSYNAPTIC_DENSITY_MEMBRANE	1.30308801924524e-05
GOBP_LUTEOLYSIS	1.33262451182273e-05
GOBP_BUNDLE_OF_HIS_CELL_TO_PURKINJE_MYOCYTE_COMMUNICATION	1.33279095763515e-05
GOBP_PHAGOCYTOSIS	1.34103396417967e-05
GOBP_INTRACELLULAR_TRANSPORT	1.34529122625137e-05
GOCC_SITE_OF_DNA_DAMAGE	1.38603234620321e-05
GOBP_CALCIUM_INDEPENDENT_CELL_CELL_ADHESION_VIA_PLASMA_MEMBRANE_CELL_ADHESION_MOLECULES	1.3970710963849e-05
GOBP_MICROGLIAL_CELL_MEDIATED_CYTOTOXICITY	1.40631939052109e-05
GOBP_VASCULAR_PROCESS_IN_CIRCULATORY_SYSTEM	1.41639095542892e-05
GOBP_KINETOCHORE_ASSEMBLY	1.43158232982361e-05
GOBP_APOPTOTIC_CELL_CLEARANCE	1.48743362486147e-05
GOCC_VOLTAGE_GATED_SODIUM_CHANNEL_COMPLEX	1.57038383965371e-05
GOBP_REGULATION_OF_PROTEIN_K48_LINKED_UBIQUITINATION	1.61475131515e-05
GOMF_HORMONE_ACTIVITY	1.65668207915529e-05
GOBP_VACUOLAR_ACIDIFICATION	1.70519110015557e-05
GOBP_CARBOHYDRATE_DERIVATIVE_METABOLIC_PROCESS	1.77649038850984e-05
GOCC_CORTICAL_GRANULE	1.82399810646693e-05
GOCC_ENDOSOME	1.87500612772554e-05
GOBP_VESICLE_ORGANIZATION	1.88154165085838e-05
GOBP_REGULATION_OF_ENDOCRINE_PROCESS	1.88899479736287e-05
GOBP_RETROGRADE_VESICLE_MEDIATED_TRANSPORT_GOLGI_TO_ENDOPLASMIC_RETICULUM	1.89229407911551e-05
GOBP_GOLGI_ORGANIZATION	2.01821238608726e-05
GOMF_HEXOSYLTRANSFERASE_ACTIVITY	2.03748976126647e-05
GOCC_CIS_GOLGI_NETWORK	2.05240803656931e-05
GOBP_REGULATION_OF_BLOOD_CIRCULATION	2.09892824643921e-05
GOMF_LIPOPOLYSACCHARIDE_BINDING	2.1081238065775e-05
GOBP_POSITIVE_REGULATION_OF_TOLL_LIKE_RECEPTOR_2_SIGNALING_PATHWAY	2.12559682729352e-05
GOMF_CATALYTIC_ACTIVITY_ACTING_ON_A_GLYCOPROTEIN	2.1365999523393e-05
GOBP_CHROMOSOME_LOCALIZATION	2.23469880056355e-05
GOMF_GLYCOSYLTRANSFERASE_ACTIVITY	2.25141233931214e-05
GOBP_HIPPOCAMPAL_NEURON_APOPTOTIC_PROCESS	2.2579907332338e-05
GOBP_RESPONSE_TO_TYPE_I_INTERFERON	2.34035302202735e-05
GOCC_TRANS_GOLGI_NETWORK	2.39164477017635e-05
GOBP_NEGATIVE_REGULATION_OF_PEPTIDYL_TYROSINE_PHOSPHORYLATION	2.43395734885914e-05
GOCC_AP_TYPE_MEMBRANE_COAT_ADAPTOR_COMPLEX	2.5180467544288e-05
GOBP_POSITIVE_REGULATION_OF_LAMELLIPODIUM_ORGANIZATION	2.52206520943128e-05
GOBP_REGULATION_OF_SYSTEM_PROCESS	2.53404942349994e-05
GOCC_SODIUM_CHANNEL_COMPLEX	2.55611638810707e-05
GOBP_INTRACELLULAR_PROTEIN_TRANSPORT	2.77107012734459e-05
GOCC_GOLGI_CISTERNA	2.84144335972556e-05
GOCC_ARP2_3_PROTEIN_COMPLEX	2.86082214782871e-05
GOMF_LYSOPHOSPHATIDIC_ACID_BINDING	2.86169223380576e-05
GOCC_SPECIFIC_GRANULE	3.12818299982485e-05
GOBP_REGULATION_OF_B_CELL_DIFFERENTIATION	3.1376291212389e-05
GOCC_PHAGOCYTIC_VESICLE_MEMBRANE	3.21197027711527e-05
GOBP_DICHOTOMOUS_SUBDIVISION_OF_TERMINAL_UNITS_INVOLVED_IN_SALIVARY_GLAND_BRANCHING	3.22581439382763e-05
GOCC_HEMIDESMOSOME	3.27627250933816e-05
GOBP_GLYCOSIDE_METABOLIC_PROCESS	3.33942067971686e-05
GOMF_DOLICHYL_DIPHOSPHOOLIGOSACCHARIDE_PROTEIN_GLYCOTRANSFERASE_ACTIVITY	3.34889396089547e-05
GOBP_UDP_N_ACETYLGLUCOSAMINE_BIOSYNTHETIC_PROCESS	3.3696389641351e-05
GOBP_PROTEIN_LOCALIZATION_TO_VACUOLE	3.4590246993281e-05
GOBP_GLYCOSYL_COMPOUND_METABOLIC_PROCESS	3.48839510763128e-05
GOBP_RENAL_TUBULAR_SECRETION	3.55055434431759e-05
GOBP_POSITIVE_REGULATION_OF_PHAGOCYTOSIS	3.80846162320343e-05
GOBP_FC_GAMMA_RECEPTOR_SIGNALING_PATHWAY	3.85633203752185e-05
GOBP_POSITIVE_REGULATION_OF_NUCLEOTIDE_BINDING_OLIGOMERIZATION_DOMAIN_CONTAINING_2_SIGNALING_PATHWAY	3.90306841847943e-05
GOBP_POSITIVE_REGULATION_OF_NUCLEOTIDE_BINDING_OLIGOMERIZATION_DOMAIN_CONTAINING_SIGNALING_PATHWAY	3.90306841847943e-05
GOBP_NEGATIVE_REGULATION_OF_PROTEIN_TYROSINE_KINASE_ACTIVITY	3.94274930284806e-05
GOBP_CIRCULATORY_SYSTEM_PROCESS	3.98002320090616e-05
GOBP_POSITIVE_REGULATION_OF_TRIGLYCERIDE_CATABOLIC_PROCESS	4.05265086664096e-05
GOCC_ENDOLYSOSOME	4.2146219556051e-05
GOMF_ACTININ_BINDING	4.26608406852992e-05
GOBP_NEGATIVE_REGULATION_OF_TROPHOBLAST_CELL_MIGRATION	4.41810337423047e-05
GOBP_REGULATION_OF_FC_GAMMA_RECEPTOR_SIGNALING_PATHWAY_INVOLVED_IN_PHAGOCYTOSIS	4.70668388013146e-05
GOMF_DISORDERED_DOMAIN_SPECIFIC_BINDING	4.77670121687653e-05
GOBP_POSITIVE_REGULATION_OF_INTRACELLULAR_LIPID_TRANSPORT	4.80751528612836e-05
GOMF_GLUCURONOSYL_N_ACETYLGALACTOSAMINYL_PROTEOGLYCAN_4_BETA_N_ACETYLGALACTOSAMINYLTRANSFERASE_ACTIVITY	4.848029160924e-05
GOBP_PROTEIN_TARGETING_TO_VACUOLE	4.9101848655691e-05
GOMF_SERINE_TYPE_EXOPEPTIDASE_ACTIVITY	4.98633978364304e-05
GOBP_REGULATION_OF_GRANULOCYTE_CHEMOTAXIS	5.0903073904957e-05
GOBP_NEGATIVE_REGULATION_OF_GLIAL_CELL_APOPTOTIC_PROCESS	5.22720635512778e-05
GOMF_NEUROPEPTIDE_RECEPTOR_ACTIVITY	5.24558148474513e-05
GOBP_POSITIVE_REGULATION_OF_REPRODUCTIVE_PROCESS	5.41925920724538e-05
GOCC_BLEB	5.47701380796054e-05
GOBP_ORGANELLE_LOCALIZATION	5.50759017769411e-05
GOBP_NUCLEOTIDE_SUGAR_BIOSYNTHETIC_PROCESS	5.52776430684026e-05
GOBP_POSITIVE_REGULATION_OF_FATTY_ACID_OXIDATION	5.56099947194314e-05
GOBP_POSITIVE_REGULATION_OF_LIPID_CATABOLIC_PROCESS	5.74906113776197e-05
GOBP_REGULATION_OF_AXON_DIAMETER	5.88554123224497e-05
GOBP_RENAL_SODIUM_EXCRETION	5.93539239250002e-05
GOMF_HORMONE_RECEPTOR_BINDING	6.16753120132969e-05
GOCC_TERTIARY_GRANULE_MEMBRANE	6.17228109507074e-05
GOBP_AMINO_SUGAR_BIOSYNTHETIC_PROCESS	6.31102415828608e-05
GOBP_CERAMIDE_CATABOLIC_PROCESS	6.69123546460076e-05
GOBP_ADENYLATE_CYCLASE_INHIBITING_G_PROTEIN_COUPLED_RECEPTOR_SIGNALING_PATHWAY	6.69383900346578e-05
GOMF_GLYCOLIPID_BINDING	7.12065078868437e-05
GOBP_LIPID_MODIFICATION	7.19167677894974e-05
GOBP_HEART_PROCESS	7.2874752484189e-05
GOCC_PERICENTRIC_HETEROCHROMATIN	7.30915186753717e-05
GOBP_REGULATION_OF_LIPID_CATABOLIC_PROCESS	7.39116254954016e-05
GOCC_ER_UBIQUITIN_LIGASE_COMPLEX	7.40129000800514e-05
GOMF_PROCOLLAGEN_PROLINE_4_DIOXYGENASE_ACTIVITY	7.47994073793897e-05
GOMF_PROCOLLAGEN_PROLINE_DIOXYGENASE_ACTIVITY	7.47994073793897e-05
GOBP_PYRIMIDINE_DEOXYRIBONUCLEOTIDE_BIOSYNTHETIC_PROCESS	7.52330530931508e-05
GOBP_REGULATION_OF_ER_TO_GOLGI_VESICLE_MEDIATED_TRANSPORT	7.54023080285984e-05
GOBP_POSITIVE_REGULATION_OF_PLASMINOGEN_ACTIVATION	7.5513387994746e-05
GOBP_INTERLEUKIN_8_PRODUCTION	7.64882776296729e-05
GOBP_GLIAL_CELL_APOPTOTIC_PROCESS	7.69967202194159e-05
GOCC_ENDOPLASMIC_RETICULUM_CHAPERONE_COMPLEX	7.76520372213235e-05
GOBP_PROTEIN_EXIT_FROM_ENDOPLASMIC_RETICULUM	7.81306640885303e-05
GOBP_ACTIVATION_OF_PHOSPHOLIPASE_D_ACTIVITY	7.83543532334232e-05
GOBP_POSITIVE_REGULATION_OF_FATTY_ACID_METABOLIC_PROCESS	7.91159527086129e-05
GOMF_DISULFIDE_OXIDOREDUCTASE_ACTIVITY	8.00870219272899e-05
GOBP_DICHOTOMOUS_SUBDIVISION_OF_AN_EPITHELIAL_TERMINAL_UNIT	8.0260888271359e-05
GOBP_PROTEOLYSIS	8.15001690655094e-05
GOBP_VACUOLAR_TRANSPORT	8.52840068624676e-05
GOBP_MAINTENANCE_OF_LOCATION_IN_CELL	8.72327427285259e-05
GOBP_POSITIVE_REGULATION_OF_DNA_RECOMBINATION	8.90771294634379e-05
GOBP_ESTABLISHMENT_OF_PROTEIN_LOCALIZATION_TO_ENDOPLASMIC_RETICULUM	8.99366973905057e-05
GOMF_ALPHA_ACTININ_BINDING	9.08279820673393e-05
GOMF_OLIGOSACCHARYL_TRANSFERASE_ACTIVITY	9.15251460420166e-05
GOCC_EARLY_PHAGOSOME	9.27450323465341e-05
GOBP_REGULATION_OF_FATTY_ACID_BETA_OXIDATION	9.27512517856804e-05
GOBP_TOOTH_ERUPTION	9.35446725972417e-05
GOBP_NEGATIVE_REGULATION_OF_CELLULAR_AMINE_METABOLIC_PROCESS	9.40524205082793e-05
GOMF_SULFATIDE_BINDING	9.50395623485341e-05
GOBP_ENDOMEMBRANE_SYSTEM_ORGANIZATION	9.54982419782673e-05
GOCC_VESICLE_COAT	9.57413108745692e-05
GOMF_BETA_N_ACETYLHEXOSAMINIDASE_ACTIVITY	0.000105116962535142
GOBP_CELLULAR_RESPONSE_TO_BACTERIAL_LIPOPROTEIN	0.000107029188517902
GOBP_REGULATION_OF_FC_RECEPTOR_MEDIATED_STIMULATORY_SIGNALING_PATHWAY	0.00010887703303909
GOBP_MEIOTIC_CYTOKINESIS	0.000109933294714281
GOBP_AMINO_SUGAR_METABOLIC_PROCESS	0.000110967232176142
GOBP_PROTEIN_LOCALIZATION_TO_ENDOPLASMIC_RETICULUM	0.000113279008320192
GOBP_INTRA_GOLGI_VESICLE_MEDIATED_TRANSPORT	0.000115012582323005
GOMF_LIPOPOLYSACCHARIDE_IMMUNE_RECEPTOR_ACTIVITY	0.000115675195496995
GOBP_REGULATION_OF_FATTY_ACID_METABOLIC_PROCESS	0.000115709612785534
GOMF_GAP_JUNCTION_HEMI_CHANNEL_ACTIVITY	0.000116484783245519
GOBP_RESPONSE_TO_BACTERIAL_LIPOPROTEIN	0.000116720115616677
GOBP_PROTEIN_TARGETING_TO_MEMBRANE	0.000117860699348899
GOBP_REGULATION_OF_TYPE_I_INTERFERON_MEDIATED_SIGNALING_PATHWAY	0.000118433549374297
GOBP_REGULATION_OF_HEART_CONTRACTION	0.000119983168557871
GOCC_ENDOCYTIC_VESICLE	0.000123348799172142
GOBP_COPI_COATED_VESICLE_BUDDING	0.000123422100364792
GOBP_VASOCONSTRICTION	0.000123610750158143
GOBP_MEMBRANE_LIPID_CATABOLIC_PROCESS	0.000125580208246383
GOBP_REGULATION_OF_INTRACELLULAR_LIPID_TRANSPORT	0.000126294746464401
GOBP_CELLULAR_COPPER_ION_HOMEOSTASIS	0.000127949105743589
GOBP_GLYCOSYL_COMPOUND_CATABOLIC_PROCESS	0.000130006825413556
GOBP_REGULATION_OF_CAMP_MEDIATED_SIGNALING	0.000132993523680422
GOBP_DEOXYRIBONUCLEOSIDE_TRIPHOSPHATE_BIOSYNTHETIC_PROCESS	0.000135223427940136
GOMF_VOLTAGE_GATED_SODIUM_CHANNEL_ACTIVITY	0.000135574123923867
GOBP_CELLULAR_MACROMOLECULE_LOCALIZATION	0.000141386714545514
GOBP_REGULATION_OF_EPITHELIAL_TO_MESENCHYMAL_TRANSITION_INVOLVED_IN_ENDOCARDIAL_CUSHION_FORMATION	0.000142307579544201
GOBP_ORGANELLE_INHERITANCE	0.000144307050484027
GOBP_REGULATION_OF_HEART_RATE	0.00014882616299468
GOCC_POSTSYNAPTIC_DENSITY_MEMBRANE	0.000149073899846676
GOCC_INTRINSIC_COMPONENT_OF_ORGANELLE_MEMBRANE	0.000151213337390801
GOBP_LYSOSOMAL_LUMEN_ACIDIFICATION	0.000151304855523212
GOCC_SPECTRIN_ASSOCIATED_CYTOSKELETON	0.00015142030455297
GOBP_REGULATION_OF_VASOCONSTRICTION	0.00015180771306927
GOBP_RESPONSE_TO_LIPOTEICHOIC_ACID	0.000154918362107278
GOBP_PROTEIN_LOCALIZATION_TO_LYSOSOME	0.000159802250844069
GOBP_MULTICELLULAR_ORGANISMAL_SIGNALING	0.000159904804185066
GOBP_GLANDULAR_EPITHELIAL_CELL_DIFFERENTIATION	0.000169283047444226
GOBP_REGULATION_OF_RECEPTOR_MEDIATED_ENDOCYTOSIS_INVOLVED_IN_CHOLESTEROL_TRANSPORT	0.000171183353715457
GOMF_PHOSPHOTRANSFERASE_ACTIVITY_FOR_OTHER_SUBSTITUTED_PHOSPHATE_GROUPS	0.000171669104448757
GOBP_PROTEIN_TARGETING_TO_LYSOSOME	0.000172080054211335
GOBP_NEUROMUSCULAR_SYNAPTIC_TRANSMISSION	0.000172223938442533
GOCC_FICOLIN_1_RICH_GRANULE	0.000172341677906542
GOCC_GAMMA_SECRETASE_COMPLEX	0.000174900759965348
GOBP_REGULATION_OF_HETEROTYPIC_CELL_CELL_ADHESION	0.000181260788037427
GOBP_REGULATION_OF_PHAGOCYTOSIS	0.000182664232801835
GOBP_NEGATIVE_REGULATION_OF_NEUTROPHIL_MIGRATION	0.000183861940184199
GOCC_PERINUCLEAR_ENDOPLASMIC_RETICULUM	0.000184767170982576
GOBP_DTTP_METABOLIC_PROCESS	0.000185569667805121
GOBP_LIMB_JOINT_MORPHOGENESIS	0.000189540930133098
GOBP_ENDOCYTOSIS	0.000191752412497175
GOBP_PROTEIN_TARGETING	0.000191893495669499
GOBP_POSITIVE_REGULATION_OF_BLOOD_PRESSURE	0.000195909361856796
GOBP_MEMBRANE_ORGANIZATION	0.000199573252543491
GOBP_REGULATION_OF_CHEMOKINE_MEDIATED_SIGNALING_PATHWAY	0.000200052229548176
GOCC_CASPASE_COMPLEX	0.00020297919838807
GOBP_GRANULOCYTE_ACTIVATION	0.00020742913893716
GOBP_POSITIVE_REGULATION_OF_G_PROTEIN_COUPLED_RECEPTOR_SIGNALING_PATHWAY	0.000208501315354737
GOBP_DEOXYRIBONUCLEOTIDE_BIOSYNTHETIC_PROCESS	0.000209925481970055
GOBP_MUSCLE_CONTRACTION	0.000211627766493557
GOBP_REGULATION_OF_PROTEIN_KINASE_C_SIGNALING	0.000215652144688707
GOBP_REGULATION_OF_ACTIN_FILAMENT_BASED_MOVEMENT	0.000218512997172302
GOBP_GOLGI_VESICLE_BUDDING	0.000220058442206582
GOBP_BONE_CELL_DEVELOPMENT	0.00022026784211634
GOBP_REGULATION_OF_ANTIGEN_RECEPTOR_MEDIATED_SIGNALING_PATHWAY	0.000222553460471157
GOMF_IGG_BINDING	0.000222934254929073
GOBP_MACROPHAGE_FUSION	0.00022564298843314
GOCC_IMMUNOLOGICAL_SYNAPSE	0.000226509102674651
GOBP_POSITIVE_REGULATION_OF_ANIMAL_ORGAN_MORPHOGENESIS	0.00023200446851136
GOBP_MULTINUCLEAR_OSTEOCLAST_DIFFERENTIATION	0.000232508709934722
GOMF_G_PROTEIN_ACTIVITY	0.000233720534237773
GOBP_T_CELL_PROLIFERATION	0.000237416847999943
GOMF_NAADP_SENSITIVE_CALCIUM_RELEASE_CHANNEL_ACTIVITY	0.000239423341163443
GOMF_PHOSPHATIDYLINOSITOL_BINDING	0.000239548670956609
GOCC_ENDOLYSOSOME_MEMBRANE	0.000241853020382015
GOBP_PROTEIN_MATURATION	0.000242079134684674
GOCC_NUCLEAR_PORE_OUTER_RING	0.00024345409463966
GOMF_PATTERN_RECOGNITION_RECEPTOR_ACTIVITY	0.000244220751322054
GOBP_ANOIKIS	0.000244552010807599
GOCC_CATION_CHANNEL_COMPLEX	0.000244853355418791
GOBP_CENTROMERE_COMPLEX_ASSEMBLY	0.000247446561247095
GOBP_CHROMOSOME_SEGREGATION	0.000247829318084065
GOMF_TETRAPYRROLE_BINDING	0.000248199431278113
GOBP_INTEGRIN_MEDIATED_SIGNALING_PATHWAY	0.000248708411971889
GOBP_INTERNEURON_MIGRATION_FROM_THE_SUBPALLIUM_TO_THE_CORTEX	0.000248936625243324
GOBP_CHEMOSENSORY_BEHAVIOR	0.000249068914826104
GOBP_AMINE_TRANSPORT	0.000249816223913723
GOBP_DESMOSOME_ORGANIZATION	0.000250829031564151
GOBP_REGULATION_OF_VENTRICULAR_CARDIAC_MUSCLE_CELL_ACTION_POTENTIAL	0.000251668037050329
GOMF_CELL_ADHESIVE_PROTEIN_BINDING_INVOLVED_IN_BUNDLE_OF_HIS_CELL_PURKINJE_MYOCYTE_COMMUNICATION	0.000255958721450329
GOBP_MEMBRANE_LIPID_METABOLIC_PROCESS	0.000256903267646258
GOBP_GLYCOLIPID_CATABOLIC_PROCESS	0.000263599967290067
GOBP_DEVELOPMENTAL_INDUCTION	0.000265290311762104
GOBP_I_KAPPAB_PHOSPHORYLATION	0.000269567336528499
GOBP_REGULATION_OF_STEROID_HORMONE_SECRETION	0.000272825281907452
GOMF_NEUROTROPHIN_RECEPTOR_ACTIVITY	0.000275094488870642
GOBP_REGULATION_OF_EXCRETION	0.000279391557723561
GOBP_NUCLEAR_CHROMOSOME_SEGREGATION	0.000281895878233104
GOBP_SISTER_CHROMATID_SEGREGATION	0.000287792439650661
GOBP_MITOTIC_SISTER_CHROMATID_SEGREGATION	0.000289254173170857
GOBP_SKELETAL_MYOFIBRIL_ASSEMBLY	0.000292492270349669
GOBP_PROTEIN_LOCALIZATION_TO_CHROMOSOME	0.00029831847423034
GOBP_COTRANSLATIONAL_PROTEIN_TARGETING_TO_MEMBRANE	0.000302567348802715
GOMF_SODIUM_ION_TRANSMEMBRANE_TRANSPORTER_ACTIVITY	0.000302689241011559
GOBP_REGULATION_OF_RELAXATION_OF_CARDIAC_MUSCLE	0.000303614056156418
GOBP_PERIPHERAL_NERVOUS_SYSTEM_DEVELOPMENT	0.000303762638224276
GOBP_RUFFLE_ORGANIZATION	0.000304138486071264
GOMF_SH2_DOMAIN_BINDING	0.000304811706415368
GOBP_CHEMOKINE_C_X_C_MOTIF_LIGAND_12_SIGNALING_PATHWAY	0.000311557554589805
GOBP_LEUKOCYTE_HOMEOSTASIS	0.000316138097834483
GOCC_CONDENSED_CHROMOSOME_CENTROMERIC_REGION	0.000319968899202484
GOMF_PEPTIDE_RECEPTOR_ACTIVITY	0.000323631372781477
GOBP_ENGULFMENT_OF_APOPTOTIC_CELL	0.000324973252242584
GOMF_POLYPEPTIDE_N_ACETYLGALACTOSAMINYLTRANSFERASE_ACTIVITY	0.000325071037582483
GOBP_POSITIVE_REGULATION_OF_LIPID_BIOSYNTHETIC_PROCESS	0.000325241294582271
GOBP_LUNG_SECRETORY_CELL_DIFFERENTIATION	0.000325540285099589
GOBP_NEUROPEPTIDE_SIGNALING_PATHWAY	0.000332438327762786
GOMF_ATPASE_COUPLED_ION_TRANSMEMBRANE_TRANSPORTER_ACTIVITY	0.000335005441076808
GOBP_HEPARAN_SULFATE_PROTEOGLYCAN_METABOLIC_PROCESS	0.000338168614328555
GOBP_SODIUM_ION_HOMEOSTASIS	0.000342323260887113
GOBP_CELLULAR_RESPONSE_TO_UV_A	0.000346725189406003
GOBP_OSTEOCLAST_FUSION	0.000347562777919821
GOCC_CHROMOSOMAL_REGION	0.000351614321839641
GOBP_SPHINGOLIPID_METABOLIC_PROCESS	0.000352815615151378
GOMF_G_PROTEIN_COUPLED_AMINE_RECEPTOR_ACTIVITY	0.000357939749047446
GOBP_POSITIVE_REGULATION_OF_ISOTYPE_SWITCHING_TO_IGA_ISOTYPES	0.000359822759613327
GOBP_MUSCLE_SYSTEM_PROCESS	0.000360920202500315
GOBP_POSITIVE_REGULATION_OF_PROTEIN_POLYUBIQUITINATION	0.000371136600125189
GOBP_ACTION_POTENTIAL	0.00037434889076923
GOBP_NEGATIVE_REGULATION_OF_TYPE_I_INTERFERON_MEDIATED_SIGNALING_PATHWAY	0.000375443894183645
GOBP_REGULATION_OF_TUBE_SIZE	0.000375804227059052
GOBP_REGULATION_OF_MEMBRANE_POTENTIAL	0.00038538363563621
GOCC_FICOLIN_1_RICH_GRANULE_LUMEN	0.00038780661153991
GOBP_HISTAMINE_PRODUCTION_INVOLVED_IN_INFLAMMATORY_RESPONSE	0.000389330945816913
GOBP_RESPONSE_TO_X_RAY	0.000389955836847608
GOCC_INTRINSIC_COMPONENT_OF_POSTSYNAPTIC_SPECIALIZATION_MEMBRANE	0.000390640839963709
GOBP_POTASSIUM_ION_TRANSPORT	0.000394472233800149
GOBP_POSITIVE_REGULATION_OF_T_CELL_PROLIFERATION	0.000394816110256398
GOBP_CAMP_MEDIATED_SIGNALING	0.000396586512186934
GOMF_NEUROPEPTIDE_RECEPTOR_BINDING	0.000399645082973637
GOBP_REGULATION_OF_MUSCLE_CONTRACTION	0.000400432251117637
GOMF_COLLAGEN_BINDING	0.000403588404098726
GOMF_TOLL_LIKE_RECEPTOR_BINDING	0.000408417825509033
GOBP_AMYLOID_BETA_FORMATION	0.000411513271199498
GOBP_MEMBRANE_DEPOLARIZATION	0.000413228117813134
GOBP_ASYMMETRIC_NEUROBLAST_DIVISION	0.000414192209933315
GOCC_ION_CHANNEL_COMPLEX	0.000417941613919331
GOBP_CYCLIC_NUCLEOTIDE_MEDIATED_SIGNALING	0.000421940366028477
GOBP_RESPONSE_TO_MOLECULE_OF_FUNGAL_ORIGIN	0.000422116377130112
GOBP_REGULATION_OF_HEART_RATE_BY_CARDIAC_CONDUCTION	0.000425712718949705
GOBP_MICROGLIA_DIFFERENTIATION	0.000428004820027065
GOMF_EXOPEPTIDASE_ACTIVITY	0.000435967952289779
GOBP_PYRIMIDINE_DEOXYRIBONUCLEOSIDE_TRIPHOSPHATE_METABOLIC_PROCESS	0.000439896408313848
GOBP_NEGATIVE_REGULATION_OF_METALLOPEPTIDASE_ACTIVITY	0.000440027995444233
GOBP_NEGATIVE_REGULATION_OF_TOLL_LIKE_RECEPTOR_4_SIGNALING_PATHWAY	0.000441343337571596
GOMF_LEUCINE_ZIPPER_DOMAIN_BINDING	0.000444899439148462
GOMF_SELENIUM_BINDING	0.000446693559836157
GOBP_MEMBRANE_DEPOLARIZATION_DURING_ACTION_POTENTIAL	0.000448632975886422
GOBP_ALANINE_CATABOLIC_PROCESS	0.000455501735134662
GOBP_PROCESS_UTILIZING_AUTOPHAGIC_MECHANISM	0.000459260120632197
GOBP_REGULATION_OF_RELAXATION_OF_MUSCLE	0.000459621981695136
GOBP_NEGATIVE_REGULATION_OF_EXTRACELLULAR_MATRIX_ORGANIZATION	0.00046223518334979
GOBP_INTERFERON_GAMMA_PRODUCTION	0.000462669908658963
GOBP_HORMONE_TRANSPORT	0.000464390367803851
GOMF_NADPLUS_NUCLEOSIDASE_ACTIVITY	0.000468164493740036
GOCC_ENDOCYTIC_VESICLE_MEMBRANE	0.000468929805706602
GOBP_LIPID_HOMEOSTASIS	0.000471839049775081
GOMF_MANNOSYL_OLIGOSACCHARIDE_1_2_ALPHA_MANNOSIDASE_ACTIVITY	0.000472003901132102
GOBP_REGULATION_OF_PEROXISOME_PROLIFERATOR_ACTIVATED_RECEPTOR_SIGNALING_PATHWAY	0.000472843157727208
GOCC_MIDBODY	0.000486140877067162
GOBP_COPPER_ION_HOMEOSTASIS	0.000487489413382596
GOBP_PROTEIN_LOCALIZATION_TO_GOLGI_APPARATUS	0.000488996452166161
GOBP_LUTEINIZING_HORMONE_SECRETION	0.000491138631588404
GOCC_RNA_CAP_BINDING_COMPLEX	0.000492287525086625
GOBP_TRANSMISSION_OF_NERVE_IMPULSE	0.00049403967788008
GOBP_RAC_PROTEIN_SIGNAL_TRANSDUCTION	0.000496466911854076
GOBP_PROTEIN_O_LINKED_GLYCOSYLATION	0.000496685401384723
GOCC_ENDOPLASMIC_RETICULUM_EXIT_SITE	0.00050412554158223
GOBP_NERVOUS_SYSTEM_PROCESS	0.000523213519161583
GOMF_CHLORIDE_CHANNEL_REGULATOR_ACTIVITY	0.000524522559816468
GOBP_SMOOTH_MUSCLE_CONTRACTION	0.000526376484877415
GOMF_CATECHOLAMINE_BINDING	0.00053317755663793
GOMF_THIOL_OXIDASE_ACTIVITY	0.000538689083185739
GOBP_L_PROLINE_BIOSYNTHETIC_PROCESS	0.000539781633392523
GOMF_CARBOXYPEPTIDASE_ACTIVITY	0.000540074531597878
GOBP_RESPONSE_TO_UV_A	0.000542020738118462
GOMF_MAP_KINASE_PHOSPHATASE_ACTIVITY	0.000542195033967821
GOBP_REGULATION_OF_T_CELL_RECEPTOR_SIGNALING_PATHWAY	0.000546198385272126
GOBP_REGULATION_OF_INTESTINAL_LIPID_ABSORPTION	0.000550386249476179
GOBP_ADENYLATE_CYCLASE_MODULATING_G_PROTEIN_COUPLED_RECEPTOR_SIGNALING_PATHWAY	0.000565613580815217
GOCC_INSULIN_RESPONSIVE_COMPARTMENT	0.000571211304431436
GOBP_REGULATION_OF_VESICLE_MEDIATED_TRANSPORT	0.000573945037490243
GOBP_CARDIAC_VENTRICLE_MORPHOGENESIS	0.000579197455645144
GOBP_PROTEOGLYCAN_BIOSYNTHETIC_PROCESS	0.000581081541002189
GOBP_CEREBRAL_CORTEX_GABAERGIC_INTERNEURON_DIFFERENTIATION	0.000582834939481003
GOBP_INDUCTION_OF_POSITIVE_CHEMOTAXIS	0.000584527073778991
GOBP_NEGATIVE_REGULATION_OF_B_CELL_PROLIFERATION	0.000584587491160521
GOBP_VESICLE_BUDDING_FROM_MEMBRANE	0.000585366729926375
GOBP_NEURON_CELLULAR_HOMEOSTASIS	0.000588339923557178
GOCC_SPECIFIC_GRANULE_MEMBRANE	0.000589446468812108
GOBP_REGULATION_OF_LAMELLIPODIUM_ORGANIZATION	0.00059042556106068
GOBP_NEGATIVE_REGULATION_OF_OSTEOCLAST_DIFFERENTIATION	0.000593353315138213
GOBP_THERMOCEPTION	0.000595021795461381
GOBP_BROWN_FAT_CELL_DIFFERENTIATION	0.00059694194873639
GOBP_HARD_PALATE_DEVELOPMENT	0.000600058722651094
GOMF_FATTY_ACYL_COA_SYNTHASE_ACTIVITY	0.00060262595779325
GOMF_HYDROLASE_ACTIVITY_HYDROLYZING_N_GLYCOSYL_COMPOUNDS	0.000612370094677281
GOBP_REGULATION_OF_MITOTIC_CELL_CYCLE_PHASE_TRANSITION	0.000612706530412865
GOCC_TRANSPORT_VESICLE	0.000612789408671807
GOBP_POSITIVE_REGULATION_OF_ENDOTHELIAL_CELL_DEVELOPMENT	0.000614290227830334
GOBP_PEPTIDYL_PROLINE_MODIFICATION	0.000615205427980385
GOCC_COATED_VESICLE	0.000620026397950912
GOBP_NEGATIVE_REGULATION_OF_LENS_FIBER_CELL_DIFFERENTIATION	0.000622696355157718
GOMF_GLYCOLIPID_MANNOSYLTRANSFERASE_ACTIVITY	0.000623502690311844
GOMF_OXYGEN_BINDING	0.000625850819122743
GOMF_COMPLEMENT_COMPONENT_C3B_BINDING	0.000631645778138849
GOBP_RESPONSE_TO_UV	0.000633087873175555
GOBP_EXOCYST_LOCALIZATION	0.000635226760958593
GOCC_POSTSYNAPTIC_SPECIALIZATION_MEMBRANE	0.000636166058201357
GOMF_SUPEROXIDE_GENERATING_NADPH_OXIDASE_ACTIVATOR_ACTIVITY	0.000649034262444899
GOBP_POSITIVE_REGULATION_OF_PINOCYTOSIS	0.000653073666038001
GOBP_IMMUNE_EFFECTOR_PROCESS	0.000656727577453995
GOBP_ASTROCYTE_CELL_MIGRATION	0.000658784784567838
GOBP_GENITALIA_DEVELOPMENT	0.000659335928483872
GOBP_TRIGLYCERIDE_CATABOLIC_PROCESS	0.000662462920640429
GOBP_REGULATION_OF_SUPEROXIDE_ANION_GENERATION	0.000668734353432472
GOBP_SKELETAL_MUSCLE_ORGAN_DEVELOPMENT	0.000671230201934231
GOBP_FAT_SOLUBLE_VITAMIN_CATABOLIC_PROCESS	0.000671658261764261
GOBP_VITAMIN_CATABOLIC_PROCESS	0.000671658261764261
GOCC_PHOSPHOLIPID_TRANSLOCATING_ATPASE_COMPLEX	0.000672203744941608
GOBP_RENAL_TUBULE_DEVELOPMENT	0.000672952504645839
GOMF_HYDROLASE_ACTIVITY_ACTING_ON_ACID_ANHYDRIDES	0.00067299815957568
GOCC_EARLY_ENDOSOME_LUMEN	0.000674541470594405
GOBP_CELLULAR_RESPONSE_TO_INTERFERON_BETA	0.000675586498765119
GOBP_ESTABLISHMENT_OF_PROTEIN_LOCALIZATION_TO_VACUOLE	0.000683527791129535
GOBP_REGULATION_OF_INNATE_IMMUNE_RESPONSE	0.000686305793353996
GOMF_DNA_BINDING_TRANSCRIPTION_REPRESSOR_ACTIVITY	0.00069040312751404
GOMF_CGMP_BINDING	0.00069191262025291
GOBP_N_GLYCAN_PROCESSING	0.000693191632672407
GOBP_ENDOSOME_ORGANIZATION	0.000696135874422736
GOBP_ORGAN_INDUCTION	0.000699271726389547
GOBP_VIRAL_PROTEIN_PROCESSING	0.000705149032897216
GOMF_UDP_GLYCOSYLTRANSFERASE_ACTIVITY	0.000707094476129917
GOCC_CHROMOSOME_CENTROMERIC_REGION	0.000710748150430645
GOMF_CIS_REGULATORY_REGION_SEQUENCE_SPECIFIC_DNA_BINDING	0.000713344131068271
GOBP_GABAERGIC_NEURON_DIFFERENTIATION	0.000714572314120515
GOBP_REGULATION_OF_ACTION_POTENTIAL	0.000715160877897826
GOBP_NEGATIVE_REGULATION_OF_EPINEPHRINE_SECRETION	0.000716040514233892
GOBP_HOMOPHILIC_CELL_ADHESION_VIA_PLASMA_MEMBRANE_ADHESION_MOLECULES	0.000716662311205525
GOMF_CYSTEINE_TYPE_PEPTIDASE_ACTIVITY	0.000722832344390937
GOBP_REGULATION_OF_SYNAPTIC_VESICLE_MEMBRANE_ORGANIZATION	0.000727398686971406
GOBP_NEUTROPHIL_ACTIVATION_INVOLVED_IN_IMMUNE_RESPONSE	0.000734753778519951
GOBP_MAINTENANCE_OF_PROTEIN_LOCALIZATION_IN_ENDOPLASMIC_RETICULUM	0.000736437125096533
GOBP_SUBSTRATE_INDEPENDENT_TELENCEPHALIC_TANGENTIAL_MIGRATION	0.000736768364541319
GOBP_REGULATION_OF_EPITHELIAL_CELL_DIFFERENTIATION	0.000742020253687202
GOBP_FC_RECEPTOR_MEDIATED_STIMULATORY_SIGNALING_PATHWAY	0.000742177792148667
GOMF_PHOSPHOLIPID_BINDING	0.000743903011295352
GOBP_NIK_NF_KAPPAB_SIGNALING	0.000745373972034136
GOBP_GLYCOSPHINGOLIPID_METABOLIC_PROCESS	0.00074644121627064
GOBP_RESPONSE_TO_INCREASED_OXYGEN_LEVELS	0.000746632880932764
GOBP_LIPOSACCHARIDE_METABOLIC_PROCESS	0.000753982697201071
GOCC_ENDOSOME_LUMEN	0.000754389141891683
GOBP_CELL_DIVISION	0.000762600988696622
GOBP_NEGATIVE_REGULATION_OF_AMYLOID_PRECURSOR_PROTEIN_CATABOLIC_PROCESS	0.000771624118428153
GOBP_STEROID_HORMONE_SECRETION	0.000775629933445443
GOBP_REGULATION_OF_SKELETAL_MUSCLE_FIBER_DEVELOPMENT	0.000779808943864518
GOBP_NEGATIVE_REGULATION_OF_PEPTIDYL_THREONINE_PHOSPHORYLATION	0.000783379020574971
GOBP_T_CELL_EXTRAVASATION	0.000790116056661297
GOBP_REGULATION_OF_PROTEIN_LOCALIZATION_TO_MEMBRANE	0.000796934752075377
GOMF_SODIUM_CHANNEL_ACTIVITY	0.000803996029628242
GOMF_DNA_BINDING_TRANSCRIPTION_FACTOR_ACTIVITY	0.000805252447206602
GOBP_POSITIVE_REGULATION_OF_TUMOR_NECROSIS_FACTOR_MEDIATED_SIGNALING_PATHWAY	0.000806049051482379
GOBP_INNATE_IMMUNE_RESPONSE	0.000806253218930964
GOBP_THIAMINE_TRANSPORT	0.000807743058351345
GOMF_G_PROTEIN_COUPLED_RECEPTOR_ACTIVITY	0.000809127337654318
GOBP_ALPHA_BETA_T_CELL_PROLIFERATION	0.000819475571829385
GOBP_POSITIVE_REGULATION_OF_STEROID_BIOSYNTHETIC_PROCESS	0.000819792380076996
GOBP_PEPTIDE_ANTIGEN_ASSEMBLY_WITH_MHC_PROTEIN_COMPLEX	0.000822420552726633
GOBP_COPII_COATED_VESICLE_CARGO_LOADING	0.000825807676552722
GOMF_ZINC_ION_BINDING	0.000828089947199664
GOBP_INTRACELLULAR_LIPID_TRANSPORT	0.000829359357176269
GOMF_MANNOSIDASE_ACTIVITY	0.000839019666631009
GOMF_HYDROLASE_ACTIVITY_HYDROLYZING_O_GLYCOSYL_COMPOUNDS	0.000848574399780408
GOBP_POSITIVE_REGULATION_OF_GONADOTROPIN_SECRETION	0.000849266630762872
GOCC_CHROMOSOME_TELOMERIC_REGION	0.000854792144472838
GOBP_MACROPHAGE_ACTIVATION_INVOLVED_IN_IMMUNE_RESPONSE	0.000855803484013852
GOBP_POSITIVE_REGULATION_OF_B_CELL_DIFFERENTIATION	0.000858654812786784
GOMF_OXIDOREDUCTASE_ACTIVITY_ACTING_ON_A_SULFUR_GROUP_OF_DONORS	0.000869702471367702
GOBP_POSITIVE_REGULATION_OF_ANTIGEN_PROCESSING_AND_PRESENTATION	0.00087222624736359
GOBP_PROTEIN_FOLDING_IN_ENDOPLASMIC_RETICULUM	0.000872722343848433
GOBP_TNFSF11_MEDIATED_SIGNALING_PATHWAY	0.000877782814608468
GOCC_RUFFLE	0.000880619998885355
GOBP_MACROPINOCYTOSIS	0.000884665410986737
GOBP_CERAMIDE_METABOLIC_PROCESS	0.000897563975723044
GOBP_REGULATION_OF_GLIAL_CELL_APOPTOTIC_PROCESS	0.000897730055784491
GOBP_POSITIVE_REGULATION_OF_INTERFERON_GAMMA_PRODUCTION	0.000905370411693797
GOBP_LEUKOCYTE_PROLIFERATION	0.000911247155180686
GOBP_NEUTROPHIL_DEGRANULATION	0.000920249592709971
GOCC_GOLGI_TRANS_CISTERNA	0.00092425480514013
GOBP_POST_GOLGI_VESICLE_MEDIATED_TRANSPORT	0.000936643620363901
GOMF_BUTYRATE_COA_LIGASE_ACTIVITY	0.000944941161855583
GOBP_ISOTYPE_SWITCHING_TO_IGA_ISOTYPES	0.000946787299823616
GOBP_VESICLE_CARGO_LOADING	0.000959478133277378
GOBP_MUSCLE_TISSUE_DEVELOPMENT	0.000966317466214473
GOBP_RAL_PROTEIN_SIGNAL_TRANSDUCTION	0.000971768863418133
GOBP_NEUROTRANSMITTER_TRANSPORT	0.000983189389533497
GOCC_MAIN_AXON	0.000991114770866825
GOBP_NEGATIVE_REGULATION_OF_PROTEIN_LOCALIZATION_TO_CELL_PERIPHERY	0.000993949636198159
GOBP_NEGATIVE_REGULATION_OF_FAT_CELL_DIFFERENTIATION	0.00099520252827137
GOBP_LUNG_CELL_DIFFERENTIATION	0.000995856992052141
GOBP_REGULATION_OF_AUTOPHAGIC_CELL_DEATH	0.000999055783537203
GOBP_POSITIVE_REGULATION_OF_PEROXISOME_PROLIFERATOR_ACTIVATED_RECEPTOR_SIGNALING_PATHWAY	0.00100478447139744
GOBP_OLIGODENDROCYTE_DEVELOPMENT	0.00100597700271469
GOBP_PROTEIN_PROCESSING	0.00101267188332371
GOBP_REGULATION_OF_LAMELLIPODIUM_ASSEMBLY	0.00101316360867227
GOBP_ORGANONITROGEN_COMPOUND_CATABOLIC_PROCESS	0.00101483931193607
GOBP_PROTEIN_RETENTION_IN_ER_LUMEN	0.00101667470713858
GOCC_GOLGI_CISTERNA_MEMBRANE	0.00101909042223501
GOBP_AGGRESSIVE_BEHAVIOR	0.00102104103969415
GOBP_ALDITOL_BIOSYNTHETIC_PROCESS	0.00102684612674688
GOBP_RESPONSE_TO_INTERLEUKIN_12	0.00103396734726945
GOBP_INTERNEURON_MIGRATION	0.00103447283812818
GOMF_CYCLIC_NUCLEOTIDE_BINDING	0.00103867704627517
GOBP_NEGATIVE_REGULATION_OF_CHEMOKINE_MEDIATED_SIGNALING_PATHWAY	0.00104138144378119
GOBP_ESTABLISHMENT_OF_GOLGI_LOCALIZATION	0.00104886277984615
GOCC_SYNAPTIC_CLEFT	0.00105551977608671
GOBP_AMINO_ACID_BETAINE_TRANSPORT	0.00105755553440476
GOBP_POSITIVE_REGULATION_OF_SKELETAL_MUSCLE_FIBER_DEVELOPMENT	0.00106501869962088
GOBP_NCRNA_EXPORT_FROM_NUCLEUS	0.00106517023373666
GOBP_REGULATION_OF_PROTEIN_LOCALIZATION_TO_CELL_PERIPHERY	0.0010725816364975
GOMF_GATED_CHANNEL_ACTIVITY	0.00107425389699462
GOCC_INTERSTITIAL_MATRIX	0.00107573992120984
GOBP_MALONYL_COA_METABOLIC_PROCESS	0.00109115414840451
GOBP_MITOTIC_METAPHASE_PLATE_CONGRESSION	0.00109297320996701
GOMF_VOLTAGE_GATED_POTASSIUM_CHANNEL_ACTIVITY	0.00109819432134413
GOBP_MONOACYLGLYCEROL_METABOLIC_PROCESS	0.00109831894488869
GOBP_NEUROTRANSMITTER_UPTAKE	0.00110971548154945
GOBP_GONADOTROPIN_SECRETION	0.00111137272841072
GOBP_STRIATED_MUSCLE_CONTRACTION	0.00111956853598671
GOBP_SYNAPTIC_TRANSMISSION_CHOLINERGIC	0.00111989986631809
GOMF_CUPROUS_ION_BINDING	0.00112657248396837
GOBP_MEDIUM_CHAIN_FATTY_ACYL_COA_METABOLIC_PROCESS	0.00113291625960253
GOBP_REGULATION_OF_PROTEIN_EXIT_FROM_ENDOPLASMIC_RETICULUM	0.00113464361499603
GOBP_REGULATION_OF_LYSOSOMAL_LUMEN_PH	0.00115280798437624
GOBP_PINOCYTOSIS	0.00116266985299049
GOBP_PEPTIDE_MODIFICATION	0.00116297819988747
GOBP_COPPER_ION_TRANSMEMBRANE_TRANSPORT	0.00116316818562046
GOMF_COPPER_ION_TRANSMEMBRANE_TRANSPORTER_ACTIVITY	0.00116316818562046
GOBP_METAPHASE_PLATE_CONGRESSION	0.00117547097563452
GOBP_MACROAUTOPHAGY	0.00118412453485078
GOBP_ENDOSOMAL_TRANSPORT	0.00119814553399203
GOBP_PYRIMIDINE_NUCLEOSIDE_TRIPHOSPHATE_METABOLIC_PROCESS	0.0011983904573132
GOMF_GDP_BINDING	0.0012017631789203
GOCC_POSTSYNAPTIC_MEMBRANE	0.00120193952298183
GOBP_FEMALE_GENITALIA_DEVELOPMENT	0.0012101469391665
GOCC_SECONDARY_LYSOSOME	0.00121414446298733
GOBP_LAMELLIPODIUM_ORGANIZATION	0.00122813280945729
GOBP_POSITIVE_REGULATION_OF_EPITHELIAL_TO_MESENCHYMAL_TRANSITION_INVOLVED_IN_ENDOCARDIAL_CUSHION_FORMATION	0.001232581250171
GOMF_ACETYLGALACTOSAMINYLTRANSFERASE_ACTIVITY	0.00123512113951294
GOBP_RECEPTOR_CATABOLIC_PROCESS	0.00123783416926098
GOBP_REGULATION_OF_PROTEIN_LOCALIZATION_TO_PLASMA_MEMBRANE	0.00124627427866936
GOBP_MUSCLE_ORGAN_DEVELOPMENT	0.00124770734671473
GOBP_REGULATION_OF_NEUROTRANSMITTER_UPTAKE	0.00124850951797481
GOBP_REGULATION_OF_HORMONE_SECRETION	0.00125251016390736
GOBP_CARDIAC_MUSCLE_CONTRACTION	0.00125333411279049
GOBP_REGULATION_OF_CELLULAR_KETONE_METABOLIC_PROCESS	0.00125508286252109
GOBP_FEEDING_BEHAVIOR	0.00126102684353474
GOCC_CATENIN_COMPLEX	0.00126410763782341
GOCC_PROTON_TRANSPORTING_TWO_SECTOR_ATPASE_COMPLEX_PROTON_TRANSPORTING_DOMAIN	0.00126819912169405
GOCC_PROTON_TRANSPORTING_V_TYPE_ATPASE_V0_DOMAIN	0.00126819912169405
GOCC_PALMITOYLTRANSFERASE_COMPLEX	0.00127502303795419
GOMF_MANNOSYL_OLIGOSACCHARIDE_MANNOSIDASE_ACTIVITY	0.0012782020227311
GOBP_SENSORY_PERCEPTION	0.00128599365015958
GOMF_OPSONIN_BINDING	0.00128861894898994
GOBP_RUFFLE_ASSEMBLY	0.00129054078818691
GOBP_ESTABLISHMENT_OF_PROTEIN_LOCALIZATION_TO_MEMBRANE	0.00129153169284684
GOBP_CYSTEINE_METABOLIC_PROCESS	0.00129158168648776
GOBP_HUMORAL_IMMUNE_RESPONSE_MEDIATED_BY_CIRCULATING_IMMUNOGLOBULIN	0.00129492916063807
GOMF_MEDIUM_CHAIN_FATTY_ACID_COA_LIGASE_ACTIVITY	0.00129565516739364
GOCC_KERATIN_FILAMENT	0.00130236844506762
GOBP_CALMODULIN_DEPENDENT_KINASE_SIGNALING_PATHWAY	0.0013104234274254
GOCC_GOLGI_ASSOCIATED_VESICLE	0.00131313304640334
GOBP_SINOATRIAL_NODE_DEVELOPMENT	0.00131328756465535
GOBP_NEGATIVE_REGULATION_OF_VASCULAR_PERMEABILITY	0.00131753213860614
GOBP_LYSOSOMAL_TRANSPORT	0.0013201588960836
GOBP_CEREBRAL_CORTEX_GABAERGIC_INTERNEURON_DEVELOPMENT	0.00132254747001446
GOCC_CELL_SUBSTRATE_JUNCTION	0.00132703962298615
GOBP_POSITIVE_REGULATION_OF_STEROID_METABOLIC_PROCESS	0.00134916623897003
GOBP_REGULATION_OF_ANOIKIS	0.00135931195488906
GOBP_COLLAGEN_FIBRIL_ORGANIZATION	0.00139066076624304
GOMF_MANNOSYLTRANSFERASE_ACTIVITY	0.00139167078263415
GOBP_RESPONSE_TO_DIACYL_BACTERIAL_LIPOPEPTIDE	0.00139191993486419
GOBP_ANTERIOR_POSTERIOR_AXIS_SPECIFICATION	0.00139537222366355
GOBP_NEGATIVE_REGULATION_OF_ANTIGEN_RECEPTOR_MEDIATED_SIGNALING_PATHWAY	0.0013964597294897
GOBP_CARDIAC_MUSCLE_CELL_CONTRACTION	0.00140517489911639
GOBP_POSITIVE_REGULATION_OF_FC_RECEPTOR_MEDIATED_STIMULATORY_SIGNALING_PATHWAY	0.00141659124368624
GOBP_REGULATION_OF_ORGANELLE_ORGANIZATION	0.00142181561977608
GOMF_POLYSOME_BINDING	0.00144289918630025
GOBP_CYTOKINETIC_PROCESS	0.00144677477210977
GOBP_REGULATION_OF_BLOOD_BRAIN_BARRIER_PERMEABILITY	0.00145255177373891
GOMF_METALLOENDOPEPTIDASE_INHIBITOR_ACTIVITY	0.00145300167601041
GOMF_LIGAND_GATED_ION_CHANNEL_ACTIVITY	0.0014722781630254
GOBP_REGULATION_OF_INTESTINAL_ABSORPTION	0.00147292782400539
GOBP_POSITIVE_REGULATION_OF_INTERLEUKIN_10_PRODUCTION	0.0014768066941637
GOMF_HEXOSAMINIDASE_ACTIVITY	0.00148390051514035
GOBP_REGULATION_OF_RESPONSE_TO_BIOTIC_STIMULUS	0.00150072273281225
GOCC_NUCLEAR_LAMINA	0.00150285970087406
GOBP_REGULATION_OF_GLIAL_CELL_MIGRATION	0.0015245506166583
GOBP_POSITIVE_REGULATION_OF_CILIUM_MOVEMENT	0.0015247522489852
GOBP_UBIQUITIN_DEPENDENT_GLYCOPROTEIN_ERAD_PATHWAY	0.0015263758628182
GOBP_POSITIVE_REGULATION_BY_SYMBIONT_OF_ENTRY_INTO_HOST	0.00152771206810993
GOBP_CARDIAC_MUSCLE_CELL_ACTION_POTENTIAL_INVOLVED_IN_CONTRACTION	0.00153011832696239
GOBP_HEPARAN_SULFATE_PROTEOGLYCAN_BIOSYNTHETIC_PROCESS	0.00153122242667999
GOCC_SIGNAL_PEPTIDASE_COMPLEX	0.00155184005536469
GOCC_ENDOPLASMIC_RETICULUM_GOLGI_INTERMEDIATE_COMPARTMENT_MEMBRANE	0.00155988079332508
GOMF_STRUCTURAL_CONSTITUENT_OF_TOOTH_ENAMEL	0.00156902836731204
GOBP_REGULATION_OF_STRIATED_MUSCLE_CONTRACTION	0.00157202674833677
GOBP_MYELOID_CELL_ACTIVATION_INVOLVED_IN_IMMUNE_RESPONSE	0.0015721991412309
GOBP_CAP_DEPENDENT_TRANSLATIONAL_INITIATION	0.00158689351960432
GOMF_PROTEIN_TAG	0.0016092087181712
GOMF_CYCLIC_NUCLEOTIDE_PHOSPHODIESTERASE_ACTIVITY	0.0016120223402333
GOBP_EARLY_ENDOSOME_TO_GOLGI_TRANSPORT	0.00161672015067637
GOBP_SRP_DEPENDENT_COTRANSLATIONAL_PROTEIN_TARGETING_TO_MEMBRANE_TRANSLOCATION	0.00161762935239567
GOBP_CHONDROITIN_SULFATE_BIOSYNTHETIC_PROCESS	0.00163906188338701
GOMF_CATION_CHANNEL_ACTIVITY	0.00164352827040768
GOBP_OSSIFICATION_INVOLVED_IN_BONE_REMODELING	0.00164617398303995
GOBP_LATE_ENDOSOME_TO_VACUOLE_TRANSPORT_VIA_MULTIVESICULAR_BODY_SORTING_PATHWAY	0.0016468123771262
GOBP_POSITIVE_REGULATION_OF_RESPONSE_TO_CYTOKINE_STIMULUS	0.00164767601537241
GOBP_REGULATION_OF_GOLGI_ORGANIZATION	0.00165386419165459
GOCC_CLATHRIN_ADAPTOR_COMPLEX	0.00166396880826275
GOBP_ACTIN_FILAMENT_BASED_MOVEMENT	0.00166584268913055
GOBP_DETECTION_OF_BACTERIAL_LIPOPROTEIN	0.00166911236504022
GOBP_POSITIVE_REGULATION_OF_INTERLEUKIN_8_PRODUCTION	0.00167010734276261
GOBP_PROTEIN_O_LINKED_GLYCOSYLATION_VIA_SERINE	0.00167264510254183
GOBP_VASCULAR_TRANSPORT	0.00167739415521487
GOMF_TRIGLYCERIDE_LIPASE_ACTIVITY	0.00167913736869814
GOBP_REGULATION_OF_SMOOTH_MUSCLE_CONTRACTION	0.00168019489070721
GOBP_ETHANOL_OXIDATION	0.00168388113919302
GOMF_ALCOHOL_DEHYDROGENASE_ACTIVITY_ZINC_DEPENDENT	0.00168388113919302
GOBP_MAINTENANCE_OF_BLOOD_BRAIN_BARRIER	0.00169143048890021
GOBP_SODIUM_ION_TRANSPORT	0.0016927715605614
GOBP_NOTCH_RECEPTOR_PROCESSING	0.00170839027060776
GOCC_EXTRINSIC_COMPONENT_OF_ENDOPLASMIC_RETICULUM_MEMBRANE	0.00171023555700361
GOMF_INHIBIN_BINDING	0.00171139531963776
GOBP_REGULATION_OF_IMMUNE_EFFECTOR_PROCESS	0.00173056542211944
GOMF_TRANSLATION_ELONGATION_FACTOR_ACTIVITY	0.00173460396561729
GOBP_ADENYLATE_CYCLASE_INHIBITING_G_PROTEIN_COUPLED_ACETYLCHOLINE_RECEPTOR_SIGNALING_PATHWAY	0.00173657620109471
GOBP_REGULATION_OF_PHOSPHATIDYLCHOLINE_METABOLIC_PROCESS	0.00173815835709646
GOBP_CHROMOSOME_MOVEMENT_TOWARDS_SPINDLE_POLE	0.00174493369494104
GOBP_REGULATION_OF_SYSTEMIC_ARTERIAL_BLOOD_PRESSURE	0.00174748936901307
GOCC_INTRINSIC_COMPONENT_OF_POSTSYNAPTIC_MEMBRANE	0.00176517668036434
GOBP_RESPONSE_TO_INTERFERON_BETA	0.00177506378013754
GOBP_REGULATION_OF_MONONUCLEAR_CELL_MIGRATION	0.0017766870614426
GOBP_INDOLALKYLAMINE_METABOLIC_PROCESS	0.00177861366443503
GOBP_REGULATION_OF_WATER_LOSS_VIA_SKIN	0.00178521968567663
GOBP_REGULATION_OF_NEUROTRANSMITTER_LEVELS	0.00179194687350886
GOBP_ENDODERMAL_CELL_FATE_SPECIFICATION	0.0018133227347159
GOBP_FIBROBLAST_PROLIFERATION	0.00182468086146692
GOBP_CELLULAR_RESPONSE_TO_PROSTAGLANDIN_E_STIMULUS	0.00182487580331844
GOBP_BARBED_END_ACTIN_FILAMENT_CAPPING	0.00182589991642106
GOBP_NEGATIVE_REGULATION_OF_NIK_NF_KAPPAB_SIGNALING	0.00183352393024196
GOBP_VIRAL_PROCESS	0.0018479545449693
GOCC_FLEMMING_BODY	0.0018502392118518
GOBP_POSITIVE_REGULATION_OF_PHOSPHOLIPASE_A2_ACTIVITY	0.00185511765701539
GOBP_MEMBRANE_TO_MEMBRANE_DOCKING	0.00185641937809981
GOBP_REGULATION_OF_T_CELL_PROLIFERATION	0.00186185464731623
GOBP_MYELOID_LEUKOCYTE_ACTIVATION	0.00186298951042637
GOBP_REGULATION_OF_INTRACELLULAR_STEROID_HORMONE_RECEPTOR_SIGNALING_PATHWAY	0.00186704573982676
GOBP_TOLL_LIKE_RECEPTOR_4_SIGNALING_PATHWAY	0.00186898139398631
GOMF_ATP_DEPENDENT_ACTIVITY	0.00189932004939383
GOBP_REGULATION_OF_IMMUNE_RESPONSE	0.00190205478381891
GOMF_LONG_CHAIN_FATTY_ACID_TRANSPORTER_ACTIVITY	0.00191783078632829
GOBP_MATING	0.00192046033860061
GOBP_NEGATIVE_REGULATION_OF_ION_TRANSPORT	0.00193305631746202
GOBP_ESTABLISHMENT_OF_PLANAR_POLARITY_INVOLVED_IN_NEURAL_TUBE_CLOSURE	0.00193971412814494
GOBP_ACTIN_FILAMENT_SEVERING	0.00194599281369616
GOBP_REGULATION_OF_VESICLE_SIZE	0.00195350669680088
GOCC_GOLGI_MEDIAL_CISTERNA	0.0019546657761521
GOBP_SECRETION_OF_LYSOSOMAL_ENZYMES	0.00195506306497246
GOBP_DEOXYRIBONUCLEOSIDE_MONOPHOSPHATE_BIOSYNTHETIC_PROCESS	0.00195879955779073
GOBP_CYCLOOXYGENASE_PATHWAY	0.00195928035433431
GOMF_TELETHONIN_BINDING	0.0019599577524107
GOMF_ER_RETENTION_SEQUENCE_BINDING	0.00196290585560327
GOBP_REGULATION_OF_MUSCLE_SYSTEM_PROCESS	0.00197434390090797
GOCC_DENSE_CORE_GRANULE	0.0019833960857265
GOBP_SEROTONIN_RECEPTOR_SIGNALING_PATHWAY	0.00198688527820378
GOBP_NUCLEOTIDE_SUGAR_TRANSMEMBRANE_TRANSPORT	0.00199367209182267
GOBP_ENERGY_HOMEOSTASIS	0.00200680197531798
GOBP_POSITIVE_REGULATION_OF_ORGANELLE_ASSEMBLY	0.00201202185137323
GOCC_APICOLATERAL_PLASMA_MEMBRANE	0.00201923622109366
GOMF_SEQUENCE_SPECIFIC_DNA_BINDING	0.00201964325237584
GOBP_REGULATION_OF_CARDIAC_MUSCLE_TISSUE_DEVELOPMENT	0.00202120208431227
GOBP_MACROPHAGE_APOPTOTIC_PROCESS	0.00202485644146705
GOBP_SODIUM_ION_TRANSMEMBRANE_TRANSPORT	0.00203341254716165
GOBP_HORMONE_MEDIATED_SIGNALING_PATHWAY	0.00205429454664689
GOMF_POSTSYNAPTIC_NEUROTRANSMITTER_RECEPTOR_ACTIVITY	0.00205602019945018
GOMF_CAMP_BINDING	0.0020579304284233
GOBP_PROTEIN_KINASE_C_SIGNALING	0.00206149994332921
GOCC_MYOSIN_FILAMENT	0.00207228437816621
GOBP_ACTIN_MEDIATED_CELL_CONTRACTION	0.00208189315083794
GOBP_REGULATION_OF_LEUKOCYTE_PROLIFERATION	0.00208537305339648
GOCC_ENDOPLASMIC_RETICULUM_LUMEN	0.00209003765030132
GOBP_O_GLYCAN_PROCESSING	0.00211159753515485
GOBP_REGULATION_OF_FAT_CELL_DIFFERENTIATION	0.0021184997581128
GOBP_DEOXYRIBONUCLEOSIDE_METABOLIC_PROCESS	0.00213357479403773
GOBP_REGULATION_OF_NEUROTRANSMITTER_TRANSPORT	0.00213954414644963
GOMF_ATP_ACTIVATED_INWARD_RECTIFIER_POTASSIUM_CHANNEL_ACTIVITY	0.00214069444017681
GOBP_LEUKOCYTE_CELL_CELL_ADHESION	0.00214782436690318
GOMF_PROTEIN_CONTAINING_COMPLEX_BINDING	0.00215586042320217
GOCC_PHAGOCYTIC_CUP	0.00216252401190621
GOCC_PROTON_TRANSPORTING_TWO_SECTOR_ATPASE_COMPLEX	0.00216784157026115
GOCC_PROTON_TRANSPORTING_V_TYPE_ATPASE_COMPLEX	0.00216784157026115
GOCC_FILOPODIUM	0.00217009612461354
GOBP_DEFENSE_RESPONSE_TO_OTHER_ORGANISM	0.00218791284122012
GOBP_PROTEIN_LOCALIZATION_TO_CHROMOSOME_CENTROMERIC_REGION	0.00218829990295537
GOBP_FEAR_RESPONSE	0.00218846403871487
GOMF_GALACTOSIDASE_ACTIVITY	0.002189016302133
GOCC_ROUGH_ENDOPLASMIC_RETICULUM_MEMBRANE	0.00220969368136679
GOMF_DEATH_RECEPTOR_BINDING	0.00221214085961254
GOCC_TERTIARY_GRANULE_LUMEN	0.0022226345910191
GOBP_NEGATIVE_REGULATION_OF_ACTIVATED_T_CELL_PROLIFERATION	0.00222617268909571
GOBP_SYNAPSE_PRUNING	0.00222829126457083
GOBP_MAST_CELL_PROLIFERATION	0.00223866238705161
GOMF_LIGAND_GATED_CATION_CHANNEL_ACTIVITY	0.00224994143382304
GOMF_NFAT_PROTEIN_BINDING	0.00225019778656984
GOMF_MISFOLDED_PROTEIN_BINDING	0.00226713746353787
GOBP_INTERLEUKIN_6_PRODUCTION	0.0022688757884553
GOBP_HISTONE_MRNA_METABOLIC_PROCESS	0.00227461051440588
GOMF_SIRNA_BINDING	0.002274637846767
GOBP_CELLULAR_RESPONSE_TO_LIPOPROTEIN_PARTICLE_STIMULUS	0.00228554324556585
GOBP_NEUTROPHIL_CLEARANCE	0.0022856523345658
GOBP_LEUKOCYTE_MEDIATED_IMMUNITY	0.00228860224904195
GOMF_LRR_DOMAIN_BINDING	0.0023308025539816
GOBP_INTRINSIC_APOPTOTIC_SIGNALING_PATHWAY_IN_RESPONSE_TO_OXIDATIVE_STRESS	0.00233848269726936
GOBP_RESPONSE_TO_STAUROSPORINE	0.00234804399276769
GOBP_CATECHOLAMINE_SECRETION	0.00235977440695444
GOBP_METAPHASE_ANAPHASE_TRANSITION_OF_CELL_CYCLE	0.00236927228068144
GOBP_LOCALIZATION_WITHIN_MEMBRANE	0.00237470558587234
GOBP_CELL_MIGRATION_INVOLVED_IN_GASTRULATION	0.00237617702561515
GOBP_REGULATION_OF_RECEPTOR_CATABOLIC_PROCESS	0.00239067196858566
GOMF_PHOSPHATIDYLETHANOLAMINE_BINDING	0.00240737422706573
GOBP_POSITIVE_REGULATION_OF_IMMUNE_RESPONSE	0.00241222761237245
GOBP_TRANS_SYNAPTIC_SIGNALING_BY_TRANS_SYNAPTIC_COMPLEX	0.00241601784162261
GOBP_MIRNA_LOADING_ONTO_RISC_INVOLVED_IN_GENE_SILENCING_BY_MIRNA	0.00243060513850503
GOBP_REGULATION_OF_SUPEROXIDE_METABOLIC_PROCESS	0.00243956828328549
GOBP_MANNOSYLATION	0.00245067513530917
GOMF_TOLL_LIKE_RECEPTOR_4_BINDING	0.00249727188816062
GOBP_PIGMENT_GRANULE_MATURATION	0.00250236857903215
GOMF_OXIDOREDUCTASE_ACTIVITY_ACTING_ON_PAIRED_DONORS_WITH_INCORPORATION_OR_REDUCTION_OF_MOLECULAR_OXYGEN_REDUCED_FLAVIN_OR_FLAVOPROTEIN_AS_ONE_DONOR_AND_INCORPORATION_OF_ONE_ATOM_OF_OXYGEN	0.00251573277418132
GOBP_NEGATIVE_REGULATION_OF_CATECHOLAMINE_SECRETION	0.00252301914038393
GOMF_FATTY_ACID_LIGASE_ACTIVITY	0.00252483610276091
GOMF_PROTEIN_TYROSINE_KINASE_INHIBITOR_ACTIVITY	0.0025343782407822
GOBP_CELL_FATE_COMMITMENT	0.00253788167377889
GOMF_TAT_PROTEIN_BINDING	0.00255505427781334
GOBP_CITRULLINE_BIOSYNTHETIC_PROCESS	0.00255594018054406
GOBP_POSITIVE_REGULATION_OF_LIPOPOLYSACCHARIDE_MEDIATED_SIGNALING_PATHWAY	0.00255609388614113
GOBP_NEGATIVE_REGULATION_OF_CHONDROCYTE_DIFFERENTIATION	0.00255760707083102
GOMF_ACETYLGLUCOSAMINYLTRANSFERASE_ACTIVITY	0.00256832954134857
GOBP_HAIR_FOLLICLE_PLACODE_FORMATION	0.00258158304528292
GOBP_ACTIVATION_OF_IMMUNE_RESPONSE	0.0025949742444378
GOBP_ENDOCRINE_SYSTEM_DEVELOPMENT	0.00260292215878716
GOBP_EPIBOLY	0.00260534528867552
GOMF_GLIAL_CELL_DERIVED_NEUROTROPHIC_FACTOR_RECEPTOR_ACTIVITY	0.00261070748296711
GOMF_TYPE_II_TRANSFORMING_GROWTH_FACTOR_BETA_RECEPTOR_BINDING	0.00261185627711417
GOCC_EARLY_ENDOSOME_MEMBRANE	0.00261645131963044
GOBP_REGULATION_OF_NIK_NF_KAPPAB_SIGNALING	0.00262908327200941
GOBP_LIPOPOLYSACCHARIDE_MEDIATED_SIGNALING_PATHWAY	0.00263283563203088
GOBP_NEGATIVE_REGULATION_OF_METALLOENDOPEPTIDASE_ACTIVITY	0.00263324091400872
GOBP_CHROMOSOME_SEPARATION	0.00265512817129408
GOCC_AIM2_INFLAMMASOME_COMPLEX	0.00265948831308211
GOBP_NUCLEOSIDE_MONOPHOSPHATE_METABOLIC_PROCESS	0.00266457022109836
GOBP_CELL_FATE_DETERMINATION	0.00266852667282736
GOBP_REGULATION_OF_APOPTOTIC_CELL_CLEARANCE	0.00268006229741992
GOCC_EXTRINSIC_COMPONENT_OF_ENDOSOME_MEMBRANE	0.00268114926618547
GOMF_POTASSIUM_CHANNEL_ACTIVITY	0.0026907068843283
GOMF_ACETYLCHOLINE_BINDING	0.00269354538631623
GOBP_NEGATIVE_REGULATION_OF_NOREPINEPHRINE_SECRETION	0.00270222012069348
GOMF_MONOSACCHARIDE_BINDING	0.00271680860498144
GOBP_CORNEA_DEVELOPMENT_IN_CAMERA_TYPE_EYE	0.00271996069500811
GOMF_PROTEIN_HORMONE_RECEPTOR_ACTIVITY	0.00272754396732504
GOBP_REGULATION_OF_SMALL_MOLECULE_METABOLIC_PROCESS	0.00273065005092633
GOBP_CYTOSKELETON_DEPENDENT_CYTOKINESIS	0.0027498162688896
GOMF_EPINEPHRINE_BINDING	0.00275311874941645
GOBP_REGULATION_OF_PROTEIN_FOLDING	0.00275690743976684
GOBP_REGULATION_OF_ANIMAL_ORGAN_FORMATION	0.00275931460973271
GOBP_NEURON_MATURATION	0.00276543429843834
GOBP_TOLL_LIKE_RECEPTOR_SIGNALING_PATHWAY	0.00276903556830604
GOBP_CELLULAR_PROTEIN_CATABOLIC_PROCESS	0.00277247390023755
GOBP_DENDRITIC_CELL_DIFFERENTIATION	0.0027962539592943
GOCC_SPERM_CONNECTING_PIECE	0.00280353356235481
GOBP_LATE_ENDOSOME_TO_VACUOLE_TRANSPORT	0.00280618108620025
GOBP_REGULATION_OF_TRANSMEMBRANE_TRANSPORT	0.00280734459050974
GOBP_POSITIVE_REGULATION_OF_PROTEIN_LOCALIZATION_TO_MEMBRANE	0.00282380432313774
GOBP_NEGATIVE_REGULATION_OF_T_CELL_RECEPTOR_SIGNALING_PATHWAY	0.0028410880138245
GOBP_MICROVILLUS_ORGANIZATION	0.00286923641405943
GOBP_POSITIVE_REGULATION_OF_METAPHASE_ANAPHASE_TRANSITION_OF_CELL_CYCLE	0.00286972297896662
GOMF_INWARD_RECTIFIER_POTASSIUM_CHANNEL_ACTIVITY	0.00287542495969282
GOBP_NEUTRAL_LIPID_CATABOLIC_PROCESS	0.0028882785636759
GOBP_MULTIVESICULAR_BODY_ORGANIZATION	0.00290368446370027
GOBP_CELLULAR_RESPONSE_TO_PROSTAGLANDIN_STIMULUS	0.0029338855540465
GOBP_REGULATION_OF_PEPTIDE_TRANSPORT	0.00294464245261979
GOBP_RESPONSE_TO_GONADOTROPIN	0.0029454302666311
GOBP_SENSORY_PERCEPTION_OF_CHEMICAL_STIMULUS	0.0029529239935756
GOMF_PHOSPHOLIPASE_A2_INHIBITOR_ACTIVITY	0.0029562403100522
GOBP_REGULATION_OF_HORMONE_LEVELS	0.00296073104857057
GOBP_CEREBRAL_CORTEX_NEURON_DIFFERENTIATION	0.00296606928407773
GOBP_PROTEIN_TRANSMEMBRANE_TRANSPORT	0.00297940654298537
GOBP_NEGATIVE_REGULATION_OF_AMINE_TRANSPORT	0.00298693246581124
GOMF_AMINO_ACID_SODIUM_SYMPORTER_ACTIVITY	0.00299093379803843
GOBP_POSITIVE_REGULATION_OF_LEUKOCYTE_PROLIFERATION	0.00299340466221715
GOMF_TRANSCRIPTION_REGULATOR_ACTIVITY	0.00299888385515416
GOBP_POSITIVE_REGULATION_OF_MACROPHAGE_MIGRATION	0.00301226752843628
GOBP_NEGATIVE_REGULATION_OF_TRANSCRIPTION_BY_RNA_POLYMERASE_II	0.0030190105700598
GOBP_MYD88_DEPENDENT_TOLL_LIKE_RECEPTOR_SIGNALING_PATHWAY	0.0030308964918574
GOBP_CADMIUM_ION_TRANSMEMBRANE_TRANSPORT	0.00303153006644448
GOBP_CARDIAC_MUSCLE_TISSUE_MORPHOGENESIS	0.00304471631660232
GOMF_ARACHIDONIC_ACID_MONOOXYGENASE_ACTIVITY	0.00304554175550767
GOMF_NEUROPEPTIDE_BINDING	0.00306128629977127
GOMF_PHOSPHORYLATION_DEPENDENT_PROTEIN_BINDING	0.00306671831942374
GOBP_REGULATION_OF_DNA_DAMAGE_RESPONSE_SIGNAL_TRANSDUCTION_BY_P53_CLASS_MEDIATOR	0.00307014201712196
GOBP_REGULATION_OF_SYNAPTIC_TRANSMISSION_GABAERGIC	0.0031049334510699
GOBP_AUTOPHAGIC_CELL_DEATH	0.00312144507694132
GOCC_PEPTIDASE_INHIBITOR_COMPLEX	0.00313057102754453
GOBP_PEPTIDYL_PROLINE_HYDROXYLATION_TO_4_HYDROXY_L_PROLINE	0.00314563391675479
GOMF_LOW_DENSITY_LIPOPROTEIN_PARTICLE_BINDING	0.00315254903110152
GOBP_PERISTALSIS	0.00317479563547078
GOMF_MHC_CLASS_II_PROTEIN_BINDING	0.00317880968272678
GOBP_REGULATION_OF_MACROPHAGE_FUSION	0.00317946477698871
GOBP_POSITIVE_REGULATION_OF_LIPID_METABOLIC_PROCESS	0.0031855151477377
GOBP_PROTEIN_PEPTIDYL_PROLYL_ISOMERIZATION	0.00318744544991297
GOBP_MEGAKARYOCYTE_DEVELOPMENT	0.00318881124543008
GOBP_LYMPHOCYTE_ACTIVATION	0.00319537226824516
GOBP_REGULATION_OF_GLUCAGON_SECRETION	0.00319900400799079
GOBP_NUCLEOBASE_CONTAINING_SMALL_MOLECULE_BIOSYNTHETIC_PROCESS	0.00321405349388322
GOBP_NUCLEOSIDE_DIPHOSPHATE_METABOLIC_PROCESS	0.00321635050426685
GOBP_SRP_DEPENDENT_COTRANSLATIONAL_PROTEIN_TARGETING_TO_MEMBRANE	0.0032380521757808
GOBP_SIGNAL_RELEASE	0.00324962222000476
GOCC_VACUOLAR_PROTON_TRANSPORTING_V_TYPE_ATPASE_V0_DOMAIN	0.00328119957288244
GOBP_MEMBRANE_DOCKING	0.00328894293296024
GOBP_TERPENOID_METABOLIC_PROCESS	0.00328949391079088
GOBP_OLFACTORY_BEHAVIOR	0.00330103245580223
GOBP_NEPHRIC_DUCT_DEVELOPMENT	0.00330327344318429
GOMF_NITRIC_OXIDE_SYNTHASE_BINDING	0.00330747121079137
GOBP_SOMATOSTATIN_RECEPTOR_SIGNALING_PATHWAY	0.00331620645196511
GOMF_SOMATOSTATIN_RECEPTOR_ACTIVITY	0.00331620645196511
GOCC_TUBULAR_ENDOSOME	0.00334182217435672
GOMF_NUCLEOSIDE_KINASE_ACTIVITY	0.00334414210412586
GOBP_NEGATIVE_REGULATION_OF_RECEPTOR_MEDIATED_ENDOCYTOSIS	0.0033476878841522
GOBP_NEGATIVE_REGULATION_OF_ANOIKIS	0.0033533250369562
GOBP_MYELOID_CELL_DIFFERENTIATION	0.00336787437482542
GOBP_EXCRETION	0.0033753380667477
GOMF_NEUROTROPHIN_BINDING	0.00338552345748579
GOBP_MACROPHAGE_COLONY_STIMULATING_FACTOR_SIGNALING_PATHWAY	0.00340926902999199
GOBP_NEGATIVE_REGULATION_OF_SYNAPTIC_TRANSMISSION_GABAERGIC	0.00341029964091071
GOBP_EOSINOPHIL_ACTIVATION	0.00341179271670136
GOBP_G1_TO_G0_TRANSITION_INVOLVED_IN_CELL_DIFFERENTIATION	0.00341960254173054
GOBP_RESPONSE_TO_STILBENOID	0.00342769952316777
GOBP_MEIOTIC_CHROMOSOME_CONDENSATION	0.00343639171609022
GOBP_NEGATIVE_REGULATION_OF_GLIAL_CELL_DIFFERENTIATION	0.00343765592236105
GOCC_ENDOPLASMIC_RETICULUM_PALMITOYLTRANSFERASE_COMPLEX	0.00344558308205954
GOBP_HOMOCYSTEINE_METABOLIC_PROCESS	0.00344646441351879
GOMF_NEUROTRANSMITTER_RECEPTOR_ACTIVITY	0.00346085712761526
GOBP_MESONEPHRIC_DUCT_DEVELOPMENT	0.00346125377163994
GOBP_G_PROTEIN_COUPLED_RECEPTOR_SIGNALING_PATHWAY_COUPLED_TO_CYCLIC_NUCLEOTIDE_SECOND_MESSENGER	0.00346502123729663
GOBP_MAINTENANCE_OF_PROTEIN_LOCALIZATION_IN_ORGANELLE	0.00346655844944672
GOBP_MONOACYLGLYCEROL_BIOSYNTHETIC_PROCESS	0.0034953000116844
GOBP_ENDOCRINE_PROCESS	0.00349703154151472
GOBP_SARCOMERE_ORGANIZATION	0.00350733855892479
GOMF_TRANSITION_METAL_ION_BINDING	0.00351138140004778
GOBP_PYRIMIDINE_NUCLEOSIDE_DIPHOSPHATE_BIOSYNTHETIC_PROCESS	0.00353481827649935
GOBP_POSITIVE_REGULATION_OF_PROTEIN_K63_LINKED_UBIQUITINATION	0.00353885127627162
GOCC_MEMBRANE_MICRODOMAIN	0.0035443105370534
GOMF_PYROPHOSPHATE_HYDROLYSIS_DRIVEN_PROTON_TRANSMEMBRANE_TRANSPORTER_ACTIVITY	0.00356057613460668
GOBP_URETER_DEVELOPMENT	0.00356604404480759
GOBP_RESPIRATORY_BURST_INVOLVED_IN_DEFENSE_RESPONSE	0.00356641263821384
GOBP_SEMICIRCULAR_CANAL_MORPHOGENESIS	0.00358219631174105
GOBP_MACROPHAGE_MIGRATION	0.00360636472828298
GOBP_SEQUESTERING_OF_IRON_ION	0.00361226728917574
GOBP_REGULATION_OF_CHROMOSOME_ORGANIZATION	0.00361334911626215
GOBP_NEGATIVE_REGULATION_OF_TOLL_LIKE_RECEPTOR_2_SIGNALING_PATHWAY	0.00362530309946355
GOBP_ORGANIC_HYDROXY_COMPOUND_CATABOLIC_PROCESS	0.00362812372279285
GOBP_GRANULOCYTE_MIGRATION	0.00363097748246916
GOBP_HYPEROSMOTIC_SALINITY_RESPONSE	0.00363190757799344
GOBP_POSITIVE_REGULATION_OF_TROPHOBLAST_CELL_MIGRATION	0.00363572494325284
GOCC_F_ACTIN_CAPPING_PROTEIN_COMPLEX	0.00363860595893061
GOBP_REGULATION_OF_LYSOSOME_ORGANIZATION	0.00367013012035916
GOBP_PYRIMIDINE_CONTAINING_COMPOUND_METABOLIC_PROCESS	0.00367062699782785
GOBP_REGULATION_OF_CELL_PROLIFERATION_INVOLVED_IN_KIDNEY_DEVELOPMENT	0.00369394786048836
GOBP_REGULATION_OF_CHONDROCYTE_DEVELOPMENT	0.00370328396493823
GOMF_G_PROTEIN_COUPLED_ACETYLCHOLINE_RECEPTOR_ACTIVITY	0.00370822982837807
GOBP_ADENYLATE_CYCLASE_INHIBITING_SEROTONIN_RECEPTOR_SIGNALING_PATHWAY	0.00370918019381652
GOBP_REGULATION_OF_MYOBLAST_DIFFERENTIATION	0.00370918977553638
GOBP_B_CELL_MEDIATED_IMMUNITY	0.00371642695440906
GOMF_VOLTAGE_GATED_CATION_CHANNEL_ACTIVITY	0.00372042025204677
GOMF_INTEGRIN_BINDING	0.00373097724137536
GOBP_SEX_DETERMINATION	0.0037326663275131
GOBP_POSITIVE_REGULATION_OF_CHROMOSOME_SEPARATION	0.00373441817675515
GOBP_NEGATIVE_REGULATION_OF_CGMP_MEDIATED_SIGNALING	0.00373894088291508
GOBP_HYPOXIA_INDUCIBLE_FACTOR_1ALPHA_SIGNALING_PATHWAY	0.00374802197632998
GOBP_TIGHT_JUNCTION_ORGANIZATION	0.00374929006829943
GOBP_MESONEPHRIC_TUBULE_MORPHOGENESIS	0.00377033315588436
GOMF_ASPARTIC_TYPE_PEPTIDASE_ACTIVITY	0.00379849062114896
GOBP_RESPONSE_TO_PEPTIDE_HORMONE	0.00380218318251829
GOCC_LAMELLIPODIUM	0.00380442417039357
GOBP_POSITIVE_REGULATION_OF_INTERFERON_ALPHA_PRODUCTION	0.00381174375973326
GOBP_MACROPHAGE_PROLIFERATION	0.00381745086264594
GOBP_MUSCLE_ORGAN_MORPHOGENESIS	0.00382268054805782
GOBP_DEOXYRIBOSE_PHOSPHATE_METABOLIC_PROCESS	0.00382725129943367
GOBP_REGULATION_OF_PHOSPHATIDYLCHOLINE_BIOSYNTHETIC_PROCESS	0.0038383903917077
GOBP_BUD_ELONGATION_INVOLVED_IN_LUNG_BRANCHING	0.00385846744376155
GOBP_STRIATED_MUSCLE_CELL_DEVELOPMENT	0.00387092292232504
GOBP_REGULATION_OF_LEUKOCYTE_CHEMOTAXIS	0.00389448196478655
GOBP_EMBRYONIC_PATTERN_SPECIFICATION	0.003897992739366
GOMF_SH3_DOMAIN_BINDING	0.00390408353749834
GOBP_PYRIMIDINE_NUCLEOTIDE_METABOLIC_PROCESS	0.0039103730229033
GOBP_POSITIVE_REGULATION_OF_TUMOR_NECROSIS_FACTOR_SUPERFAMILY_CYTOKINE_PRODUCTION	0.00391041793293037
GOBP_DOPAMINE_SECRETION	0.00393804749820854
GOMF_ISOMERASE_ACTIVITY	0.00395729516260004
GOBP_AMYLOID_BETA_METABOLIC_PROCESS	0.00396040856501546
GOBP_POSITIVE_REGULATION_OF_ALPHA_BETA_T_CELL_PROLIFERATION	0.00396234935989192
GOBP_REGULATION_OF_NADP_METABOLIC_PROCESS	0.00396742998822698
GOMF_NUCLEAR_RECEPTOR_ACTIVITY	0.00400349830547144
GOBP_NK_T_CELL_PROLIFERATION	0.00400459854164975
GOBP_TRANSITION_METAL_ION_HOMEOSTASIS	0.00400558679411058
GOMF_AROMATASE_ACTIVITY	0.00400775067055213
GOBP_REGULATION_OF_SMOOTH_MUSCLE_CELL_CHEMOTAXIS	0.0040123662943787
GOBP_NEGATIVE_REGULATION_OF_COLLATERAL_SPROUTING	0.0040264300650885
GOBP_CELLULAR_RESPONSE_TO_FOLLICLE_STIMULATING_HORMONE_STIMULUS	0.0040343703815983
GOBP_CELLULAR_TRANSITION_METAL_ION_HOMEOSTASIS	0.00403473660914981
GOBP_MYELOID_LEUKOCYTE_MIGRATION	0.00404526449095219
GOBP_G_PROTEIN_COUPLED_RECEPTOR_SIGNALING_PATHWAY	0.00405258866118596
GOBP_POSITIVE_REGULATION_OF_T_CELL_MIGRATION	0.00407194289002214
GOBP_INNER_EAR_RECEPTOR_CELL_DEVELOPMENT	0.00407630408971722
GOBP_B_CELL_RECEPTOR_SIGNALING_PATHWAY	0.00409327803685386
GOBP_POSITIVE_REGULATION_OF_MRNA_3_END_PROCESSING	0.00409396474075498
GOCC_COPII_COATED_ER_TO_GOLGI_TRANSPORT_VESICLE	0.00410947501284649
GOCC_LATERAL_PART_OF_CELL	0.00412183489286833
GOBP_REGULATION_OF_AMPA_RECEPTOR_ACTIVITY	0.00412500848053913
GOBP_PROTEOGLYCAN_METABOLIC_PROCESS	0.00412580513386501
GOMF_DYNACTIN_BINDING	0.00415540245474578
GOCC_EARLY_ENDOSOME	0.00417609802145409
GOBP_CYTOKINE_PRODUCTION	0.00417974767155019
GOBP_REGULATION_OF_GERM_CELL_PROLIFERATION	0.00420034513318235
GOBP_SPHINGOID_METABOLIC_PROCESS	0.00420048096317479
GOCC_SYNAPTIC_MEMBRANE	0.00420393303332863
GOMF_CIS_TRANS_ISOMERASE_ACTIVITY	0.00420421222402013
GOBP_ORGANIC_HYDROXY_COMPOUND_BIOSYNTHETIC_PROCESS	0.00420667184835501
GOBP_POSITIVE_REGULATION_OF_CELLULAR_COMPONENT_ORGANIZATION	0.00421946159905717
GOBP_REGULATION_OF_VASCULAR_PERMEABILITY	0.00422932215082918
GOBP_OLIGOSACCHARIDE_LIPID_INTERMEDIATE_BIOSYNTHETIC_PROCESS	0.0042507039369705
GOBP_INOSITOL_TRISPHOSPHATE_BIOSYNTHETIC_PROCESS	0.00426780758078917
GOBP_OSTEOCLAST_DIFFERENTIATION	0.00427208264094692
GOBP_CELLULAR_RESPONSE_TO_PEPTIDOGLYCAN	0.00430319995096587
GOMF_POTASSIUM_ION_TRANSMEMBRANE_TRANSPORTER_ACTIVITY	0.00430604029072775
GOBP_SKELETAL_MUSCLE_CELL_DIFFERENTIATION	0.0043068872556136
GOBP_PROTEIN_K11_LINKED_UBIQUITINATION	0.0043176807201797
GOBP_EATING_BEHAVIOR	0.00433501796081075
GOBP_REGULATION_OF_LYASE_ACTIVITY	0.0043384940477857
GOBP_HEART_TRABECULA_FORMATION	0.00434671136392413
GOBP_GLYCOSYL_COMPOUND_BIOSYNTHETIC_PROCESS	0.00435138947938117
GOBP_CGMP_METABOLIC_PROCESS	0.00437800112556985
GOMF_DEOXYNUCLEOSIDE_KINASE_ACTIVITY	0.00438143198005203
GOBP_CARDIAC_CONDUCTION	0.00440944554488627
GOBP_ADENYLATE_CYCLASE_ACTIVATING_G_PROTEIN_COUPLED_RECEPTOR_SIGNALING_PATHWAY	0.00441024736102695
GOBP_SULFUR_COMPOUND_CATABOLIC_PROCESS	0.00441579964840968
GOBP_ETHANOL_METABOLIC_PROCESS	0.00443795478284938
GOBP_BENZENE_CONTAINING_COMPOUND_METABOLIC_PROCESS	0.00444543242386672
GOBP_REGULATION_OF_INFLAMMATORY_RESPONSE_TO_WOUNDING	0.00444640823171123
GOBP_GRANULOCYTE_CHEMOTAXIS	0.00445224551108177
GOBP_NEGATIVE_REGULATION_OF_LYMPHOCYTE_ACTIVATION	0.004452747633531
GOBP_MITOTIC_SPINDLE_ASSEMBLY	0.00445545594939147
GOBP_POSITIVE_REGULATION_OF_LEUKOCYTE_CELL_CELL_ADHESION	0.00445586537399671
GOBP_POSITIVE_REGULATION_OF_HYDROGEN_PEROXIDE_MEDIATED_PROGRAMMED_CELL_DEATH	0.00445661194198148
GOBP_CELL_CELL_JUNCTION_ASSEMBLY	0.00447517840117578
GOBP_REGULATION_OF_LIPID_BIOSYNTHETIC_PROCESS	0.00447766946233175
GOMF_PALMITOYLTRANSFERASE_ACTIVITY	0.00448781661170871
GOCC_COATED_VESICLE_MEMBRANE	0.00449505385808038
GOBP_IRON_ION_HOMEOSTASIS	0.00450451751292053
GOBP_MITOCHONDRIAL_PROTEIN_CATABOLIC_PROCESS	0.00451776436719542
GOBP_SOMITE_ROSTRAL_CAUDAL_AXIS_SPECIFICATION	0.00454439969494143
GOMF_PHOSPHATIDYLINOSITOL_TRANSFER_ACTIVITY	0.00455619565785729
GOBP_TROPHOBLAST_GIANT_CELL_DIFFERENTIATION	0.00458002962032716
GOMF_MHC_CLASS_I_PROTEIN_BINDING	0.00458542466473019
GOBP_NEGATIVE_REGULATION_OF_FATTY_ACID_OXIDATION	0.00458560283194725
GOBP_POSITIVE_REGULATION_OF_FATTY_ACID_BETA_OXIDATION	0.00459318959562725
GOBP_CELL_ACTIVATION_INVOLVED_IN_IMMUNE_RESPONSE	0.00459469486899107
GOMF_COMPLEMENT_RECEPTOR_ACTIVITY	0.00460781136233419
GOMF_LIGASE_ACTIVITY_FORMING_CARBON_CARBON_BONDS	0.00461591115060162
GOBP_LAMELLIPODIUM_MORPHOGENESIS	0.00462897447270081
GOBP_REGULATION_OF_LUTEINIZING_HORMONE_SECRETION	0.00464666736014113
GOBP_POSITIVE_REGULATION_OF_PLASMA_MEMBRANE_BOUNDED_CELL_PROJECTION_ASSEMBLY	0.00465154340061564
GOBP_CELLULAR_RESPONSE_TO_PEPTIDE_HORMONE_STIMULUS	0.00465550752994573
GOBP_DEOXYRIBONUCLEOSIDE_MONOPHOSPHATE_METABOLIC_PROCESS	0.00466069856321051
GOCC_CONDENSIN_COMPLEX	0.00466755633917279
GOBP_CORTICAL_CYTOSKELETON_ORGANIZATION	0.00469710417241246
GOBP_MALE_SEX_DETERMINATION	0.00470642499476318
GOBP_MYELOID_CELL_DEVELOPMENT	0.00471709190879284
GOBP_CYCLIC_NUCLEOTIDE_METABOLIC_PROCESS	0.00472979028096178
GOBP_SYNAPTIC_VESICLE_CLUSTERING	0.00477559890863558
GOBP_POSITIVE_REGULATION_OF_LIPOPROTEIN_PARTICLE_CLEARANCE	0.00479622396148671
GOBP_POSITIVE_REGULATION_OF_NEUTROPHIL_MIGRATION	0.0048138050331932
GOBP_REGULATION_OF_PLASMINOGEN_ACTIVATION	0.00482188875908224
GOBP_MICROGLIAL_CELL_MIGRATION	0.00483072741294257
GOBP_REGULATION_OF_CARDIAC_EPITHELIAL_TO_MESENCHYMAL_TRANSITION	0.00483481780452175
GOBP_DEOXYRIBONUCLEOSIDE_TRIPHOSPHATE_METABOLIC_PROCESS	0.00485453502078292
GOCC_MHC_CLASS_II_PROTEIN_COMPLEX	0.00485903212631823
GOMF_ACID_THIOL_LIGASE_ACTIVITY	0.00486813962589197
GOBP_TOXIN_TRANSPORT	0.00487282260551589
GOBP_REGULATION_OF_CELLULAR_EXTRAVASATION	0.00488415546869601
GOMF_NEUROPEPTIDE_HORMONE_ACTIVITY	0.00493280393575563
GOBP_NEGATIVE_REGULATION_OF_IMMUNE_SYSTEM_PROCESS	0.00494284824970646
GOBP_REGULATION_OF_DNA_RECOMBINATION	0.00497344679412887
GOBP_CARDIAC_MUSCLE_TISSUE_DEVELOPMENT	0.00497929152741325
GOBP_IMMUNE_RESPONSE_REGULATING_SIGNALING_PATHWAY	0.00500407645520449
GOBP_ROUNDABOUT_SIGNALING_PATHWAY	0.005004429990694
GOBP_PEPTIDE_CATABOLIC_PROCESS	0.00503177897151508
GOMF_NUCLEOBASE_CONTAINING_COMPOUND_KINASE_ACTIVITY	0.00506179967871173
GOBP_POSITIVE_REGULATION_OF_RESPONSE_TO_REACTIVE_OXYGEN_SPECIES	0.0050716741708839
GOBP_LIPID_OXIDATION	0.00507770929199533
GOBP_REGULATION_OF_DENDRITIC_SPINE_MAINTENANCE	0.00508976409240539
GOCC_JUNCTIONAL_SARCOPLASMIC_RETICULUM_MEMBRANE	0.00509974808945908
GOBP_REGULATION_OF_CARDIAC_MUSCLE_CONTRACTION	0.00513022716582019
GOBP_PH_ELEVATION	0.00513136294922351
GOBP_ACTIN_FILAMENT_NETWORK_FORMATION	0.00514619772003052
GOBP_POSITIVE_REGULATION_OF_ISOTYPE_SWITCHING_TO_IGG_ISOTYPES	0.00519785160977058
GOBP_NEGATIVE_REGULATION_OF_GRANULOCYTE_CHEMOTAXIS	0.0052029055301354
GOBP_AMINO_SUGAR_CATABOLIC_PROCESS	0.00521535794648409
GOCC_PHAGOLYSOSOME	0.00522136017017513
GOBP_CHORIONIC_TROPHOBLAST_CELL_PROLIFERATION	0.00523909348418127
GOBP_HIPPOCAMPUS_DEVELOPMENT	0.00524287808230543
GOBP_POSITIVE_REGULATION_OF_AMPA_RECEPTOR_ACTIVITY	0.0052524434162899
GOBP_CELL_CELL_ADHESION_INVOLVED_IN_GASTRULATION	0.00526085231236875
GOBP_LENS_DEVELOPMENT_IN_CAMERA_TYPE_EYE	0.00526497227088104
GOBP_POSITIVE_REGULATION_OF_RESPONSE_TO_OXIDATIVE_STRESS	0.00527267065283267
GOBP_T_CELL_ACTIVATION	0.0052858409582825
GOMF_TUBULIN_BINDING	0.00529813711993265
GOBP_PROTEIN_CATABOLIC_PROCESS	0.00530102714490623
GOMF_INTRAMOLECULAR_OXIDOREDUCTASE_ACTIVITY	0.00535295012333764
GOBP_RESPONSE_TO_VITAMIN_K	0.00535652205758632
GOCC_CARDIAC_MYOFIBRIL	0.00536156922490841
GOBP_CELL_ACTIVATION	0.0053620971426005
GOBP_VENTRICULAR_CARDIAC_MUSCLE_CELL_ACTION_POTENTIAL	0.00536316087641502
GOBP_REGULATION_OF_IMMUNE_SYSTEM_PROCESS	0.00536810230693667
GOCC_MHC_PROTEIN_COMPLEX	0.00537734887878504
GOBP_PHOSPHAGEN_METABOLIC_PROCESS	0.00538868845833242
GOBP_REGULATION_OF_CELLULAR_LOCALIZATION	0.00541986860713869
GOBP_MACROPHAGE_ACTIVATION	0.00543142015813642
GOMF_VOLTAGE_GATED_CHANNEL_ACTIVITY	0.00544275190605436
GOCC_LAMELLIPODIUM_MEMBRANE	0.00546031507428756
GOBP_ADENYLATE_CYCLASE_ACTIVATING_ADRENERGIC_RECEPTOR_SIGNALING_PATHWAY	0.00546393027492866
GOBP_REGULATION_OF_MYOTUBE_DIFFERENTIATION	0.00548475320711889
GOBP_REGULATION_OF_MONOCYTE_CHEMOTAXIS	0.00553366351929974
GOMF_MONOOXYGENASE_ACTIVITY	0.00553849481069613
GOBP_L_ALPHA_AMINO_ACID_TRANSMEMBRANE_TRANSPORT	0.00554653493526951
GOBP_CARDIAC_MUSCLE_CELL_ACTION_POTENTIAL	0.00559498711867307
GOBP_NEGATIVE_REGULATION_OF_LEUKOCYTE_CELL_CELL_ADHESION	0.00562077428715313
GOMF_MHC_PROTEIN_COMPLEX_BINDING	0.00563557060284592
GOBP_POSITIVE_REGULATION_OF_PROTEIN_CONTAINING_COMPLEX_DISASSEMBLY	0.00563895772602791
GOMF_3_5_CYCLIC_GMP_PHOSPHODIESTERASE_ACTIVITY	0.00567030650269514
GOBP_NEGATIVE_REGULATION_OF_INTERFERON_GAMMA_PRODUCTION	0.00567541939414182
GOBP_POSITIVE_REGULATION_OF_VIRAL_LIFE_CYCLE	0.00567926320676284
GOBP_LYMPHOCYTE_HOMEOSTASIS	0.00568052677362904
GOBP_DOLICHOL_METABOLIC_PROCESS	0.00569588013902703
GOBP_CELLULAR_IRON_ION_HOMEOSTASIS	0.00569826755005151
GOMF_ENDORIBONUCLEASE_ACTIVITY	0.00572205680150737
GOBP_REGULATION_OF_RESPONSE_TO_OSMOTIC_STRESS	0.00573761712584609
GOBP_POSITIVE_REGULATION_OF_RETINOIC_ACID_RECEPTOR_SIGNALING_PATHWAY	0.00574653682519804
GOBP_REGULATION_OF_ANTIGEN_PROCESSING_AND_PRESENTATION	0.0057657491122455
GOBP_POSITIVE_REGULATION_OF_CELLULAR_EXTRAVASATION	0.00576988565250421
GOBP_POSITIVE_REGULATION_OF_CHROMOSOME_CONDENSATION	0.00577667733347687
GOBP_NUCLEOSIDE_DIPHOSPHATE_BIOSYNTHETIC_PROCESS	0.00578628432345031
GOCC_NUCLEAR_OUTER_MEMBRANE	0.00582979759548633
GOBP_RESPONSE_TO_CGMP	0.00583232643252197
GOBP_PRODUCTION_OF_MOLECULAR_MEDIATOR_INVOLVED_IN_INFLAMMATORY_RESPONSE	0.00583276219761811
GOBP_NEGATIVE_REGULATION_OF_ATPASE_COUPLED_CALCIUM_TRANSMEMBRANE_TRANSPORTER_ACTIVITY	0.00584747521324868
GOBP_CELLULAR_RESPONSE_TO_AMYLOID_BETA	0.00584873385296055
GOCC_ANAPHASE_PROMOTING_COMPLEX	0.00585339987836925
GOCC_SPECIFIC_GRANULE_LUMEN	0.00586700853957697
GOBP_TRANSPOSITION	0.00588875409548993
GOMF_PROTEIN_TYROSINE_SERINE_THREONINE_PHOSPHATASE_ACTIVITY	0.00589333445146927
GOBP_CORTICAL_ACTIN_CYTOSKELETON_ORGANIZATION	0.00590332411530087
GOBP_MUSCLE_CELL_MIGRATION	0.00592873942725566
GOBP_POSITIVE_REGULATION_OF_MUSCLE_HYPERTROPHY	0.00597028146343348
GOBP_CELL_PROJECTION_ASSEMBLY	0.00598377026384661
GOBP_NEGATIVE_REGULATION_OF_B_CELL_ACTIVATION	0.00599551061505207
GOBP_POSITIVE_REGULATION_OF_MEMBRANE_PROTEIN_ECTODOMAIN_PROTEOLYSIS	0.00599637174791162
GOBP_POSITIVE_REGULATION_OF_APOPTOTIC_CELL_CLEARANCE	0.00601241564439727
GOBP_COLLAGEN_METABOLIC_PROCESS	0.00602438075214635
GOBP_NEGATIVE_REGULATION_OF_T_CELL_PROLIFERATION	0.00602959933711812
GOMF_G_PROTEIN_COUPLED_NEUROTRANSMITTER_RECEPTOR_ACTIVITY	0.00606339363135967
GOMF_FATZ_BINDING	0.00607708209035817
GOBP_NEGATIVE_REGULATION_OF_INTERLEUKIN_8_PRODUCTION	0.00610502023642401
GOBP_HYPOTHALAMUS_CELL_MIGRATION	0.00610665942402601
GOBP_BIOLOGICAL_PROCESS_INVOLVED_IN_SYMBIOTIC_INTERACTION	0.00611820001482283
GOBP_EMBRYONIC_HINDLIMB_MORPHOGENESIS	0.00613182574793376
GOCC_LAMIN_FILAMENT	0.00614596812859234
GOCC_I_BAND	0.00615964847820952
GOMF_PYRIMIDINE_NUCLEOTIDE_SUGAR_TRANSMEMBRANE_TRANSPORTER_ACTIVITY	0.0061771235351546
GOBP_REGULATION_OF_OSTEOCLAST_DIFFERENTIATION	0.00618041843106017
GOBP_REGULATION_OF_DENDRITIC_CELL_DIFFERENTIATION	0.0062095102675084
GOBP_HISTAMINE_SECRETION	0.00622628851278105
GOBP_REGULATION_OF_B_CELL_ACTIVATION	0.00624004910045464
GOBP_PATTERN_RECOGNITION_RECEPTOR_SIGNALING_PATHWAY	0.00625820555624431
GOBP_LEUKOCYTE_DEGRANULATION	0.00626436667893339
GOBP_REGULATION_OF_BICELLULAR_TIGHT_JUNCTION_ASSEMBLY	0.00632784261258177
GOMF_METAL_ION_TRANSMEMBRANE_TRANSPORTER_ACTIVITY	0.00632811705507618
GOMF_PHOSPHOLIPASE_INHIBITOR_ACTIVITY	0.00633500877895757
GOBP_REGULATION_OF_MITOCHONDRIAL_RNA_CATABOLIC_PROCESS	0.00636965706641147
GOBP_REGULATION_OF_CHROMOSOME_SEPARATION	0.00637371875023425
GOBP_REGULATION_OF_CELLULAR_PH_REDUCTION	0.00637558692849087
GOMF_ENZYME_ACTIVATOR_ACTIVITY	0.0063788905710042
GOBP_REGULATION_OF_CHROMOSOME_SEGREGATION	0.00641041872679393
GOBP_MEMBRANE_RAFT_LOCALIZATION	0.00646460371365563
GOBP_NEGATIVE_REGULATION_OF_LEUKOCYTE_PROLIFERATION	0.00647053700423222
GOBP_REGULATION_OF_ORGANELLE_ASSEMBLY	0.00648354657377086
GOCC_PRERIBOSOME_SMALL_SUBUNIT_PRECURSOR	0.00648878938625583
GOBP_SUPEROXIDE_ANION_GENERATION	0.00653722023045254
GOBP_POSITIVE_REGULATION_OF_SMALL_MOLECULE_METABOLIC_PROCESS	0.00655380828919141
GOBP_PROTEIN_LOCALIZATION_TO_ORGANELLE	0.00657213427566221
GOBP_DENDRITIC_CELL_CYTOKINE_PRODUCTION	0.00658854914130032
GOCC_AUTOPHAGOSOME	0.00661730015954088
GOBP_REGULATION_OF_T_CELL_ACTIVATION	0.00662464865237134
GOBP_LONG_CHAIN_FATTY_ACID_TRANSPORT	0.00662550346226262
GOBP_NEPHRON_MORPHOGENESIS	0.00663124722544469
GOBP_BERGMANN_GLIAL_CELL_DIFFERENTIATION	0.006638138793128
GOBP_DNA_REPLICATION_DEPENDENT_CHROMATIN_ORGANIZATION	0.00665697736077373
GOBP_PROTEIN_C_LINKED_GLYCOSYLATION	0.00669142191527332
GOBP_DNA_LIGATION	0.00671272391309687
GOBP_PEROXISOME_PROLIFERATOR_ACTIVATED_RECEPTOR_SIGNALING_PATHWAY	0.00671437626882036
GOCC_NEURON_TO_NEURON_SYNAPSE	0.00672255598939336
GOMF_LIPID_BINDING	0.0067335091336567
GOBP_REGULATION_OF_LEUKOCYTE_MIGRATION	0.00674052383882191
GOBP_POSITIVE_REGULATION_OF_PROTEIN_TARGETING_TO_MEMBRANE	0.00674348717999006
GOBP_NUCLEOSIDE_METABOLIC_PROCESS	0.00677487072133299
GOBP_PYRIMIDINE_NUCLEOSIDE_TRIPHOSPHATE_BIOSYNTHETIC_PROCESS	0.00678668016130281
GOBP_POSITIVE_REGULATION_OF_STEM_CELL_PROLIFERATION	0.00681333374652263
GOBP_HEART_TRABECULA_MORPHOGENESIS	0.00682175738014341
GOCC_MHC_CLASS_I_PEPTIDE_LOADING_COMPLEX	0.0068572009579516
GOBP_INFLAMMATORY_RESPONSE_TO_WOUNDING	0.00686286736516573
GOMF_G_PROTEIN_COUPLED_RECEPTOR_BINDING	0.00687805398991688
GOBP_LATE_ENDOSOME_TO_LYSOSOME_TRANSPORT	0.00688600602288844
GOBP_CELLULAR_EXTRAVASATION	0.00689368247958986
GOBP_NEGATIVE_REGULATION_OF_BLOOD_PRESSURE	0.00689406089841455
GOBP_RESPONSE_TO_AMYLOID_BETA	0.0068957501223185
GOBP_REGULATION_OF_FEMALE_GONAD_DEVELOPMENT	0.00691741279739609
GOCC_CUL4B_RING_E3_UBIQUITIN_LIGASE_COMPLEX	0.00694562929086993
GOCC_SEROTONIN_ACTIVATED_CATION_SELECTIVE_CHANNEL_COMPLEX	0.00694591516292012
GOMF_SEROTONIN_GATED_CATION_SELECTIVE_CHANNEL_ACTIVITY	0.00694591516292012
GOBP_REGULATION_OF_PINOCYTOSIS	0.00696927272140671
GOBP_NEGATIVE_REGULATION_OF_PHAGOCYTOSIS	0.00698534530296516
GOBP_CELL_JUNCTION_ASSEMBLY	0.00700107150435791
GOBP_SMOOTH_MUSCLE_CELL_CHEMOTAXIS	0.00701036970846779
GOBP_CLATHRIN_DEPENDENT_ENDOCYTOSIS	0.00703026779113634
GOBP_SYNAPTIC_TRANSMISSION_GLUTAMATERGIC	0.00704864575094877
GOBP_CELLULAR_MAGNESIUM_ION_HOMEOSTASIS	0.00707638393354367
GOBP_PROTEIN_DEGLYCOSYLATION	0.00707692757247614
GOCC_COLLAGEN_TRIMER	0.0070770989415254
GOBP_AMINOPHOSPHOLIPID_TRANSPORT	0.00708858909693844
GOBP_CARDIAC_CONDUCTION_SYSTEM_DEVELOPMENT	0.00709743846438454
GOBP_PLANAR_CELL_POLARITY_PATHWAY_INVOLVED_IN_NEURAL_TUBE_CLOSURE	0.00709882461635122
GOCC_CLATHRIN_COAT_OF_COATED_PIT	0.00713920268162214
GOBP_RECEPTOR_MEDIATED_ENDOCYTOSIS_INVOLVED_IN_CHOLESTEROL_TRANSPORT	0.00715566126638051
GOCC_SPINDLE_MICROTUBULE	0.00716196944842673
GOBP_GLYCOLIPID_TRANSPORT	0.00717604072105392
GOCC_GLUTAMATERGIC_SYNAPSE	0.00718762281775368
GOBP_UBIQUITIN_DEPENDENT_ENDOCYTOSIS	0.00719813574772536
GOBP_PYRIDINE_NUCLEOTIDE_METABOLIC_PROCESS	0.0071988340853671
GOBP_NEGATIVE_REGULATION_OF_CELL_DIVISION	0.00720534564739939
GOMF_PHOSPHATIDYLINOSITOL_3_KINASE_REGULATORY_SUBUNIT_BINDING	0.00721285330810737
GOBP_STEROID_BIOSYNTHETIC_PROCESS	0.00721309476623902
GOBP_PHAGOSOME_MATURATION	0.00723058164893543
GOBP_REGULATION_OF_GLUCOSE_TRANSMEMBRANE_TRANSPORT	0.00725096654241006
GOBP_POSITIVE_REGULATION_OF_ENDOCYTOSIS	0.00726654770521422
GOBP_CELLULAR_RESPONSE_TO_UV	0.00726728769783615
GOBP_NEGATIVE_REGULATION_OF_SYSTEMIC_ARTERIAL_BLOOD_PRESSURE	0.00728059718201465
GOMF_CORECEPTOR_ACTIVITY_INVOLVED_IN_WNT_SIGNALING_PATHWAY_PLANAR_CELL_POLARITY_PATHWAY	0.00728767340414062
GOBP_AMYLOID_PRECURSOR_PROTEIN_CATABOLIC_PROCESS	0.00729766312856585
GOBP_MULTICELLULAR_ORGANISMAL_HOMEOSTASIS	0.00729929460173502
GOBP_POSITIVE_REGULATION_OF_BLOOD_CIRCULATION	0.00734739261308593
GOMF_CALCIUM_DEPENDENT_PHOSPHOLIPID_BINDING	0.00735528222340008
GOCC_SPINDLE_MIDZONE	0.0073571523813056
GOBP_REGULATION_OF_RHO_DEPENDENT_PROTEIN_SERINE_THREONINE_KINASE_ACTIVITY	0.0073989016555361
GOBP_PROTEIN_TRANSMEMBRANE_IMPORT_INTO_INTRACELLULAR_ORGANELLE	0.00741933858256162
GOBP_POSITIVE_REGULATION_OF_PLATELET_DERIVED_GROWTH_FACTOR_RECEPTOR_SIGNALING_PATHWAY	0.00742521172714279
GOBP_HEPARAN_SULFATE_PROTEOGLYCAN_BIOSYNTHETIC_PROCESS_POLYSACCHARIDE_CHAIN_BIOSYNTHETIC_PROCESS	0.00745446142653165
GOMF_EPIDERMAL_GROWTH_FACTOR_RECEPTOR_BINDING	0.00745685376098385
GOBP_FC_RECEPTOR_SIGNALING_PATHWAY	0.00746402099995318
GOBP_HINDLIMB_MORPHOGENESIS	0.00747352702011198
GOBP_POSITIVE_REGULATION_OF_CD8_POSITIVE_ALPHA_BETA_T_CELL_DIFFERENTIATION	0.00749589194348312
GOBP_CHONDROITIN_SULFATE_PROTEOGLYCAN_BIOSYNTHETIC_PROCESS	0.00750261038041959
GOBP_DOUBLE_STRAND_BREAK_REPAIR	0.00752384307027685
GOCC_CATION_TRANSPORTING_ATPASE_COMPLEX	0.0075261440028487
GOBP_VIRAL_LIFE_CYCLE	0.00754826107238375
GOBP_REGULATION_OF_FATTY_ACID_BIOSYNTHETIC_PROCESS	0.00756758982211031
GOMF_PASSIVE_TRANSMEMBRANE_TRANSPORTER_ACTIVITY	0.00757864711950464
GOBP_GLUTAMATE_REUPTAKE	0.00758520235164587
GOBP_CITRULLINE_METABOLIC_PROCESS	0.00759944366137052
GOBP_BRANCH_ELONGATION_OF_AN_EPITHELIUM	0.00767221709061962
GOMF_NF_KAPPAB_BINDING	0.00767437559681916
GOCC_PROTEASOME_CORE_COMPLEX_ALPHA_SUBUNIT_COMPLEX	0.00768598644732203
GOMF_STRUCTURAL_CONSTITUENT_OF_MUSCLE	0.00772420020118899
GOBP_NEURONAL_ION_CHANNEL_CLUSTERING	0.00772856461466264
GOBP_REGULATION_OF_TRANSPOSITION	0.00774870698217617
GOBP_REGULATION_OF_COLLATERAL_SPROUTING	0.00776663968007059
GOBP_CHROMOSOME_CONDENSATION	0.00779981891596267
GOMF_CARBOHYDRATE_BINDING	0.00780079778350141
GOBP_SA_NODE_CELL_TO_ATRIAL_CARDIAC_MUSCLE_CELL_COMMUNICATION	0.00780300998935921
GOBP_REGULATION_OF_RESPIRATORY_BURST	0.00780757343323289
GOBP_REGULATION_OF_DENDRITIC_SPINE_DEVELOPMENT	0.00781143481585813
GOBP_ENTERIC_NERVOUS_SYSTEM_DEVELOPMENT	0.0078234564282118
GOBP_SA_NODE_CELL_TO_ATRIAL_CARDIAC_MUSCLE_CELL_SIGNALING	0.00783474095610866
GOBP_PYRIMIDINE_DEOXYRIBONUCLEOSIDE_MONOPHOSPHATE_BIOSYNTHETIC_PROCESS	0.00784930649095662
GOMF_CLATHRIN_LIGHT_CHAIN_BINDING	0.00785782086592314
GOMF_OXIDOREDUCTASE_ACTIVITY_ACTING_ON_A_SULFUR_GROUP_OF_DONORS_OXYGEN_AS_ACCEPTOR	0.00787049652997268
GOBP_SPECIFICATION_OF_ANIMAL_ORGAN_IDENTITY	0.00787913854944228
GOBP_CIRCADIAN_RHYTHM	0.00789837036593447
GOBP_RESPONSE_TO_MUSCLE_STRETCH	0.00791132791010602
GOBP_MULTICELLULAR_ORGANISMAL_RESPONSE_TO_STRESS	0.00791686618898871
GOMF_ADRENERGIC_RECEPTOR_ACTIVITY	0.00792292174970034
GOBP_NEGATIVE_REGULATION_OF_DENDRITIC_CELL_DIFFERENTIATION	0.00795470678910156
GOBP_LYMPHOCYTE_MEDIATED_IMMUNITY	0.00795792741447905
GOBP_SEQUESTERING_OF_TRIGLYCERIDE	0.00796095278298931
GOBP_LEUKOCYTE_CHEMOTAXIS	0.00797766324277115
GOBP_CARBOHYDRATE_DERIVATIVE_TRANSPORT	0.00800154484758589
GOBP_POSITIVE_REGULATION_OF_ORGANELLE_ORGANIZATION	0.00804909607750942
GOBP_MESENCHYMAL_STEM_CELL_DIFFERENTIATION	0.00805803388808854
GOBP_REGULATION_OF_CHROMOSOME_CONDENSATION	0.00807396875615234
GOBP_POSITIVE_REGULATION_OF_I_KAPPAB_KINASE_NF_KAPPAB_SIGNALING	0.00807889832443725
GOBP_NEGATIVE_REGULATION_OF_INFLAMMATORY_RESPONSE_TO_ANTIGENIC_STIMULUS	0.00809624833624869
GOBP_REGULATION_OF_RESPONSE_TO_REACTIVE_OXYGEN_SPECIES	0.00810683720687088
GOBP_AROMATIC_AMINO_ACID_FAMILY_METABOLIC_PROCESS	0.00811178129682563
GOMF_3_PHOSPHOADENOSINE_5_PHOSPHOSULFATE_BINDING	0.00811763565070614
GOBP_REGULATION_OF_POTASSIUM_ION_TRANSPORT	0.00812553328057397
GOBP_MYELOID_LEUKOCYTE_DIFFERENTIATION	0.00813891118609851
GOMF_SNARE_BINDING	0.00815085217605368
GOBP_VACUOLAR_LOCALIZATION	0.00818566692981212
GOBP_OLEFINIC_COMPOUND_METABOLIC_PROCESS	0.00823591625273331
GOMF_FOLIC_ACID_BINDING	0.00824293296949226
GOBP_VESICLE_TETHERING	0.00829467693695697
GOBP_SUBSTRATE_DEPENDENT_CELL_MIGRATION	0.00829473770317518
GOBP_REGULATION_OF_COLLAGEN_METABOLIC_PROCESS	0.00829778424383489
GOBP_PROTEIN_LOCALIZATION_TO_CONDENSED_CHROMOSOME	0.00830510396782177
GOMF_DOPAMINE_RECEPTOR_BINDING	0.00831195861107041
GOMF_PROTON_TRANSPORTING_ATP_SYNTHASE_ACTIVITY_ROTATIONAL_MECHANISM	0.00838093452725631
GOBP_NEGATIVE_REGULATION_OF_EXTRACELLULAR_MATRIX_DISASSEMBLY	0.00838487922856853
GOBP_TELOMERE_MAINTENANCE	0.0083882858189951
GOBP_REGULATION_OF_MYOBLAST_PROLIFERATION	0.00839734630727026
GOBP_NEGATIVE_REGULATION_OF_CELL_JUNCTION_ASSEMBLY	0.00845079799687653
GOMF_AMINOPEPTIDASE_ACTIVITY	0.00846627089187319
GOBP_ERAD_PATHWAY	0.00851239476474942
GOMF_FIBROBLAST_GROWTH_FACTOR_RECEPTOR_BINDING	0.00851294429050584
GOBP_ARF_PROTEIN_SIGNAL_TRANSDUCTION	0.00853114868580809
GOBP_REGULATION_OF_ENDOTHELIAL_CELL_DEVELOPMENT	0.00853493607439103
GOBP_CELL_PROLIFERATION_INVOLVED_IN_KIDNEY_DEVELOPMENT	0.00856677270921052
GOBP_PHOSPHATIDYLSERINE_METABOLIC_PROCESS	0.00860360864522451
GOBP_POSITIVE_REGULATION_OF_DENDRITIC_SPINE_DEVELOPMENT	0.00864971726293596
GOBP_ENDOTHELIAL_CELL_ACTIVATION	0.00866069390434219
GOBP_MAST_CELL_ACTIVATION_INVOLVED_IN_IMMUNE_RESPONSE	0.00871900830866733
GOBP_NEGATIVE_REGULATION_OF_LIPID_LOCALIZATION	0.00872566245600015
GOBP_REGULATION_OF_NEUTROPHIL_DEGRANULATION	0.00874919895869132
GOBP_RESPONSE_TO_FRUCTOSE	0.00875896029247751
GOBP_INTERLEUKIN_10_PRODUCTION	0.00875997812784102
GOBP_POSITIVE_REGULATION_OF_AMINE_TRANSPORT	0.00876522285765696
GOCC_DEATH_INDUCING_SIGNALING_COMPLEX	0.00877679462231888
GOCC_CELL_LEADING_EDGE	0.00884986864816199
GOBP_POSITIVE_REGULATION_BY_HOST_OF_VIRAL_PROCESS	0.00886030405720814
GOBP_PROTEIN_HYDROXYLATION	0.00886499270996794
GOBP_UV_PROTECTION	0.00889122349179786
GOCC_FILAMENTOUS_ACTIN	0.00890142696934255
GOBP_MULTIVESICULAR_BODY_SORTING_PATHWAY	0.00895036368670622
GOBP_ORGANIC_HYDROXY_COMPOUND_METABOLIC_PROCESS	0.00898303472166697
GOBP_POSITIVE_REGULATION_OF_DOUBLE_STRAND_BREAK_REPAIR_VIA_HOMOLOGOUS_RECOMBINATION	0.00898766915745946
GOBP_POSITIVE_REGULATION_OF_INTRACELLULAR_SIGNAL_TRANSDUCTION	0.00902498965361703
GOBP_FATTY_ACID_BIOSYNTHETIC_PROCESS	0.00904632547732673
GOBP_INTRACELLULAR_PROTEIN_TRANSMEMBRANE_TRANSPORT	0.0090644374026235
GOBP_REGULATION_OF_GONADOTROPIN_SECRETION	0.00907272994575898
GOBP_ANTIGEN_PROCESSING_AND_PRESENTATION	0.00907734859471738
GOBP_FATTY_ACID_METABOLIC_PROCESS	0.00908668262337286
GOBP_REGULATION_OF_CARDIAC_MUSCLE_CELL_ACTION_POTENTIAL	0.00908730440858579
GOBP_ANTERIOR_COMMISSURE_MORPHOGENESIS	0.00912852191197264
GOMF_SOLUTE_PROTON_SYMPORTER_ACTIVITY	0.00914022022750987
GOBP_REGULATION_OF_OXIDATIVE_STRESS_INDUCED_INTRINSIC_APOPTOTIC_SIGNALING_PATHWAY	0.0091621728315924
GOBP_POSITIVE_REGULATION_OF_GLYCOGEN_STARCH_SYNTHASE_ACTIVITY	0.0091771398409932
GOBP_CALCIUM_ION_TRANSMEMBRANE_TRANSPORT_VIA_HIGH_VOLTAGE_GATED_CALCIUM_CHANNEL	0.00918182340412318
GOBP_COPII_COATED_VESICLE_BUDDING	0.00919225477324701
GOMF_NADPLUS_BINDING	0.00921126941480378
GOMF_DEOXYCYTIDINE_DEAMINASE_ACTIVITY	0.00921585309918349
GOMF_C_X3_C_CHEMOKINE_BINDING	0.00926474215862694
GOBP_MESENCHYMAL_CELL_PROLIFERATION	0.00929709510878919
GOBP_RESPONSE_TO_INTERFERON_ALPHA	0.00932124946169046
GOBP_REGULATION_OF_LENS_FIBER_CELL_DIFFERENTIATION	0.0093300093292735
GOBP_MACROMOLECULE_CATABOLIC_PROCESS	0.00933400007974706
GOBP_METAL_ION_TRANSPORT	0.00934177267580595
GOCC_CONDENSED_CHROMOSOME	0.00935259920046337
GOCC_DNA_REPAIR_COMPLEX	0.00935703416207553
GOBP_GLIAL_CELL_DERIVED_NEUROTROPHIC_FACTOR_RECEPTOR_SIGNALING_PATHWAY	0.00936976868692399
GOBP_THYROID_GLAND_DEVELOPMENT	0.00938917781444025
GOBP_REGULATION_OF_MATRIX_METALLOPEPTIDASE_SECRETION	0.00940923345243199
GOBP_REGULATION_OF_DENDRITIC_CELL_ANTIGEN_PROCESSING_AND_PRESENTATION	0.00943257521416898
GOCC_CUL4_RING_E3_UBIQUITIN_LIGASE_COMPLEX	0.00943487287854405
GOMF_MHC_CLASS_II_RECEPTOR_ACTIVITY	0.00944093705268629
GOMF_GTPASE_ACTIVATOR_ACTIVITY	0.0094599178640916
GOCC_TRANSLOCON_COMPLEX	0.00948056442705861
GOBP_MIDGUT_DEVELOPMENT	0.00951369568790129
GOBP_PROTEIN_IMPORT_INTO_PEROXISOME_MATRIX	0.00951585883354705
GOBP_EOSINOPHIL_MEDIATED_IMMUNITY	0.00951739394651685
GOBP_REGULATION_OF_RESPONSE_TO_CYTOKINE_STIMULUS	0.00967137477403601
GOMF_TUMOR_NECROSIS_FACTOR_RECEPTOR_SUPERFAMILY_BINDING	0.00968558702482296
GOBP_SYNAPTIC_VESICLE_TRANSPORT	0.00970007479303284
GOBP_PENILE_ERECTION	0.00970023872922654
GOBP_REGULATION_OF_BLOOD_PRESSURE	0.00970394971031462
GOBP_PROTEIN_LOCALIZATION_TO_MICROTUBULE_END	0.0097084006104024
GOBP_CELL_CELL_ADHESION_VIA_PLASMA_MEMBRANE_ADHESION_MOLECULES	0.00973946467353089
GOBP_MATING_BEHAVIOR	0.0097575181194362
GOBP_ACTIVATION_OF_NF_KAPPAB_INDUCING_KINASE_ACTIVITY	0.00979015248506834
GOBP_POSITIVE_REGULATION_OF_CELL_MIGRATION_BY_VASCULAR_ENDOTHELIAL_GROWTH_FACTOR_SIGNALING_PATHWAY	0.00979985644117191
GOBP_NEGATIVE_REGULATION_OF_EPITHELIAL_CELL_DIFFERENTIATION	0.0098012853486494
GOBP_PROTEIN_LOCALIZATION_TO_CILIARY_TRANSITION_ZONE	0.00982112228235312
GOMF_ALPHA_ADRENERGIC_RECEPTOR_ACTIVITY	0.00982141609952461
GOBP_SPINDLE_ASSEMBLY	0.00982682838178812
GOBP_POSITIVE_REGULATION_OF_ISOTYPE_SWITCHING	0.00985456555999599
GOBP_CELL_CELL_SIGNALING	0.00987516305186205
GOCC_BLOC_COMPLEX	0.00987718542323277
GOBP_REGULATION_OF_NUCLEOTIDE_BINDING_OLIGOMERIZATION_DOMAIN_CONTAINING_2_SIGNALING_PATHWAY	0.0098857301737187
GOCC_INTRINSIC_COMPONENT_OF_VACUOLAR_MEMBRANE	0.00991483833520245
GOCC_RETROMER_COMPLEX	0.00996664011593913
GOBP_DNA_CYTOSINE_DEAMINATION	0.010008072383294
GOCC_FICOLIN_1_RICH_GRANULE_MEMBRANE	0.0100361272664248
GOBP_NUCLEOSIDE_MONOPHOSPHATE_BIOSYNTHETIC_PROCESS	0.0100589122598322
GOBP_NEURON_FATE_DETERMINATION	0.0100719838402146
GOMF_DNA_BINDING_TRANSCRIPTION_ACTIVATOR_ACTIVITY	0.0101083101248298
GOMF_ACETYLCHOLINE_RECEPTOR_ACTIVITY	0.01011775007861
GOBP_ATTACHMENT_OF_MITOTIC_SPINDLE_MICROTUBULES_TO_KINETOCHORE	0.010122887012056
GOBP_INTESTINAL_ABSORPTION	0.010143368372301
GOMF_NUCLEOSIDE_DIPHOSPHATE_KINASE_ACTIVITY	0.0101631786285848
GOBP_DERMATAN_SULFATE_PROTEOGLYCAN_METABOLIC_PROCESS	0.0101750524733494
GOBP_IMMUNE_RESPONSE_REGULATING_CELL_SURFACE_RECEPTOR_SIGNALING_PATHWAY	0.0101820038653397
GOBP_CARDIAC_MUSCLE_CELL_CARDIAC_MUSCLE_CELL_ADHESION	0.010194439496761
GOMF_CLATHRIN_HEAVY_CHAIN_BINDING	0.0102001946469054
GOBP_CELLULAR_RESPONSE_TO_OXIDISED_LOW_DENSITY_LIPOPROTEIN_PARTICLE_STIMULUS	0.0102198306681614
GOBP_POSITIVE_REGULATION_OF_SARCOMERE_ORGANIZATION	0.0102211826324793
GOMF_MHC_PROTEIN_BINDING	0.0102283394327692
GOBP_CELL_MATURATION	0.0102307631800018
GOBP_POSITIVE_REGULATION_OF_DNA_LIGATION	0.0102324659587301
GOBP_PYRIMIDINE_NUCLEOSIDE_DIPHOSPHATE_METABOLIC_PROCESS	0.0102331945339316
GOBP_REGULATION_OF_SPROUTING_ANGIOGENESIS	0.0102374824215029
GOBP_POSITIVE_REGULATION_OF_BICELLULAR_TIGHT_JUNCTION_ASSEMBLY	0.0102773745444606
GOCC_NLRP3_INFLAMMASOME_COMPLEX	0.010291343816091
GOMF_CELL_ADHESION_MOLECULE_BINDING	0.0103005052594953
GOBP_REGULATION_OF_LIPID_METABOLIC_PROCESS	0.0103225751674964
GOBP_POSITIVE_REGULATION_OF_LONG_TERM_NEURONAL_SYNAPTIC_PLASTICITY	0.0103340515275623
GOBP_NEPHRON_EPITHELIUM_DEVELOPMENT	0.0103740809554125
GOBP_CELLULAR_RESPONSE_TO_GONADOTROPIN_STIMULUS	0.0104010249179641
GOBP_MITOTIC_CYTOKINESIS	0.0104037859468574
GOBP_MUSCLE_CELL_FATE_COMMITMENT	0.0104056545078958
GOMF_ENZYME_REGULATOR_ACTIVITY	0.0104159130357616
GOBP_PERICARDIUM_DEVELOPMENT	0.0104217545991759
GOBP_NEGATIVE_REGULATION_OF_CELL_PROLIFERATION_INVOLVED_IN_KIDNEY_DEVELOPMENT	0.0104417402946817
GOBP_NEPHRIC_DUCT_MORPHOGENESIS	0.0104763417687807
GOBP_INOSITOL_PHOSPHATE_CATABOLIC_PROCESS	0.0104775545432932
GOCC_MKS_COMPLEX	0.0104795716238965
GOBP_POSITIVE_REGULATION_OF_ANTIGEN_RECEPTOR_MEDIATED_SIGNALING_PATHWAY	0.0104970920441802
GOBP_NEGATIVE_REGULATION_OF_MYELOID_LEUKOCYTE_MEDIATED_IMMUNITY	0.0104997247148424
GOCC_CD40_RECEPTOR_COMPLEX	0.0105086839353408
GOMF_BETA_1_3_GALACTOSYLTRANSFERASE_ACTIVITY	0.0105135669403256
GOBP_REGULATION_OF_TRANS_SYNAPTIC_SIGNALING	0.0105443410115261
GOBP_ADAPTIVE_IMMUNE_RESPONSE	0.0105449023591532
GOBP_REGULATION_OF_SYNAPTIC_TRANSMISSION_GLUTAMATERGIC	0.0105456593815282
GOBP_MAINTENANCE_OF_LOCATION	0.01059152777168
GOBP_NEUTROPHIL_MIGRATION	0.0106080531302626
GOBP_REGULATION_OF_LEUKOCYTE_MEDIATED_IMMUNITY	0.0106202086189732
GOBP_POSITIVE_REGULATION_OF_VIRAL_PROCESS	0.0106293884504551
GOBP_LEUKOCYTE_APOPTOTIC_PROCESS	0.0106394915943827
GOBP_CARNITINE_METABOLIC_PROCESS	0.0106453877602684
GOBP_POSITIVE_REGULATION_OF_IMMUNE_SYSTEM_PROCESS	0.0106569339772991
GOMF_INTERFERON_RECEPTOR_ACTIVITY	0.0106604575158561
GOBP_REGULATION_OF_CELL_PROJECTION_ASSEMBLY	0.0106615225881842
GOBP_DETECTION_OF_STIMULUS_INVOLVED_IN_SENSORY_PERCEPTION	0.0107134534991639
GOMF_INTERLEUKIN_1_BINDING	0.0107210093235356
GOCC_CALCITONIN_FAMILY_RECEPTOR_COMPLEX	0.0107772527891819
GOBP_NEUROFILAMENT_CYTOSKELETON_ORGANIZATION	0.0107798681867621
GOBP_POSITIVE_REGULATION_OF_NEURON_DIFFERENTIATION	0.0107962184836602
GOCC_COPII_VESICLE_COAT	0.0108009967512197
GOBP_RELAXATION_OF_MUSCLE	0.0108173477595167
GOBP_NEGATIVE_REGULATION_OF_FIBROBLAST_APOPTOTIC_PROCESS	0.01085761595388
GOMF_SNAP_RECEPTOR_ACTIVITY	0.0108633205872549
GOBP_SERINE_FAMILY_AMINO_ACID_METABOLIC_PROCESS	0.0108983830591017
GOBP_RESPONSE_TO_FOOD	0.0109296482587586
GOBP_PITUITARY_GLAND_DEVELOPMENT	0.0109315264117598
GOBP_POSITIVE_REGULATION_OF_LYASE_ACTIVITY	0.0109381381428889
GOBP_REGULATION_OF_DNA_LIGATION	0.0109457340974518
GOBP_DIRECT_OSSIFICATION	0.0109515552832207
GOMF_ENDONUCLEASE_ACTIVITY	0.0109761308730676
GOBP_HISTONE_MRNA_CATABOLIC_PROCESS	0.0109768190937202
GOBP_ENTEROENDOCRINE_CELL_DIFFERENTIATION	0.0109834956231469
GOMF_ACETYLESTERASE_ACTIVITY	0.0110281550878762
GOMF_SHORT_CHAIN_CARBOXYLESTERASE_ACTIVITY	0.0110281550878762
GOBP_REGULATION_OF_HUMORAL_IMMUNE_RESPONSE_MEDIATED_BY_CIRCULATING_IMMUNOGLOBULIN	0.0110332671649786
GOBP_REGULATION_OF_HISTAMINE_SECRETION_BY_MAST_CELL	0.0110559122906199
GOCC_GOLGI_ASSOCIATED_VESICLE_MEMBRANE	0.0110768691897987
GOMF_ORGANIC_ACID_SODIUM_SYMPORTER_ACTIVITY	0.0110971690043716
GOBP_POSITIVE_REGULATION_OF_NITRIC_OXIDE_MEDIATED_SIGNAL_TRANSDUCTION	0.0111457937023715
GOBP_REGULATION_OF_MACROPHAGE_DERIVED_FOAM_CELL_DIFFERENTIATION	0.0111491868892682
GOBP_BIOLOGICAL_PROCESS_INVOLVED_IN_INTERSPECIES_INTERACTION_BETWEEN_ORGANISMS	0.0111499769169622
GOBP_NEGATIVE_REGULATION_OF_RECEPTOR_INTERNALIZATION	0.0111593760425744
GOBP_REGULATION_OF_CELL_SHAPE	0.0111612005238299
GOBP_NEGATIVE_REGULATION_OF_NON_CANONICAL_WNT_SIGNALING_PATHWAY	0.0111695630322279
GOBP_POSITIVE_REGULATION_OF_HEART_RATE	0.0111999525728333
GOCC_SEMAPHORIN_RECEPTOR_COMPLEX	0.0112087777614574
GOCC_SARCOPLASMIC_RETICULUM_MEMBRANE	0.0112201461197772
GOBP_NEGATIVE_REGULATION_OF_NEUROBLAST_PROLIFERATION	0.0112869084029894
GOMF_SEMAPHORIN_RECEPTOR_ACTIVITY	0.011288749521775
GOBP_NEGATIVE_REGULATION_OF_NITRIC_OXIDE_METABOLIC_PROCESS	0.0113211688050052
GOBP_MYELOID_LEUKOCYTE_MEDIATED_IMMUNITY	0.011322745828715
GOBP_CELLULAR_CARBOHYDRATE_CATABOLIC_PROCESS	0.0113354752140258
GOMF_PROTEOGLYCAN_BINDING	0.0113405498432992
GOBP_NEGATIVE_REGULATION_OF_CALCIUM_ION_TRANSPORT	0.0113431518368346
GOCC_INTRINSIC_COMPONENT_OF_SYNAPTIC_MEMBRANE	0.0113469968730091
GOBP_ANIMAL_ORGAN_FORMATION	0.0113659751654383
GOMF_GLYCOSPHINGOLIPID_BINDING	0.0114178394682392
GOBP_NEGATIVE_REGULATION_OF_MITOTIC_CELL_CYCLE_PHASE_TRANSITION	0.0114206310742916
GOBP_PEPTIDE_ANTIGEN_ASSEMBLY_WITH_MHC_CLASS_II_PROTEIN_COMPLEX	0.0114219814054347
GOBP_POSITIVE_REGULATION_OF_IMMUNE_EFFECTOR_PROCESS	0.0114249269661709
GOBP_NEGATIVE_REGULATION_OF_FEEDING_BEHAVIOR	0.0114365034398899
GOCC_WASH_COMPLEX	0.0114670075896365
GOBP_POSITIVE_REGULATION_OF_INTRACELLULAR_PROTEIN_TRANSPORT	0.0114865157305685
GOMF_SODIUM_PHOSPHATE_SYMPORTER_ACTIVITY	0.0114999970828123
GOCC_MULTIVESICULAR_BODY_MEMBRANE	0.0115507661867067
GOMF_PEPTIDASE_ACTIVITY	0.0115562065976853
GOBP_LEUKOTRIENE_TRANSPORT	0.0116199361568883
GOCC_PORE_COMPLEX	0.0116376214139718
GOBP_CELLULAR_RESPONSE_TO_STEROID_HORMONE_STIMULUS	0.0116471244949987
GOMF_CORECEPTOR_ACTIVITY_INVOLVED_IN_WNT_SIGNALING_PATHWAY	0.0116478307475796
GOBP_REGULATION_OF_HEMOPOIESIS	0.0116727182488631
GOBP_MICROVILLUS_ASSEMBLY	0.0116738581890943
GOCC_SEH1_ASSOCIATED_COMPLEX	0.0117164068801267
GOMF_CYSTEINE_TYPE_ENDOPEPTIDASE_ACTIVITY_INVOLVED_IN_APOPTOTIC_PROCESS	0.0117211096579469
GOBP_FAT_CELL_DIFFERENTIATION	0.0117373287791061
GOCC_RECYCLING_ENDOSOME_MEMBRANE	0.0118308445840817
GOBP_IRIS_MORPHOGENESIS	0.0118397033904218
GOBP_RESPONSE_TO_CADMIUM_ION	0.0118754312843661
GOBP_PYRIMIDINE_CONTAINING_COMPOUND_BIOSYNTHETIC_PROCESS	0.0119024254563203
GOBP_WATER_HOMEOSTASIS	0.0119155128300134
GOBP_LUNG_EPITHELIUM_DEVELOPMENT	0.0119196194089635
GOMF_PHOSPHATIDYLINOSITOL_PHOSPHATE_BINDING	0.0119348791128352
GOBP_ATTACHMENT_OF_SPINDLE_MICROTUBULES_TO_KINETOCHORE	0.0119530812562913
GOBP_MONOAMINE_TRANSPORT	0.0119551983742145
GOBP_POSITIVE_REGULATION_OF_MUSCLE_TISSUE_DEVELOPMENT	0.0119709315497967
GOBP_CYTOSOLIC_TRANSPORT	0.0119984837939607
GOBP_REGULATION_OF_RENAL_SYSTEM_PROCESS	0.0120010919980091
GOBP_THYROID_HORMONE_MEDIATED_SIGNALING_PATHWAY	0.0120181015525844
GOBP_IMMUNE_RESPONSE	0.0120234615918462
GOCC_MEMBRANE_PROTEIN_COMPLEX	0.0120387941313768
GOBP_POSITIVE_REGULATION_OF_RESPONSE_TO_BIOTIC_STIMULUS	0.0120485692419807
GOBP_DIGESTION	0.0120560752131949
GOBP_GOLGI_DISASSEMBLY	0.0120810493652222
GOBP_SKELETAL_MUSCLE_THIN_FILAMENT_ASSEMBLY	0.0120911856718736
GOBP_BONE_TRABECULA_FORMATION	0.0121263201274272
GOBP_STRIATED_MUSCLE_ADAPTATION	0.0121551502602444
GOBP_REGULATION_OF_RESPONSE_TO_ENDOPLASMIC_RETICULUM_STRESS	0.0121786910452487
GOBP_REGULATION_OF_ENDOCYTOSIS	0.0121973493372882
GOBP_NEGATIVE_REGULATION_OF_DNA_DAMAGE_RESPONSE_SIGNAL_TRANSDUCTION_BY_P53_CLASS_MEDIATOR	0.0122261068313685
GOBP_CALCIUM_MEDIATED_SIGNALING_USING_INTRACELLULAR_CALCIUM_SOURCE	0.0122645997448876
GOCC_AUTOLYSOSOME	0.012281371265928
GOBP_PEROXISOMAL_TRANSPORT	0.0122847522245768
GOBP_NEGATIVE_REGULATION_OF_NUCLEOBASE_CONTAINING_COMPOUND_METABOLIC_PROCESS	0.0122953669724195
GOMF_METALLOAMINOPEPTIDASE_ACTIVITY	0.0123002051790923
GOBP_REGULATION_OF_CYCLASE_ACTIVITY	0.0123922610679221
GOBP_PYRIMIDINE_DEOXYRIBONUCLEOTIDE_METABOLIC_PROCESS	0.0123962421842703
GOMF_SEROTONIN_RECEPTOR_ACTIVITY	0.0124292935712788
GOBP_POSITIVE_REGULATION_OF_INTRACELLULAR_TRANSPORT	0.0124823954764245
GOBP_REGULATION_OF_MYELOID_LEUKOCYTE_DIFFERENTIATION	0.0124884044808061
GOBP_COHESIN_LOADING	0.0124896314880452
GOBP_BRONCHIOLE_DEVELOPMENT	0.012511904980323
GOBP_NEGATIVE_T_CELL_SELECTION	0.0125238810226476
GOBP_POSITIVE_REGULATION_OF_T_CELL_RECEPTOR_SIGNALING_PATHWAY	0.0125454211332388
GOBP_CD4_POSITIVE_ALPHA_BETA_T_CELL_PROLIFERATION	0.0125496258390562
GOCC_POTASSIUM_CHANNEL_COMPLEX	0.0125999526982153
GOCC_CHYLOMICRON	0.0126034861743071
GOBP_INTERLEUKIN_23_PRODUCTION	0.0126270559256161
GOBP_INDOLE_CONTAINING_COMPOUND_METABOLIC_PROCESS	0.0126297761867181
GOBP_POSITIVE_REGULATION_OF_LEUKOCYTE_MIGRATION	0.0126307376665235
GOBP_VESICLE_MEDIATED_TRANSPORT_BETWEEN_ENDOSOMAL_COMPARTMENTS	0.0126466227943349
GOMF_OXIDOREDUCTASE_ACTIVITY_ACTING_ON_NAD_P_H_OXYGEN_AS_ACCEPTOR	0.0126508204392908
GOBP_SPINDLE_LOCALIZATION	0.0126510483202081
GOBP_PLATELET_MORPHOGENESIS	0.012659554420578
GOBP_CARBOHYDRATE_TRANSMEMBRANE_TRANSPORT	0.0126698613890472
GOBP_COMPLEMENT_RECEPTOR_MEDIATED_SIGNALING_PATHWAY	0.0126955990420598
GOCC_PODOSOME	0.0127184722809682
GOBP_GOLGI_RIBBON_FORMATION	0.0127383390663498
GOBP_SIGNAL_PEPTIDE_PROCESSING	0.0127749298175492
GOBP_I_KAPPAB_KINASE_NF_KAPPAB_SIGNALING	0.0127785276348852
GOMF_INTRACELLULAR_CAMP_ACTIVATED_CATION_CHANNEL_ACTIVITY	0.0127954901948819
GOBP_POSITIVE_REGULATION_OF_VASCULAR_ASSOCIATED_SMOOTH_MUSCLE_CELL_APOPTOTIC_PROCESS	0.0128100690989191
GOBP_RESPONSE_TO_MONOSACCHARIDE	0.0128368726761596
GOBP_SMALL_RNA_LOADING_ONTO_RISC	0.0129387518585191
GOMF_CHOLESTEROL_BINDING	0.012981348066704
GOBP_DEFENSE_RESPONSE	0.0129843891135764
GOCC_NUCLEAR_PORE_NUCLEAR_BASKET	0.0130245572243781
GOBP_SHORT_CHAIN_FATTY_ACID_METABOLIC_PROCESS	0.0130342794238155
GOBP_NEUROMUSCULAR_PROCESS	0.0130504572068322
GOBP_TELOMERE_ORGANIZATION	0.0130519066610022
GOMF_MUTLALPHA_COMPLEX_BINDING	0.0131134721166536
GOBP_CALCITONIN_FAMILY_RECEPTOR_SIGNALING_PATHWAY	0.0131509636552668
GOBP_PURINE_NUCLEOSIDE_MONOPHOSPHATE_METABOLIC_PROCESS	0.0132091868585714
GOBP_SPINAL_CORD_OLIGODENDROCYTE_CELL_DIFFERENTIATION	0.0132174853139439
GOMF_L_ASCORBIC_ACID_BINDING	0.0132551386367875
GOMF_METALLOEXOPEPTIDASE_ACTIVITY	0.0132666979382576
GOBP_TACHYKININ_RECEPTOR_SIGNALING_PATHWAY	0.0132786063113276
GOBP_REGULATION_OF_BONE_MINERALIZATION	0.0132850750619928
GOBP_NEGATIVE_REGULATION_OF_CELLULAR_RESPONSE_TO_TRANSFORMING_GROWTH_FACTOR_BETA_STIMULUS	0.0132990537271766
GOBP_MICROGLIAL_CELL_PROLIFERATION	0.0133025031655873
GOBP_PRIMITIVE_HEMOPOIESIS	0.0133591296635427
GOBP_TYPE_I_PNEUMOCYTE_DIFFERENTIATION	0.0133648605215082
GOBP_FILOPODIUM_ASSEMBLY	0.0133697102812957
GOBP_PROTEIN_INSERTION_INTO_ER_MEMBRANE	0.013392166914305
GOMF_DOPAMINE_NEUROTRANSMITTER_RECEPTOR_ACTIVITY	0.0134077285776819
GOBP_FATTY_ACID_HOMEOSTASIS	0.0134326306063013
GOBP_PROGESTERONE_RECEPTOR_SIGNALING_PATHWAY	0.0134419512053265
GOBP_POSITIVE_REGULATION_OF_VACUOLE_ORGANIZATION	0.0134461558092203
GOBP_CRANIAL_GANGLION_DEVELOPMENT	0.0134612984980591
GOBP_LEUKOTRIENE_D4_METABOLIC_PROCESS	0.0134641557249929
GOMF_GLUTATHIONE_HYDROLASE_ACTIVITY	0.0134641557249929
GOBP_INTERMEDIATE_FILAMENT_ORGANIZATION	0.0135310839936774
GOBP_REGULATION_OF_CELL_CYCLE_PHASE_TRANSITION	0.013564283524854
GOBP_SYNAPTIC_SIGNALING	0.0135767975034525
GOBP_REGULATION_OF_PROTEIN_TARGETING_TO_MEMBRANE	0.0135768480368499
GOCC_SOMATODENDRITIC_COMPARTMENT	0.0135800381800543
GOBP_ENDOPLASMIC_RETICULUM_ORGANIZATION	0.0135935213933118
GOBP_POSITIVE_REGULATION_OF_RESPONSE_TO_EXTERNAL_STIMULUS	0.0136136809216235
GOBP_MITOTIC_NUCLEAR_DIVISION	0.0136508988265812
GOBP_NEGATIVE_REGULATION_OF_MYELOID_CELL_APOPTOTIC_PROCESS	0.0136523327834769
GOMF_3_5_CYCLIC_AMP_PHOSPHODIESTERASE_ACTIVITY	0.0136711408962885
GOBP_ZYGOTIC_DETERMINATION_OF_ANTERIOR_POSTERIOR_AXIS_EMBRYO	0.0136948811410225
GOBP_NEGATIVE_REGULATION_OF_RELEASE_OF_CYTOCHROME_C_FROM_MITOCHONDRIA	0.0137111510148252
GOBP_TOLL_LIKE_RECEPTOR_8_SIGNALING_PATHWAY	0.0137327720691596
GOBP_LINOLEIC_ACID_METABOLIC_PROCESS	0.0137345783413835
GOBP_ZINC_ION_IMPORT_ACROSS_PLASMA_MEMBRANE	0.0137352733455833
GOBP_POSITIVE_REGULATION_OF_PROTEIN_KINASE_C_SIGNALING	0.0137718129602138
GOBP_UBIQUITIN_DEPENDENT_ERAD_PATHWAY	0.0138115190591668
GOBP_CELL_CHEMOTAXIS	0.0138385460184894
GOBP_B_CELL_ACTIVATION	0.0139057389305023
GOBP_POSITIVE_REGULATION_OF_GONAD_DEVELOPMENT	0.0139129248911406
GOCC_POSTSYNAPTIC_SPECIALIZATION_INTRACELLULAR_COMPONENT	0.013943122761694
GOBP_EMBRYONIC_AXIS_SPECIFICATION	0.0139776463951854
GOBP_PROTEIN_KINASE_C_ACTIVATING_G_PROTEIN_COUPLED_RECEPTOR_SIGNALING_PATHWAY	0.0139871489072194
GOCC_ENDOPLASMIC_RETICULUM_QUALITY_CONTROL_COMPARTMENT	0.0139931193154575
GOCC_VESICLE_TETHERING_COMPLEX	0.0140664204627923
GOBP_REGULATION_OF_GLYCOGEN_STARCH_SYNTHASE_ACTIVITY	0.0140705102160099
GOBP_LIMBIC_SYSTEM_DEVELOPMENT	0.014073443294575
GOBP_NEGATIVE_REGULATION_OF_INTRACELLULAR_STEROID_HORMONE_RECEPTOR_SIGNALING_PATHWAY	0.0141112590333197
GOMF_NAD_P_PLUS_NUCLEOSIDASE_ACTIVITY	0.0142048464271244
GOMF_NEUROTRANSMITTER_RECEPTOR_ACTIVITY_INVOLVED_IN_REGULATION_OF_POSTSYNAPTIC_MEMBRANE_POTENTIAL	0.0142138778050757
GOBP_HEMIDESMOSOME_ASSEMBLY	0.0142315445825236
GOBP_REGULATION_OF_LYMPHANGIOGENESIS	0.0142325811540946
GOBP_N_ACETYLNEURAMINATE_CATABOLIC_PROCESS	0.0142496059240962
GOBP_VENTRICULAR_CARDIAC_MUSCLE_TISSUE_DEVELOPMENT	0.0142586699622322
GOBP_NK_T_CELL_ACTIVATION	0.014319073054596
GOBP_POSITIVE_REGULATION_OF_B_CELL_ACTIVATION	0.0143345189306125
GOBP_REGULATION_OF_MYELOID_LEUKOCYTE_MEDIATED_IMMUNITY	0.0143509161565751
GOBP_DNA_DEAMINATION	0.0143522350269103
GOBP_POSITIVE_REGULATION_OF_PROTEIN_AUTOPHOSPHORYLATION	0.0143679910643258
GOBP_NEGATIVE_REGULATION_OF_CALCIUM_ION_TRANSMEMBRANE_TRANSPORT	0.0143935621799854
GOBP_ANTERIOR_POSTERIOR_PATTERN_SPECIFICATION	0.0143996686534278
GOBP_NEURON_FATE_COMMITMENT	0.014403247060428
GOBP_MITOTIC_CELL_CYCLE	0.0144433682432807
GOBP_ENDODERMAL_CELL_FATE_COMMITMENT	0.0144665418028826
GOMF_HISTONE_ACETYLTRANSFERASE_BINDING	0.0144689994238288
GOBP_NEGATIVE_REGULATION_OF_CELL_ACTIVATION	0.0144763381023083
GOBP_COLLAGEN_BIOSYNTHETIC_PROCESS	0.0146152091750102
GOBP_MEMBRANE_LIPID_BIOSYNTHETIC_PROCESS	0.014616613110512
GOBP_AXIS_SPECIFICATION	0.0146509890855458
GOMF_OPIOID_RECEPTOR_BINDING	0.0146680354150167
GOCC_NEURONAL_DENSE_CORE_VESICLE	0.0146739425005485
GOBP_REGULATION_OF_NEUTROPHIL_ACTIVATION	0.0146762539067749
GOBP_GDP_METABOLIC_PROCESS	0.0147488749270933
GOBP_APICAL_JUNCTION_ASSEMBLY	0.0148211556914343
GOBP_DETECTION_OF_CALCIUM_ION	0.0148233016559973
GOBP_PEPTIDYL_DIPHTHAMIDE_BIOSYNTHETIC_PROCESS_FROM_PEPTIDYL_HISTIDINE	0.0148391353183649
GOBP_PRE_MIRNA_PROCESSING	0.0148569755754601
GOBP_LEUKOCYTE_ADHESION_TO_VASCULAR_ENDOTHELIAL_CELL	0.0148697190118637
GOMF_ICOSANOID_BINDING	0.0149789982560623
GOBP_POSITIVE_REGULATION_OF_ESTABLISHMENT_OF_PROTEIN_LOCALIZATION	0.015011165362416
GOMF_ION_GATED_CHANNEL_ACTIVITY	0.0150250639695329
GOCC_EXTERNAL_SIDE_OF_APICAL_PLASMA_MEMBRANE	0.0150340336073383
GOBP_POSTTRANSLATIONAL_PROTEIN_TARGETING_TO_ENDOPLASMIC_RETICULUM_MEMBRANE	0.0150526772667696
GOBP_ACTIN_POLYMERIZATION_OR_DEPOLYMERIZATION	0.0150697884331298
GOBP_REGULATION_OF_INTRINSIC_APOPTOTIC_SIGNALING_PATHWAY	0.0150723370820868
GOCC_HRD1P_UBIQUITIN_LIGASE_ERAD_L_COMPLEX	0.0151071531677107
GOBP_POSITIVE_REGULATION_OF_PHOSPHATASE_ACTIVITY	0.0151127534816861
GOBP_CELL_ADHESION_MEDIATED_BY_INTEGRIN	0.0151446078016266
GOBP_ACTIN_FILAMENT_REORGANIZATION	0.0151833029429403
GOBP_REGULATION_OF_PROTEIN_LOCALIZATION	0.0151864241205777
GOBP_HYDROCARBON_METABOLIC_PROCESS	0.0152243934496437
GOMF_PHOSPHOLIPASE_D_ACTIVITY	0.0152388612069339
GOMF_TRANSMITTER_GATED_CHANNEL_ACTIVITY	0.0152429070939353
GOMF_COMPLEMENT_BINDING	0.0152671636317502
GOBP_EPINEPHRINE_TRANSPORT	0.0152731953738382
GOBP_EMBRYONIC_CAMERA_TYPE_EYE_DEVELOPMENT	0.0152743482669931
GOBP_PROTEIN_LOCALIZATION_TO_SITE_OF_DOUBLE_STRAND_BREAK	0.0152757218158024
GOBP_POSITIVE_REGULATION_OF_B_CELL_MEDIATED_IMMUNITY	0.0152855365972785
GOMF_PEPTIDE_TRANSMEMBRANE_TRANSPORTER_ACTIVITY	0.015303416583426
GOBP_ORGANELLE_FUSION	0.0153759189967808
GOBP_DETECTION_OF_BIOTIC_STIMULUS	0.0153794483013566
GOBP_PYRIMIDINE_DEOXYRIBONUCLEOSIDE_METABOLIC_PROCESS	0.0154085847112723
GOBP_RESPONSE_TO_THYROGLOBULIN_TRIIODOTHYRONINE	0.0154413274440667
GOBP_NEGATIVE_REGULATION_OF_RESPONSE_TO_CYTOKINE_STIMULUS	0.0154457311037625
GOCC_NUCLEAR_PORE	0.0154537168183757
GOBP_LEYDIG_CELL_DIFFERENTIATION	0.0154850651093949
GOMF_AXON_GUIDANCE_RECEPTOR_ACTIVITY	0.0154939529128644
GOMF_AP_2_ADAPTOR_COMPLEX_BINDING	0.0155247627420716
GOCC_SPERM_HEAD	0.0155307671490315
GOMF_STEROID_HYDROXYLASE_ACTIVITY	0.0155713916553077
GOBP_COLUMNAR_CUBOIDAL_EPITHELIAL_CELL_DIFFERENTIATION	0.0155754742489591
GOBP_LOBAR_BRONCHUS_EPITHELIUM_DEVELOPMENT	0.0155801814990197
GOCC_MICROTUBULE	0.0156477277927839
GOBP_REGULATION_OF_GLUCOSE_IMPORT	0.0156593622391309
GOBP_POSITIVE_REGULATION_OF_WOUND_HEALING	0.015667290344477
GOCC_PROTON_TRANSPORTING_TWO_SECTOR_ATPASE_COMPLEX_CATALYTIC_DOMAIN	0.0156793227575331
GOCC_PROTON_TRANSPORTING_V_TYPE_ATPASE_V1_DOMAIN	0.0156793227575331
GOBP_HISTAMINE_TRANSPORT	0.0156794842247999
GOBP_CYTOKINESIS	0.015688230639663
GOBP_REGULATION_OF_CIRCADIAN_RHYTHM	0.0156896476024891
GOBP_CORTISOL_SECRETION	0.0157126255992495
GOMF_5_3_EXODEOXYRIBONUCLEASE_ACTIVITY	0.015723498325454
GOBP_REGULATION_OF_AUTOPHAGY	0.0157423858208104
GOBP_IMMUNE_COMPLEX_CLEARANCE	0.0157581105752409
GOBP_PROTEIN_O_LINKED_GLYCOSYLATION_VIA_THREONINE	0.015846070099386
GOBP_NEGATIVE_REGULATION_OF_SPROUTING_ANGIOGENESIS	0.015849818353664
GOBP_REGULATION_OF_T_CELL_ACTIVATION_VIA_T_CELL_RECEPTOR_CONTACT_WITH_ANTIGEN_BOUND_TO_MHC_MOLECULE_ON_ANTIGEN_PRESENTING_CELL	0.0159544744598013
GOBP_REGULATION_OF_GLUCONEOGENESIS	0.0159695402350518
GOCC_NADPH_OXIDASE_COMPLEX	0.0160643354896453
GOCC_NUCLEOTIDE_EXCISION_REPAIR_COMPLEX	0.0160734196363061
GOBP_POSITIVE_REGULATION_OF_CELL_ACTIVATION	0.0160780584887892
GOBP_AXIAL_MESODERM_DEVELOPMENT	0.016125540321923
GOBP_REGULATION_OF_ESTABLISHMENT_OF_PROTEIN_LOCALIZATION	0.0161389824770176
GOBP_ENDOCYTOSIS_INVOLVED_IN_VIRAL_ENTRY_INTO_HOST_CELL	0.0161565004933057
GOBP_CARDIAC_CHAMBER_MORPHOGENESIS	0.0161805757024255
GOBP_POSITIVE_REGULATION_OF_HEMATOPOIETIC_PROGENITOR_CELL_DIFFERENTIATION	0.0161877671057665
GOBP_LEUKOCYTE_MIGRATION	0.0161968426444414
GOBP_FATTY_ACID_TRANSMEMBRANE_TRANSPORT	0.0162053878721033
GOBP_NEGATIVE_REGULATION_OF_NEUTROPHIL_ACTIVATION	0.0162073963779378
GOBP_N_ACETYLNEURAMINATE_METABOLIC_PROCESS	0.0162151006202594
GOBP_CANNABINOID_SIGNALING_PATHWAY	0.0162226992106146
GOBP_POSITIVE_REGULATION_OF_VESICLE_FUSION	0.0162423322321533
GOCC_PARANODAL_JUNCTION	0.0162559819163809
GOBP_PEPTIDYL_LYSINE_HYDROXYLATION	0.0162632874785376
GOBP_REGULATION_OF_INTEGRIN_MEDIATED_SIGNALING_PATHWAY	0.0162893377665738
GOCC_EUKARYOTIC_TRANSLATION_INITIATION_FACTOR_4F_COMPLEX	0.0163466951915777
GOBP_PHARYNGEAL_SYSTEM_DEVELOPMENT	0.0163608435170578
GOBP_AMYLOID_PRECURSOR_PROTEIN_METABOLIC_PROCESS	0.0164284700101332
GOBP_SKELETAL_MUSCLE_CONTRACTION	0.016453158674996
GOBP_CHAPERONE_MEDIATED_AUTOPHAGY	0.0165072313431586
GOBP_FUNGIFORM_PAPILLA_MORPHOGENESIS	0.0165194951354649
GOBP_SULFUR_AMINO_ACID_CATABOLIC_PROCESS	0.0165700008150838
GOBP_INTERMEDIATE_FILAMENT_BUNDLE_ASSEMBLY	0.0165866758678255
GOBP_POSITIVE_REGULATION_OF_MYELOID_LEUKOCYTE_MEDIATED_IMMUNITY	0.0166132013680448
GOBP_SMOOTHENED_SIGNALING_PATHWAY	0.0166198771955285
GOBP_CELLULAR_RESPONSE_TO_INSULIN_STIMULUS	0.016651898476056
GOBP_IMMUNE_RESPONSE_INHIBITING_SIGNAL_TRANSDUCTION	0.0167763878945335
GOBP_PURINE_NUCLEOSIDE_BIOSYNTHETIC_PROCESS	0.0168346083242133
GOBP_RADIAL_GLIAL_CELL_DIFFERENTIATION	0.0168645316209698
GOBP_POSITIVE_REGULATION_OF_REACTIVE_OXYGEN_SPECIES_METABOLIC_PROCESS	0.016877837748051
GOMF_CARBONATE_DEHYDRATASE_ACTIVITY	0.0168863632433532
GOMF_DOPAMINE_BINDING	0.0169215107024476
GOCC_T_TUBULE	0.0169316794814191
GOMF_DIACYLGLYCEROL_O_ACYLTRANSFERASE_ACTIVITY	0.0169345630198641
GOBP_NEGATIVE_REGULATION_OF_TRANSMISSION_OF_NERVE_IMPULSE	0.0169900142349451
GOBP_SUBSTRATE_DEPENDENT_CELL_MIGRATION_CELL_EXTENSION	0.0170000852332796
GOCC_CONTRACTILE_FIBER	0.0170032779100637
GOBP_RECOMBINATIONAL_REPAIR	0.0170452973970343
GOBP_NEGATIVE_REGULATION_OF_HORMONE_SECRETION	0.0170651466052769
GOBP_REGULATION_OF_INWARD_RECTIFIER_POTASSIUM_CHANNEL_ACTIVITY	0.0170769609020073
GOBP_HISTONE_PHOSPHORYLATION	0.0170955909229224
GOBP_TRIGEMINAL_GANGLION_DEVELOPMENT	0.0171057603427543
GOBP_REGULATION_OF_INTRACELLULAR_TRANSPORT	0.0172251529023652
GOBP_B_CELL_DIFFERENTIATION	0.017237383952462
GOBP_CELL_REDOX_HOMEOSTASIS	0.01723962009874
GOBP_POST_CHAPERONIN_TUBULIN_FOLDING_PATHWAY	0.0172704524035361
GOBP_REGULATION_OF_METALLOPEPTIDASE_ACTIVITY	0.0172828269199622
GOBP_DIGESTIVE_SYSTEM_DEVELOPMENT	0.0172994072158484
GOBP_DRINKING_BEHAVIOR	0.0173210565850843
GOBP_REGULATION_OF_ION_TRANSMEMBRANE_TRANSPORT	0.0173448222531128
GOBP_REGULATION_OF_EATING_BEHAVIOR	0.0173546605374617
GOBP_POSITIVE_REGULATION_OF_EPITHELIAL_CELL_DIFFERENTIATION	0.017356574230375
GOBP_CELLULAR_KETONE_METABOLIC_PROCESS	0.017386625652709
GOCC_DNA_PACKAGING_COMPLEX	0.0174126230790559
GOBP_PROTEIN_LOCALIZATION_TO_CHROMATIN	0.0174746450513907
GOCC_L_TYPE_VOLTAGE_GATED_CALCIUM_CHANNEL_COMPLEX	0.0174817677563897
GOCC_GABA_ERGIC_SYNAPSE	0.0175367361908909
GOBP_POSITIVE_REGULATION_OF_ENDOTHELIAL_CELL_CHEMOTAXIS_BY_VEGF_ACTIVATED_VASCULAR_ENDOTHELIAL_GROWTH_FACTOR_RECEPTOR_SIGNALING_PATHWAY	0.017543449531697
GOBP_MITOTIC_CELL_CYCLE_PROCESS	0.0175434793420535
GOMF_NITRIC_OXIDE_SYNTHASE_REGULATOR_ACTIVITY	0.0175484614684307
GOBP_QUINONE_CATABOLIC_PROCESS	0.0175546545725254
GOBP_STEROL_HOMEOSTASIS	0.0175950988215048
GOMF_PROTEIN_BINDING_INVOLVED_IN_HETEROTYPIC_CELL_CELL_ADHESION	0.0176133406252787
GOMF_PEPTIDE_HORMONE_RECEPTOR_BINDING	0.0176162785070171
GOCC_CYTOPLASMIC_SIDE_OF_MEMBRANE	0.0176163757884516
GOBP_REGULATION_OF_PROTEIN_MATURATION	0.0176491040503919
GOCC_ROUGH_ENDOPLASMIC_RETICULUM	0.0176533742940633
GOBP_NEGATIVE_REGULATION_OF_P38MAPK_CASCADE	0.0176659705790502
GOBP_NEGATIVE_REGULATION_OF_TRIGLYCERIDE_BIOSYNTHETIC_PROCESS	0.0177935223889054
GOMF_NF_KAPPAB_INDUCING_KINASE_ACTIVITY	0.0179174061340208
GOBP_REGULATION_OF_ATRIAL_CARDIAC_MUSCLE_CELL_MEMBRANE_DEPOLARIZATION	0.017934681767316
GOBP_ANTIGEN_PROCESSING_AND_PRESENTATION_OF_PEPTIDE_ANTIGEN_VIA_MHC_CLASS_I	0.0179457078919447
GOBP_L_ASCORBIC_ACID_METABOLIC_PROCESS	0.0180326814630724
GOBP_CGMP_MEDIATED_SIGNALING	0.0180387800378454
GOBP_GLUCOSE_IMPORT	0.0180428442933582
GOMF_LAMIN_BINDING	0.0180633044832395
GOMF_SUPEROXIDE_GENERATING_NAD_P_H_OXIDASE_ACTIVITY	0.0180967908705475
GOMF_GTPASE_ACTIVITY	0.0181181394869491
GOBP_REGULATION_OF_SYSTEMIC_ARTERIAL_BLOOD_PRESSURE_BY_NOREPINEPHRINE_EPINEPHRINE	0.0181496057604893
GOBP_SUBSTRATE_ADHESION_DEPENDENT_CELL_SPREADING	0.0181898419792941
GOBP_REGULATION_OF_DOUBLE_STRAND_BREAK_REPAIR_VIA_HOMOLOGOUS_RECOMBINATION	0.0182146470201402
GOBP_RESPONSE_TO_INSULIN	0.0182271580160779
GOMF_NEUROTRANSMITTER_BINDING	0.0182455784341184
GOBP_PEPTIDYL_L_CYSTEINE_S_PALMITOYLATION	0.01825350209398
GOBP_VENTRICULAR_CARDIAC_MUSCLE_TISSUE_MORPHOGENESIS	0.018297686243686
GOBP_POSITIVE_REGULATION_OF_NMDA_GLUTAMATE_RECEPTOR_ACTIVITY	0.0183052596469255
GOBP_CORTICOSTEROID_HORMONE_SECRETION	0.0183102856555092
GOCC_ANCHORED_COMPONENT_OF_POSTSYNAPTIC_MEMBRANE	0.0183200147993976
GOCC_POSTSYNAPSE	0.01833300034992
GOCC_CYTOPLASMIC_UBIQUITIN_LIGASE_COMPLEX	0.0183510335428647
GOBP_NEGATIVE_REGULATION_OF_RESPONSE_TO_DNA_DAMAGE_STIMULUS	0.0183931198725573
GOBP_REGULATION_OF_FLAGELLATED_SPERM_MOTILITY	0.0184069881240245
GOMF_PENTOSYLTRANSFERASE_ACTIVITY	0.0184298635665973
GOBP_CGMP_BIOSYNTHETIC_PROCESS	0.0185094317840446
GOBP_CELLULAR_RESPONSE_TO_MURAMYL_DIPEPTIDE	0.0185181351698194
GOBP_GALACTOLIPID_BIOSYNTHETIC_PROCESS	0.0185291615234572
GOBP_PRESYNAPTIC_ACTIVE_ZONE_ORGANIZATION	0.0185479516302259
GOBP_RESPONSE_TO_ZINC_ION	0.0185571509938014
GOMF_VASCULAR_ENDOTHELIAL_GROWTH_FACTOR_BINDING	0.0185747186207621
GOMF_MAP_KINASE_TYROSINE_SERINE_THREONINE_PHOSPHATASE_ACTIVITY	0.0185811906805503
GOMF_TYPE_I_TRANSFORMING_GROWTH_FACTOR_BETA_RECEPTOR_BINDING	0.018620147529155
GOMF_N_ACYLSPHINGOSINE_AMIDOHYDROLASE_ACTIVITY	0.0186260899382956
GOBP_TERPENOID_CATABOLIC_PROCESS	0.0186324004318255
GOBP_GERM_CELL_MIGRATION	0.0186454847101983
GOBP_RESPONSE_TO_VIRUS	0.0187067954118864
GOMF_P53_BINDING	0.0187872649735546
GOBP_ORGANISM_EMERGENCE_FROM_PROTECTIVE_STRUCTURE	0.0188045822822651
GOBP_REGULATION_OF_EPIDERMIS_DEVELOPMENT	0.0188379505698422
GOCC_ASTROCYTE_PROJECTION	0.0188432008762111
GOBP_TUMOR_NECROSIS_FACTOR_SUPERFAMILY_CYTOKINE_PRODUCTION	0.0188696443874595
GOMF_COLLAGEN_RECEPTOR_ACTIVITY	0.0188781315914283
GOMF_NEUROPEPTIDE_Y_RECEPTOR_ACTIVITY	0.0188844617688119
GOBP_POSITIVE_REGULATION_OF_EPITHELIAL_TUBE_FORMATION	0.0188940433628303
GOBP_RETINOIC_ACID_RECEPTOR_SIGNALING_PATHWAY	0.0188998089970191
GOBP_CARBOHYDRATE_CATABOLIC_PROCESS	0.0189043764748173
GOBP_REGULATION_OF_T_CELL_MIGRATION	0.0189425428672551
GOBP_POSITIVE_REGULATION_OF_GROWTH	0.0189554650407158
GOMF_RNA_POLYMERASE_II_CORE_PROMOTER_SEQUENCE_SPECIFIC_DNA_BINDING	0.0189685106928522
GOBP_REGULATION_OF_INTRACELLULAR_PROTEIN_TRANSPORT	0.0190168894108284
GOBP_POSITIVE_REGULATION_OF_PROTEIN_LOCALIZATION	0.019018028678815
GOBP_RESPONSE_TO_HEPARIN	0.0190384016863625
GOCC_MESSENGER_RIBONUCLEOPROTEIN_COMPLEX	0.0190435751291281
GOCC_SPINDLE	0.0190539740432424
GOMF_PEPTIDASE_ACTIVATOR_ACTIVITY	0.0190943923148359
GOBP_POSITIVE_REGULATION_OF_DEFENSE_RESPONSE_TO_BACTERIUM	0.0191174072554057
GOCC_CHROMATIN	0.0191672466551035
GOBP_REGULATION_OF_SEQUESTERING_OF_TRIGLYCERIDE	0.0191862104428242
GOCC_GPI_ANCHOR_TRANSAMIDASE_COMPLEX	0.0191900777798086
GOBP_RESPONSE_TO_HUMAN_CHORIONIC_GONADOTROPIN	0.0192110533626823
GOBP_REGULATION_OF_SODIUM_DEPENDENT_PHOSPHATE_TRANSPORT	0.0192273232246627
GOBP_EPINEPHRINE_SECRETION	0.0192511439434267
GOMF_ALCOHOL_DEHYDROGENASE_NAD_P_PLUS_ACTIVITY	0.0192873299874196
GOBP_CELLULAR_WATER_HOMEOSTASIS	0.0192906611114816
GOCC_DENTATE_GYRUS_MOSSY_FIBER	0.0192914715611869
GOMF_PHOSPHOTYROSINE_RESIDUE_BINDING	0.0193421894452734
GOBP_POSITIVE_REGULATION_OF_REACTIVE_OXYGEN_SPECIES_BIOSYNTHETIC_PROCESS	0.0193493373330255
GOMF_GAP_JUNCTION_CHANNEL_ACTIVITY_INVOLVED_IN_CARDIAC_CONDUCTION_ELECTRICAL_COUPLING	0.0193876405404577
GOBP_POSITIVE_REGULATION_OF_SMOOTH_MUSCLE_CELL_MIGRATION	0.0194072524532462
GOBP_REGULATION_OF_WOUND_HEALING	0.0194094996237974
GOBP_NEUROBLAST_DIVISION	0.0194191465068265
GOMF_CONNEXIN_BINDING	0.0194216771445074
GOBP_CARBOHYDRATE_HOMEOSTASIS	0.0194219628090545
GOCC_MITOCHONDRIAL_CRISTA	0.0194761958075464
GOBP_CELLULAR_RESPONSE_TO_HYPEROXIA	0.0194989259329854
GOBP_HEMATOPOIETIC_STEM_CELL_PROLIFERATION	0.0195300816124717
GOBP_MYELOID_CELL_APOPTOTIC_PROCESS	0.0195376717371256
GOCC_RECYCLING_ENDOSOME	0.0195771019216446
GOBP_PORE_COMPLEX_ASSEMBLY	0.0196087550574798
GOBP_NUCLEOBASE_METABOLIC_PROCESS	0.0196386522822736
GOCC_CALCIUM_CHANNEL_COMPLEX	0.0196606712215933
GOBP_REPLICATION_BORN_DOUBLE_STRAND_BREAK_REPAIR_VIA_SISTER_CHROMATID_EXCHANGE	0.0196781632107816
GOBP_TEMPERATURE_HOMEOSTASIS	0.019683506378958
GOBP_GMP_METABOLIC_PROCESS	0.0197215078309995
GOBP_CANONICAL_WNT_SIGNALING_PATHWAY_INVOLVED_IN_REGULATION_OF_CELL_PROLIFERATION	0.0198627711142665
GOBP_POSITIVE_REGULATION_OF_MITOTIC_CELL_CYCLE_PHASE_TRANSITION	0.019914518840263
GOBP_SYNAPTIC_TRANSMISSION_GABAERGIC	0.0199308501439106
GOBP_POSITIVE_REGULATION_OF_MACROPHAGE_DERIVED_FOAM_CELL_DIFFERENTIATION	0.0199641472216447
GOBP_AMYLIN_RECEPTOR_SIGNALING_PATHWAY	0.0201348932267733
GOCC_APICAL_PLASMA_MEMBRANE	0.0201387272178281
GOBP_POSITIVE_REGULATION_OF_MACROPHAGE_CHEMOTAXIS	0.0201512832269583
GOBP_REGULATION_OF_SYSTEMIC_ARTERIAL_BLOOD_PRESSURE_BY_ENDOTHELIN	0.0202596088228169
GOBP_RETINA_HOMEOSTASIS	0.0202687019270656
GOCC_SNARE_COMPLEX	0.0203635207658142
GOBP_RESPONSE_TO_MACROPHAGE_COLONY_STIMULATING_FACTOR	0.0203771151823189
GOBP_STRIATUM_DEVELOPMENT	0.0203866346753448
GOMF_SOLUTE_SODIUM_SYMPORTER_ACTIVITY	0.0204490966070624
GOBP_CATION_TRANSMEMBRANE_TRANSPORT	0.0204494269944566
GOBP_POSITIVE_REGULATION_OF_CELL_CYCLE_PHASE_TRANSITION	0.0204511019926634
GOBP_CIRCADIAN_SLEEP_WAKE_CYCLE_NON_REM_SLEEP	0.0204590528435894
GOBP_REGULATION_OF_CIRCADIAN_SLEEP_WAKE_CYCLE_NON_REM_SLEEP	0.0204590528435894
GOBP_CELL_FATE_SPECIFICATION	0.0205040839495308
GOBP_ATRIAL_CARDIAC_MUSCLE_TISSUE_DEVELOPMENT	0.0205300222331498
GOMF_CD4_RECEPTOR_BINDING	0.0205335722359798
GOBP_POSITIVE_REGULATION_OF_CATECHOLAMINE_SECRETION	0.0205351111995922
GOMF_TRANSFORMING_GROWTH_FACTOR_BETA_BINDING	0.0205467713304301
GOCC_G_PROTEIN_COUPLED_RECEPTOR_COMPLEX	0.0205863680156548
GOBP_NEGATIVE_REGULATION_OF_CHROMATIN_ORGANIZATION	0.0206037941172697
GOBP_REGULATION_OF_LEUKOCYTE_DIFFERENTIATION	0.0206038885725285
GOBP_CELL_CELL_JUNCTION_ORGANIZATION	0.0206039977193817
GOBP_AMINOGLYCAN_METABOLIC_PROCESS	0.0206457605558832
GOBP_PROTECTION_FROM_NON_HOMOLOGOUS_END_JOINING_AT_TELOMERE	0.0206797380328913
GOBP_NEGATIVE_REGULATION_OF_INTERLEUKIN_1_MEDIATED_SIGNALING_PATHWAY	0.0206935410000423
GOBP_REGULATION_OF_FOCAL_ADHESION_DISASSEMBLY	0.0206959456383613
GOBP_POSITIVE_REGULATION_OF_RECEPTOR_MEDIATED_ENDOCYTOSIS	0.0207243162901246
GOBP_NEUTROPHIL_MEDIATED_IMMUNITY	0.020767458799298
GOBP_GTP_METABOLIC_PROCESS	0.020773139848455
GOBP_NEGATIVE_REGULATION_OF_GASTRIC_ACID_SECRETION	0.0208295119503978
GOBP_REGULATION_OF_BIOMINERALIZATION	0.02088240746857
GOCC_CLEAVAGE_FURROW	0.020924073298188
GOCC_NUCLEAR_ENVELOPE	0.0209762670433968
GOBP_REGULATION_OF_SENSORY_PERCEPTION	0.0209983697108093
GOBP_NEUTROPHIL_CHEMOTAXIS	0.0209995529168103
GOBP_AMYLOID_BETA_CLEARANCE_BY_TRANSCYTOSIS	0.0210033982036281
GOBP_MITOCHONDRION_ENDOPLASMIC_RETICULUM_MEMBRANE_TETHERING	0.0210095810559588
GOBP_MITOTIC_CYTOKINETIC_PROCESS	0.0210424068393702
GOBP_POSITIVE_REGULATION_OF_HEART_GROWTH	0.0210646101379987
GOMF_LONG_CHAIN_FATTY_ACID_COA_LIGASE_ACTIVITY	0.0210676322659133
GOBP_REGULATION_OF_PROTEIN_AUTOPHOSPHORYLATION	0.0210798096072716
GOBP_RESPONSE_TO_ENDOPLASMIC_RETICULUM_STRESS	0.0211287305728756
GOCC_PRERIBOSOME_LARGE_SUBUNIT_PRECURSOR	0.0211564321929131
GOBP_MIDBODY_ABSCISSION	0.0211785733691133
GOBP_INORGANIC_ION_TRANSMEMBRANE_TRANSPORT	0.0212023215411341
GOBP_SMOOTH_MUSCLE_CELL_MIGRATION	0.0212196732480569
GOBP_RESPONSE_TO_DIETARY_EXCESS	0.0212766333857505
GOBP_POSITIVE_REGULATION_OF_BEHAVIOR	0.0213183245869899
GOBP_CYCLIC_NUCLEOTIDE_CATABOLIC_PROCESS	0.0213544612911187
GOBP_CELL_CYCLE_G2_M_PHASE_TRANSITION	0.0214270229710679
GOCC_MLL1_2_COMPLEX	0.0214426581159168
GOBP_REGULATION_OF_SARCOMERE_ORGANIZATION	0.0214600673161286
GOBP_DTMP_METABOLIC_PROCESS	0.0214610929897189
GOBP_NEGATIVE_REGULATION_OF_INTERLEUKIN_1_ALPHA_PRODUCTION	0.0214875141578676
GOBP_GLUTATHIONE_CATABOLIC_PROCESS	0.0215802970907521
GOCC_PHOTORECEPTOR_OUTER_SEGMENT_MEMBRANE	0.0216706658047051
GOBP_ANTIGEN_PROCESSING_AND_PRESENTATION_OF_PEPTIDE_ANTIGEN	0.0216713946118739
GOBP_POLARIZED_EPITHELIAL_CELL_DIFFERENTIATION	0.0216912991411417
GOBP_NEGATIVE_REGULATION_OF_GROWTH	0.0216934393467822
GOCC_FASCIA_ADHERENS	0.02178946545452
GOBP_MYOBLAST_DIFFERENTIATION	0.0218027017355938
GOCC_ANCHORED_COMPONENT_OF_EXTERNAL_SIDE_OF_PLASMA_MEMBRANE	0.021807115111699
GOBP_METANEPHRIC_GLOMERULUS_VASCULATURE_DEVELOPMENT	0.0218533828037417
GOBP_POSITIVE_REGULATION_OF_ALPHA_BETA_T_CELL_ACTIVATION	0.0218720500552476
GOBP_MEIOTIC_CHROMOSOME_SEGREGATION	0.021944891096598
GOBP_CYTIDINE_METABOLIC_PROCESS	0.0220085426771314
GOMF_CYTIDINE_DEAMINASE_ACTIVITY	0.0220085426771314
GOBP_POSITIVE_REGULATION_OF_GLUCOSE_TRANSMEMBRANE_TRANSPORT	0.0220144532679855
GOBP_REGULATION_OF_B_CELL_MEDIATED_IMMUNITY	0.0220147620257167
GOBP_CLEAVAGE_FURROW_FORMATION	0.0220319739487546
GOBP_REGULATION_OF_DEFENSE_RESPONSE	0.0220477461991656
GOBP_LEUKOCYTE_TETHERING_OR_ROLLING	0.0220839331126992
GOMF_G_PROTEIN_ALPHA_SUBUNIT_BINDING	0.022113970732989
GOBP_REGULATION_OF_AMINO_ACID_TRANSPORT	0.0221380522664716
GOMF_SIGNAL_RECOGNITION_PARTICLE_BINDING	0.0222680367517542
GOBP_REGULATION_OF_POSITIVE_CHEMOTAXIS	0.0222708940503212
GOBP_RESPONSE_TO_LIGHT_STIMULUS	0.022348120867787
GOBP_NEGATIVE_REGULATION_OF_GOLGI_TO_PLASMA_MEMBRANE_PROTEIN_TRANSPORT	0.0223664857612187
GOBP_TRNA_TRANSPORT	0.0223858773343335
GOBP_RECEPTOR_MEDIATED_ENDOCYTOSIS	0.0224091156318868
GOBP_POSITIVE_REGULATION_OF_SPROUTING_ANGIOGENESIS	0.0224161470292509
GOBP_POSITIVE_REGULATION_OF_EPIDERMIS_DEVELOPMENT	0.022424842494247
GOCC_CENTRIOLE	0.0224307863726241
GOBP_PEPTIDYL_LYSINE_OXIDATION	0.022479039067993
GOMF_PROTEIN_LYSINE_6_OXIDASE_ACTIVITY	0.022479039067993
GOBP_PHASIC_SMOOTH_MUSCLE_CONTRACTION	0.0224951971641195
GOBP_ENSHEATHMENT_OF_NEURONS	0.022495851415214
GOBP_REGULATION_OF_LYMPHOCYTE_ACTIVATION	0.0226612452136851
GOCC_PLATELET_ALPHA_GRANULE_MEMBRANE	0.0226733186672076
GOBP_AMINO_ACID_HOMEOSTASIS	0.0227023105948066
GOBP_CELL_CELL_JUNCTION_MAINTENANCE	0.0227529986937536
GOBP_GLUTAMATE_HOMEOSTASIS	0.0227942001467529
GOBP_BRANCH_ELONGATION_INVOLVED_IN_URETERIC_BUD_BRANCHING	0.0227999100386456
GOBP_PROTEIN_LOCALIZATION_TO_CILIUM	0.0228147736819193
GOBP_REGULATION_OF_NITRIC_OXIDE_METABOLIC_PROCESS	0.022818357240862
GOBP_GUANINE_METABOLIC_PROCESS	0.0228681184562386
GOBP_NEGATIVE_REGULATION_OF_AUTOPHAGY	0.0229047909341366
GOBP_POSITIVE_REGULATION_OF_AXON_EXTENSION	0.0229210893078349
GOBP_B_CELL_HOMEOSTASIS	0.0229215780413995
GOBP_NEGATIVE_REGULATION_OF_CELLULAR_SENESCENCE	0.0229554358432339
GOBP_PENTOSE_PHOSPHATE_SHUNT	0.0229854504937454
GOBP_PHOSPHOLIPID_TRANSPORT	0.0230110941565933
GOBP_NEGATIVE_REGULATION_OF_CHOLESTEROL_METABOLIC_PROCESS	0.0230211122199961
GOBP_POSITIVE_REGULATION_OF_GLIAL_CELL_MIGRATION	0.0231452397497896
GOBP_ORGANIC_ACID_TRANSPORT	0.0231645346011273
GOBP_CELLULAR_RESPONSE_TO_PEPTIDE	0.0232081182796821
GOCC_PERIKARYON	0.0232678968805901
GOMF_TFIID_CLASS_TRANSCRIPTION_FACTOR_COMPLEX_BINDING	0.0232892654636421
GOBP_PALLIUM_DEVELOPMENT	0.0232895091865
GOBP_SYNAPTIC_TRANSMISSION_DOPAMINERGIC	0.0233486279011971
GOBP_MUSCLE_STRUCTURE_DEVELOPMENT	0.0233992817765386
GOBP_REGULATION_OF_INTRACELLULAR_SIGNAL_TRANSDUCTION	0.0234301217493114
GOBP_NEGATIVE_REGULATION_OF_GLIOGENESIS	0.0234784203571644
GOBP_ANTIGEN_PROCESSING_AND_PRESENTATION_OF_PEPTIDE_OR_POLYSACCHARIDE_ANTIGEN_VIA_MHC_CLASS_II	0.0234819040626005
GOCC_CELL_DIVISION_SITE	0.0235538116820544
GOBP_BLASTOCYST_GROWTH	0.0235744727933347
GOMF_NUCLEASE_ACTIVITY	0.0236025262025922
GOBP_VESICLE_LOCALIZATION	0.0236076691759887
GOBP_GOLGI_TO_PLASMA_MEMBRANE_TRANSPORT	0.02360827567983
GOBP_REPLICATION_FORK_PROTECTION	0.0236650139171667
GOBP_NUCLEOSIDE_TRIPHOSPHATE_METABOLIC_PROCESS	0.0236916971377105
GOBP_REGULATION_OF_SKELETAL_MUSCLE_CELL_PROLIFERATION	0.0236955394671296
GOBP_REGULATION_OF_HISTONE_H3_K14_ACETYLATION	0.0237499934848827
GOBP_SULFUR_AMINO_ACID_METABOLIC_PROCESS	0.0237783247209112
GOBP_PIGMENT_ACCUMULATION	0.0237954484800136
GOBP_POSITIVE_REGULATION_OF_COAGULATION	0.0238083850497779
GOBP_REGULATION_OF_SHORT_TERM_NEURONAL_SYNAPTIC_PLASTICITY	0.0238266378980593
GOBP_OLIGOSACCHARIDE_CATABOLIC_PROCESS	0.0238419273581807
GOBP_NEGATIVE_REGULATION_OF_LIPID_CATABOLIC_PROCESS	0.0238626141119408
GOBP_PHOTORECEPTOR_CELL_MAINTENANCE	0.0238729650662723
GOMF_ADENOSINE_RECEPTOR_BINDING	0.0238928366174642
GOBP_ASPARTATE_FAMILY_AMINO_ACID_CATABOLIC_PROCESS	0.0239272690543077
GOBP_KETONE_BIOSYNTHETIC_PROCESS	0.0239440689117481
GOBP_POSITIVE_REGULATION_OF_GAMMA_DELTA_T_CELL_DIFFERENTIATION	0.0239682225824428
GOBP_POSITIVE_REGULATION_OF_MHC_CLASS_I_BIOSYNTHETIC_PROCESS	0.0239841899340896
GOBP_REGULATION_OF_LIPOPROTEIN_PARTICLE_CLEARANCE	0.0240325188131548
GOBP_REGULATION_OF_ADAPTIVE_IMMUNE_RESPONSE	0.0240672242470233
GOCC_GATOR2_COMPLEX	0.0240701112801286
GOBP_CELLULAR_HORMONE_METABOLIC_PROCESS	0.0241801508165239
GOBP_CARDIAC_RIGHT_VENTRICLE_MORPHOGENESIS	0.0242114063710437
GOBP_ISOTYPE_SWITCHING_TO_IGG_ISOTYPES	0.0242173754342816
GOBP_CELL_COMMUNICATION_INVOLVED_IN_CARDIAC_CONDUCTION	0.02423369915764
GOBP_BUNDLE_OF_HIS_CELL_TO_PURKINJE_MYOCYTE_SIGNALING	0.0242412275939362
GOBP_POSITIVE_REGULATION_OF_CHROMOSOME_ORGANIZATION	0.0242593360251088
GOBP_INSULIN_RECEPTOR_SIGNALING_PATHWAY	0.0242603418973262
GOBP_NEGATIVE_REGULATION_OF_MACROPHAGE_APOPTOTIC_PROCESS	0.0242627916370434
GOBP_BRONCHUS_DEVELOPMENT	0.024272475974732
GOBP_REGULATION_OF_GLUCOCORTICOID_SECRETION	0.0242739401101431
GOBP_BRANCHING_MORPHOGENESIS_OF_AN_EPITHELIAL_TUBE	0.0243196856441848
GOBP_RIBONUCLEOSIDE_DIPHOSPHATE_METABOLIC_PROCESS	0.0243470068946642
GOBP_RIBONUCLEOSIDE_MONOPHOSPHATE_METABOLIC_PROCESS	0.0243654500275379
GOBP_REGULATION_OF_CENTROMERE_COMPLEX_ASSEMBLY	0.0243885417046891
GOBP_REGULATION_OF_TRIGLYCERIDE_CATABOLIC_PROCESS	0.0244222100946982
GOBP_POSITIVE_REGULATION_OF_CYCLASE_ACTIVITY	0.0244228989504055
GOMF_UDP_XYLOSYLTRANSFERASE_ACTIVITY	0.0245163660774257
GOBP_POSITIVE_REGULATION_OF_MYOBLAST_DIFFERENTIATION	0.0245505711038991
GOBP_POSITIVE_REGULATION_OF_TRIGLYCERIDE_LIPASE_ACTIVITY	0.0245671362897371
GOBP_POTASSIUM_ION_EXPORT_ACROSS_PLASMA_MEMBRANE	0.0245820205249215
GOCC_STRIATED_MUSCLE_THIN_FILAMENT	0.0245952127460039
GOBP_LYMPHOCYTE_MIGRATION_INTO_LYMPHOID_ORGANS	0.0246087305400094
GOCC_DENSE_CORE_GRANULE_MEMBRANE	0.0246160734167251
GOBP_CELLULAR_MODIFIED_AMINO_ACID_CATABOLIC_PROCESS	0.024617110079479
GOBP_AMINO_ACID_NEUROTRANSMITTER_REUPTAKE	0.0246426865395599
GOBP_POSITIVE_REGULATION_OF_GUANYLATE_CYCLASE_ACTIVITY	0.0246513831432286
GOMF_INOSITOL_PHOSPHATE_PHOSPHATASE_ACTIVITY	0.0247052208593654
GOBP_REGULATION_OF_SPINDLE_ASSEMBLY	0.0247125110215923
GOMF_BIOTIN_BINDING	0.0249666800961178
GOBP_REGULATION_OF_MELANOCYTE_DIFFERENTIATION	0.0249961998274279
GOBP_REGULATION_OF_PIGMENT_CELL_DIFFERENTIATION	0.0249961998274279
GOBP_POSITIVE_REGULATION_OF_SYNAPTIC_TRANSMISSION_GABAERGIC	0.0250805547507346
GOBP_VIRAL_RNA_GENOME_REPLICATION	0.0250989428879857
GOBP_REGULATION_OF_PROTEIN_KINASE_A_SIGNALING	0.0251081803859218
GOBP_ESTABLISHMENT_OF_EPITHELIAL_CELL_APICAL_BASAL_POLARITY	0.0251394555565858
GOMF_MHC_CLASS_II_PROTEIN_COMPLEX_BINDING	0.0251661959292344
GOMF_RNA_CAP_BINDING	0.0251743008150828
GOCC_PARALLEL_FIBER_TO_PURKINJE_CELL_SYNAPSE	0.0252139230859562
GOMF_OXIDOREDUCTASE_ACTIVITY_ACTING_ON_THE_CH_NH_GROUP_OF_DONORS	0.0252770543460998
GOCC_INTERCALATED_DISC	0.0252831808411889
GOBP_MEIOTIC_SPINDLE_ORGANIZATION	0.025362794587382
GOBP_POSITIVE_REGULATION_OF_CELL_PROJECTION_ORGANIZATION	0.0253719525201173
GOBP_ENDOSOMAL_LUMEN_ACIDIFICATION	0.0254012901772511
GOBP_PEPTIDYL_TYROSINE_AUTOPHOSPHORYLATION	0.0254455515118751
GOBP_CAMERA_TYPE_EYE_DEVELOPMENT	0.025508355764191
GOBP_NEGATIVE_REGULATION_OF_INTRINSIC_APOPTOTIC_SIGNALING_PATHWAY	0.0255611643828901
GOMF_ATP_DEPENDENT_DNA_DNA_ANNEALING_ACTIVITY	0.0255828662794057
GOBP_ANTIGEN_PROCESSING_AND_PRESENTATION_OF_EXOGENOUS_PEPTIDE_ANTIGEN_VIA_MHC_CLASS_II	0.0255983587701841
GOBP_MONOCYTE_ACTIVATION	0.0256279436823521
GOBP_ESTABLISHMENT_OR_MAINTENANCE_OF_CELL_POLARITY	0.0257136503028101
GOBP_CHONDROITIN_SULFATE_PROTEOGLYCAN_METABOLIC_PROCESS	0.0257322147083812
GOBP_DETECTION_OF_LIGHT_STIMULUS	0.0257868288892027
GOMF_CYCLIC_NUCLEOTIDE_GATED_ION_CHANNEL_ACTIVITY	0.0257938044338675
GOBP_SMALL_MOLECULE_BIOSYNTHETIC_PROCESS	0.0258310927027389
GOMF_GPI_ANCHOR_BINDING	0.0258767476680176
GOBP_CELLULAR_RESPONSE_TO_HORMONE_STIMULUS	0.0258920009878567
GOBP_NEGATIVE_REGULATION_OF_CAMP_DEPENDENT_PROTEIN_KINASE_ACTIVITY	0.0259096257978312
GOCC_POSTSYNAPTIC_ENDOCYTIC_ZONE	0.0259495379143531
GOCC_ANCHORED_COMPONENT_OF_SYNAPTIC_MEMBRANE	0.0259826112667472
GOBP_CATION_TRANSPORT	0.0260135119927046
GOMF_TUMOR_NECROSIS_FACTOR_ACTIVATED_RECEPTOR_ACTIVITY	0.0260429681042727
GOBP_DIGESTIVE_TRACT_MORPHOGENESIS	0.026048308684883
GOMF_CALCITONIN_FAMILY_RECEPTOR_ACTIVITY	0.0261957313926964
GOBP_NEGATIVE_REGULATION_OF_RESPONSE_TO_WOUNDING	0.0261960441906179
GOBP_POSITIVE_REGULATION_OF_HEMOPOIESIS	0.0262153519780961
[truncated: 8,386 more rows]
