# Supplementary material for: Identification of immune microenvironment subtypes and clinical risk biomarkers for osteoarthritis based on a machine learning model
Source: Front Mol Biosci. 2024 Oct 17;11:1376793. doi: 10.3389/fmolb.2024.1376793 (PMC11524973; doi:10.3389/fmolb.2024.1376793)
Supplement: Supplementary file 3 [file DataSheet3.CSV]

	ONTOLOGY	ID	Description	GeneRatio	BgRatio	pvalue	p.adjust	qvalue	geneID	Count
GO:0001819	BP	GO:0001819	positive regulation of cytokine production	11/26	489/18614	1.99098358695544e-11	1.49230350133448e-08	7.9976851910019e-09	CD14/CD74/CSF1R/CYBB/PTGER4/TYROBP/CCL19/CD4/IL18/TLR7/TLR8	11
GO:0097529	BP	GO:0097529	myeloid leukocyte migration	9/26	241/18614	2.27139041299008e-11	1.49230350133448e-08	7.9976851910019e-09	CCL18/CD74/CSF1R/ITGB2/PTGER4/RAC2/CCL19/CCR1/VEGFC	9
GO:0060326	BP	GO:0060326	cell chemotaxis	9/26	312/18614	2.26445563338223e-10	9.91831567421417e-08	5.31551164467618e-08	CCL18/CD74/CSF1R/ITGB2/RAC2/SEMA5A/CCL19/CCR1/VEGFC	9
GO:0070374	BP	GO:0070374	positive regulation of ERK1 and ERK2 cascade	8/26	222/18614	4.68637347088877e-10	1.28286831814286e-07	6.87526159446908e-08	ARRB1/CCL18/CD74/CSF1R/MARCO/CCL19/CCR1/CD4	8
GO:0070371	BP	GO:0070371	ERK1 and ERK2 cascade	9/26	341/18614	4.96825155610236e-10	1.28286831814286e-07	6.87526159446908e-08	ARRB1/CCL18/CD74/CSF1R/MARCO/PTGER4/CCL19/CCR1/CD4	9
GO:0043410	BP	GO:0043410	positive regulation of MAPK cascade	10/26	495/18614	5.85784620156558e-10	1.28286831814286e-07	6.87526159446908e-08	ARRB1/CCL18/CD74/CSF1R/MARCO/CCL19/INSR/CCR1/CD4/IL11	10
GO:0050921	BP	GO:0050921	positive regulation of chemotaxis	7/26	143/18614	7.93188149270259e-10	1.47540234016252e-07	7.90710699005628e-08	CD74/CSF1R/RAC2/SEMA5A/CCL19/CCR1/VEGFC	7
GO:0030595	BP	GO:0030595	leukocyte chemotaxis	8/26	241/18614	8.98266264939129e-10	1.47540234016252e-07	7.90710699005628e-08	CCL18/CD74/CSF1R/ITGB2/RAC2/CCL19/CCR1/VEGFC	8
GO:0097530	BP	GO:0097530	granulocyte migration	7/26	156/18614	1.45982156771312e-09	2.13133948886116e-07	1.14224634947378e-07	CCL18/CD74/CSF1R/ITGB2/PTGER4/RAC2/CCL19	7
GO:0050900	BP	GO:0050900	leukocyte migration	9/26	393/18614	1.73084848519288e-09	2.27433490954345e-07	1.21888172273057e-07	CCL18/CD74/CSF1R/ITGB2/PTGER4/RAC2/CCL19/CCR1/VEGFC	9
GO:0002690	BP	GO:0002690	positive regulation of leukocyte chemotaxis	6/26	96/18614	3.40281674398225e-09	4.06481927417516e-07	2.17845397294174e-07	CD74/CSF1R/RAC2/CCL19/CCR1/VEGFC	6
GO:0002366	BP	GO:0002366	leukocyte activation involved in immune response	8/26	296/18614	4.53322736167421e-09	4.96388396103326e-07	2.66028868856144e-07	CD74/ITGB2/PTGER4/RAC2/TYROBP/CCL19/PTGDS/IL18	8
GO:0002263	BP	GO:0002263	cell activation involved in immune response	8/26	300/18614	5.03605158706849e-09	5.09028598877538e-07	2.72803118360228e-07	CD74/ITGB2/PTGER4/RAC2/TYROBP/CCL19/PTGDS/IL18	8
GO:0070372	BP	GO:0070372	regulation of ERK1 and ERK2 cascade	8/26	315/18614	7.37733009264988e-09	6.92415124410139e-07	3.7108525052502e-07	ARRB1/CCL18/CD74/CSF1R/MARCO/CCL19/CCR1/CD4	8
GO:0002688	BP	GO:0002688	regulation of leukocyte chemotaxis	6/26	126/18614	1.75838137602777e-08	1.54034208540032e-06	8.2551378285093e-07	CD74/CSF1R/RAC2/CCL19/CCR1/VEGFC	6
GO:0002685	BP	GO:0002685	regulation of leukocyte migration	7/26	227/18614	1.97515888404375e-08	1.62130162089417e-06	8.68902334677724e-07	CD74/CSF1R/PTGER4/RAC2/CCL19/CCR1/VEGFC	7
GO:0050920	BP	GO:0050920	regulation of chemotaxis	7/26	230/18614	2.1621054016617e-08	1.62130162089417e-06	8.68902334677724e-07	CD74/CSF1R/RAC2/SEMA5A/CCL19/CCR1/VEGFC	7
GO:0071621	BP	GO:0071621	granulocyte chemotaxis	6/26	131/18614	2.22096112451257e-08	1.62130162089417e-06	8.68902334677724e-07	CCL18/CD74/CSF1R/ITGB2/RAC2/CCL19	6
GO:0002687	BP	GO:0002687	positive regulation of leukocyte migration	6/26	147/18614	4.42536900202981e-08	3.06049203614062e-06	1.64020601792684e-06	CD74/CSF1R/RAC2/CCL19/CCR1/VEGFC	6
GO:0002699	BP	GO:0002699	positive regulation of immune effector process	7/26	267/18614	6.01831247124553e-08	3.95403129360831e-06	2.11907949645435e-06	CD74/ITGB2/RAC2/TYROBP/CCL19/IL18/TLR7	7
GO:0010720	BP	GO:0010720	positive regulation of cell development	8/26	432/18614	8.54220922046095e-08	5.34498234080271e-06	2.86453031001924e-06	CD74/SEMA5A/TYROBP/CCL19/CCR1/CD4/IL18/VEGFC	8
GO:1902107	BP	GO:1902107	positive regulation of leukocyte differentiation	6/26	184/18614	1.6795522681435e-07	9.52528613440703e-06	5.10487577018209e-06	CD74/TYROBP/CCL19/CCR1/CD4/IL18	6
GO:1903708	BP	GO:1903708	positive regulation of hemopoiesis	6/26	184/18614	1.6795522681435e-07	9.52528613440703e-06	5.10487577018209e-06	CD74/TYROBP/CCL19/CCR1/CD4/IL18	6
GO:1903131	BP	GO:1903131	mononuclear cell differentiation	8/26	474/18614	1.73977828938941e-07	9.52528613440703e-06	5.10487577018209e-06	BLNK/CD74/CSF1R/PTGER4/CCL19/CD4/IL11/IL18	8
GO:0032677	BP	GO:0032677	regulation of interleukin-8 production	5/26	103/18614	2.82125644329521e-07	1.48285238659596e-05	7.94703393921893e-06	ARRB1/CD14/CD74/TLR7/TLR8	5
GO:0032637	BP	GO:0032637	interleukin-8 production	5/26	104/18614	2.96095188623575e-07	1.4964195301976e-05	8.01974417769925e-06	ARRB1/CD14/CD74/TLR7/TLR8	5
GO:0030593	BP	GO:0030593	neutrophil chemotaxis	5/26	107/18614	3.41319127648615e-07	1.66108642122326e-05	8.90224157492878e-06	CCL18/CD74/ITGB2/RAC2/CCL19	5
GO:0018108	BP	GO:0018108	peptidyl-tyrosine phosphorylation	7/26	370/18614	5.50239135864609e-07	2.5318600143031e-05	1.35689685938378e-05	CD74/CSF1R/ITGB2/INSR/CD4/IL11/IL18	7
GO:0018212	BP	GO:0018212	peptidyl-tyrosine modification	7/26	372/18614	5.70542836180708e-07	2.5318600143031e-05	1.35689685938378e-05	CD74/CSF1R/ITGB2/INSR/CD4/IL11/IL18	7
GO:0002573	BP	GO:0002573	myeloid leukocyte differentiation	6/26	227/18614	5.78050231576051e-07	2.5318600143031e-05	1.35689685938378e-05	CD74/CSF1R/TYROBP/CCL19/CCR1/CD4	6
GO:0002697	BP	GO:0002697	regulation of immune effector process	7/26	384/18614	7.06098498911354e-07	2.99294654054684e-05	1.60400643725533e-05	CD74/ITGB2/RAC2/TYROBP/CCL19/IL18/TLR7	7
GO:0002274	BP	GO:0002274	myeloid leukocyte activation	6/26	240/18614	8.00610308807917e-07	3.23013515502838e-05	1.73112266179122e-05	CD74/ITGB2/RAC2/TYROBP/PTGDS/IL18	6
GO:1990266	BP	GO:1990266	neutrophil migration	5/26	128/18614	8.32776236148633e-07	3.23013515502838e-05	1.73112266179122e-05	CCL18/CD74/ITGB2/RAC2/CCL19	5
GO:0071622	BP	GO:0071622	regulation of granulocyte chemotaxis	4/26	53/18614	8.35803616978423e-07	3.23013515502838e-05	1.73112266179122e-05	CD74/CSF1R/RAC2/CCL19	4
GO:0002443	BP	GO:0002443	leukocyte mediated immunity	7/26	401/18614	9.43824618990099e-07	3.54338728386569e-05	1.89900351911091e-05	CD74/ITGB2/RAC2/TYROBP/PTGDS/IL18/TLR8	7
GO:0050730	BP	GO:0050730	regulation of peptidyl-tyrosine phosphorylation	6/26	255/18614	1.14017550666067e-06	4.14249788864052e-05	2.22008418449131e-05	CD74/CSF1R/ITGB2/CD4/IL11/IL18	6
GO:0006898	BP	GO:0006898	receptor-mediated endocytosis	6/26	256/18614	1.16645678751674e-06	4.14249788864052e-05	2.22008418449131e-05	ARRB1/CD14/ITGB2/MARCO/CCL19/INSR	6
GO:0002763	BP	GO:0002763	positive regulation of myeloid leukocyte differentiation	4/26	59/18614	1.29169980060694e-06	4.35998573039575e-05	2.33664219629477e-05	CD74/TYROBP/CCR1/CD4	4
GO:0030099	BP	GO:0030099	myeloid cell differentiation	7/26	421/18614	1.3064081976942e-06	4.35998573039575e-05	2.33664219629477e-05	CD74/CSF1R/TYROBP/CCL19/CCR1/CD4/IL11	7
GO:0030098	BP	GO:0030098	lymphocyte differentiation	7/26	422/18614	1.3272407094051e-06	4.35998573039575e-05	2.33664219629477e-05	BLNK/CD74/PTGER4/CCL19/CD4/IL11/IL18	7
GO:0033674	BP	GO:0033674	positive regulation of kinase activity	7/26	430/18614	1.50417728613706e-06	4.76323903215451e-05	2.55275727990977e-05	CD74/CSF1R/CCL19/INSR/CD4/IL18/VEGFC	7
GO:0070663	BP	GO:0070663	regulation of leukocyte proliferation	6/26	268/18614	1.52249649429596e-06	4.76323903215451e-05	2.55275727990977e-05	CD74/CSF1R/RAC2/TYROBP/CCL19/IL18	6
GO:0032757	BP	GO:0032757	positive regulation of interleukin-8 production	4/26	63/18614	1.68417762134431e-06	5.1465334754568e-05	2.75817583520035e-05	CD14/CD74/TLR7/TLR8	4
GO:1901224	BP	GO:1901224	positive regulation of NIK/NF-kappaB signaling	4/26	67/18614	2.1589494317852e-06	6.44740807583125e-05	3.45535208101506e-05	CD14/CCL19/IL18/TLR7	4
GO:0032722	BP	GO:0032722	positive regulation of chemokine production	4/26	70/18614	2.57530163104524e-06	7.51988076265211e-05	4.03012114893396e-05	CD74/CSF1R/IL18/TLR7	4
GO:0070665	BP	GO:0070665	positive regulation of leukocyte proliferation	5/26	166/18614	3.00180819166607e-06	8.57473035619395e-05	4.59544549250481e-05	CD74/CSF1R/RAC2/CCL19/IL18	5
GO:0019221	BP	GO:0019221	cytokine-mediated signaling pathway	7/26	492/18614	3.67317841961556e-06	0.000102692690284571	5.5035976768708e-05	CCL18/CD74/CSF1R/CCL19/CCR1/CD4/IL18	7
GO:0032729	BP	GO:0032729	positive regulation of type II interferon production	4/26	77/18614	3.77587106478334e-06	0.000103364470398444	5.53960031214924e-05	CD14/IL18/TLR7/TLR8	4
GO:1902105	BP	GO:1902105	regulation of leukocyte differentiation	6/26	319/18614	4.16728486068873e-06	0.000108854016153041	5.83380091375345e-05	CD74/TYROBP/CCL19/CCR1/CD4/IL18	6
GO:0032635	BP	GO:0032635	interleukin-6 production	5/26	178/18614	4.22492756758378e-06	0.000108854016153041	5.83380091375345e-05	ARRB1/CD74/TYROBP/TLR7/TLR8	5
GO:0032675	BP	GO:0032675	regulation of interleukin-6 production	5/26	178/18614	4.22492756758378e-06	0.000108854016153041	5.83380091375345e-05	ARRB1/CD74/TYROBP/TLR7/TLR8	5
GO:0050731	BP	GO:0050731	positive regulation of peptidyl-tyrosine phosphorylation	5/26	181/18614	4.58451764164456e-06	0.000115847234252326	6.20858765639719e-05	CD74/CSF1R/CD4/IL11/IL18	5
GO:0090023	BP	GO:0090023	positive regulation of neutrophil chemotaxis	3/26	25/18614	5.45186629449794e-06	0.000135165137942836	7.24388987292775e-05	CD74/RAC2/CCL19	3
GO:0070661	BP	GO:0070661	leukocyte proliferation	6/26	348/18614	6.86426273055454e-06	0.00016703039311016	8.95164087084013e-05	CD74/CSF1R/RAC2/TYROBP/CCL19/IL18	6
GO:0071624	BP	GO:0071624	positive regulation of granulocyte chemotaxis	3/26	28/18614	7.7437909407427e-06	0.000185006205384289	9.91501653465428e-05	CD74/RAC2/CCL19	3
GO:0045807	BP	GO:0045807	positive regulation of endocytosis	4/26	96/18614	9.10363773124332e-06	0.000211048383557194	0.000113106920291407	ARRB1/CD14/CCL19/INSR	4
GO:0045860	BP	GO:0045860	positive regulation of protein kinase activity	6/26	366/18614	9.15506686663627e-06	0.000211048383557194	0.000113106920291407	CSF1R/CCL19/INSR/CD4/IL18/VEGFC	6
GO:0002275	BP	GO:0002275	myeloid cell activation involved in immune response	4/26	98/18614	9.88051945793328e-06	0.000220050890978379	0.000117931623860078	ITGB2/RAC2/TYROBP/PTGDS	4
GO:0032642	BP	GO:0032642	regulation of chemokine production	4/26	98/18614	9.88051945793328e-06	0.000220050890978379	0.000117931623860078	CD74/CSF1R/IL18/TLR7	4
GO:0032602	BP	GO:0032602	chemokine production	4/26	99/18614	1.02867992836296e-05	0.000225280904311488	0.000120734538960495	CD74/CSF1R/IL18/TLR7	4
GO:0032755	BP	GO:0032755	positive regulation of interleukin-6 production	4/26	100/18614	1.07052775157182e-05	0.000229670185552368	0.000123086881466422	CD74/TYROBP/TLR7/TLR8	4
GO:0002696	BP	GO:0002696	positive regulation of leukocyte activation	6/26	377/18614	1.08367971874025e-05	0.000229670185552368	0.000123086881466422	CD74/ITGB2/TYROBP/CCL19/CD4/IL18	6
GO:0045639	BP	GO:0045639	positive regulation of myeloid cell differentiation	4/26	103/18614	1.20362272092049e-05	0.000251041310363416	0.000134540284092866	CD74/TYROBP/CCR1/CD4	4
GO:0032760	BP	GO:0032760	positive regulation of tumor necrosis factor production	4/26	105/18614	1.29888117160892e-05	0.000266676540545956	0.00014291965523131	CD14/CYBB/TYROBP/CCL19	4
GO:0050867	BP	GO:0050867	positive regulation of cell activation	6/26	394/18614	1.39222127507731e-05	0.000275871488551996	0.000147847493263867	CD74/ITGB2/TYROBP/CCL19/CD4/IL18	6
GO:0090022	BP	GO:0090022	regulation of neutrophil chemotaxis	3/26	34/18614	1.40665066461064e-05	0.000275871488551996	0.000147847493263867	CD74/RAC2/CCL19	3
GO:1902624	BP	GO:1902624	positive regulation of neutrophil migration	3/26	34/18614	1.40665066461064e-05	0.000275871488551996	0.000147847493263867	CD74/RAC2/CCL19	3
GO:1903557	BP	GO:1903557	positive regulation of tumor necrosis factor superfamily cytokine production	4/26	109/18614	1.50593012825917e-05	0.000290998851254788	0.000155954683561206	CD14/CYBB/TYROBP/CCL19	4
GO:0002444	BP	GO:0002444	myeloid leukocyte mediated immunity	4/26	110/18614	1.56127901578758e-05	0.000293074375249269	0.000157067016776224	ITGB2/RAC2/TYROBP/PTGDS	4
GO:1901222	BP	GO:1901222	regulation of NIK/NF-kappaB signaling	4/26	110/18614	1.56127901578758e-05	0.000293074375249269	0.000157067016776224	CD14/CCL19/IL18/TLR7	4
GO:0030224	BP	GO:0030224	monocyte differentiation	3/26	36/18614	1.6752820180625e-05	0.000310045150948468	0.000166162145305235	CD74/CSF1R/CD4	3
GO:0050670	BP	GO:0050670	regulation of lymphocyte proliferation	5/26	239/18614	1.76608287082458e-05	0.000322310123925486	0.00017273529833065	CD74/RAC2/TYROBP/CCL19/IL18	5
GO:0007159	BP	GO:0007159	leukocyte cell-cell adhesion	6/26	415/18614	1.86795946148191e-05	0.000331689017890167	0.000177761718311721	CD74/ITGB2/RAC2/CCL19/CD4/IL18	6
GO:1903706	BP	GO:1903706	regulation of hemopoiesis	6/26	415/18614	1.86795946148191e-05	0.000331689017890167	0.000177761718311721	CD74/TYROBP/CCL19/CCR1/CD4/IL18	6
GO:0032944	BP	GO:0032944	regulation of mononuclear cell proliferation	5/26	243/18614	1.91299738612073e-05	0.000335157142048352	0.000179620386149441	CD74/RAC2/TYROBP/CCL19/IL18	5
GO:0032609	BP	GO:0032609	type II interferon production	4/26	118/18614	2.05962660398469e-05	0.00034688966781721	0.000185908185347844	CD14/IL18/TLR7/TLR8	4
GO:0032649	BP	GO:0032649	regulation of type II interferon production	4/26	118/18614	2.05962660398469e-05	0.00034688966781721	0.000185908185347844	CD14/IL18/TLR7/TLR8	4
GO:0051897	BP	GO:0051897	positive regulation of protein kinase B signaling	4/26	118/18614	2.05962660398469e-05	0.00034688966781721	0.000185908185347844	SEMA5A/CCL19/INSR/IL18	4
GO:0002286	BP	GO:0002286	T cell activation involved in immune response	4/26	119/18614	2.12924913907182e-05	0.00034688966781721	0.000185908185347844	CD74/PTGER4/CCL19/IL18	4
GO:0045730	BP	GO:0045730	respiratory burst	3/26	39/18614	2.1383609659965e-05	0.00034688966781721	0.000185908185347844	CYBB/RAC2/INSR	3
GO:0097242	BP	GO:0097242	amyloid-beta clearance	3/26	39/18614	2.1383609659965e-05	0.00034688966781721	0.000185908185347844	ITGB2/MARCO/INSR	3
GO:0002761	BP	GO:0002761	regulation of myeloid leukocyte differentiation	4/26	123/18614	2.42516152128085e-05	0.000388617346215004	0.000208271252597803	CD74/TYROBP/CCR1/CD4	4
GO:0031349	BP	GO:0031349	positive regulation of defense response	6/26	441/18614	2.63098365008408e-05	0.000416519580266322	0.000223224865175174	CD14/PTGER4/TYROBP/IL18/TLR7/TLR8	6
GO:0042119	BP	GO:0042119	neutrophil activation	3/26	42/18614	2.67865588793547e-05	0.000419018313898477	0.000224564008650229	ITGB2/TYROBP/IL18	3
GO:0042554	BP	GO:0042554	superoxide anion generation	3/26	43/18614	2.87688811155148e-05	0.00044473305630337	0.000238345281316153	CYBB/ITGB2/TYROBP	3
GO:1902622	BP	GO:1902622	regulation of neutrophil migration	3/26	45/18614	3.30179573052723e-05	0.000504483673245672	0.000270367361532768	CD74/RAC2/CCL19	3
GO:1903039	BP	GO:1903039	positive regulation of leukocyte cell-cell adhesion	5/26	273/18614	3.34325043379147e-05	0.00050494610000023	0.000270615189377677	CD74/ITGB2/CCL19/CD4/IL18	5
GO:0036230	BP	GO:0036230	granulocyte activation	3/26	48/18614	4.01334341317335e-05	0.00059926514146702	0.000321163486054183	ITGB2/TYROBP/IL18	3
GO:0038061	BP	GO:0038061	NIK/NF-kappaB signaling	4/26	142/18614	4.25939050407752e-05	0.000628858328354816	0.000337023329063023	CD14/CCL19/IL18/TLR7	4
GO:0007249	BP	GO:0007249	I-kappaB kinase/NF-kappaB signaling	5/26	293/18614	4.68358214659969e-05	0.000683802993403554	0.000366469760944467	CD74/CCL19/CD4/TLR7/TLR8	5
GO:0030217	BP	GO:0030217	T cell differentiation	5/26	300/18614	5.23986911338536e-05	0.000756614067581138	0.000405491317160764	CD74/PTGER4/CCL19/CD4/IL18	5
GO:0048260	BP	GO:0048260	positive regulation of receptor-mediated endocytosis	3/26	53/18614	5.41061973736361e-05	0.000772777645097368	0.000414153844885155	ARRB1/CCL19/INSR	3
GO:0046651	BP	GO:0046651	lymphocyte proliferation	5/26	306/18614	5.75629718061355e-05	0.000813309085518947	0.00043587581367634	CD74/RAC2/TYROBP/CCL19/IL18	5
GO:0002460	BP	GO:0002460	adaptive immune response based on somatic recombination of immune receptors built from immunoglobulin superfamily domains	5/26	311/18614	6.21604663440795e-05	0.00086892396570341	0.000465681433193608	CD74/CCL19/CD4/IL18/TLR8	5
GO:0032943	BP	GO:0032943	mononuclear cell proliferation	5/26	313/18614	6.40770316483193e-05	0.000886286521956753	0.000474986528229647	CD74/RAC2/TYROBP/CCL19/IL18	5
GO:0022409	BP	GO:0022409	positive regulation of cell-cell adhesion	5/26	321/18614	7.22050908977299e-05	0.000988307181662677	0.000529662344414268	CD74/ITGB2/CCL19/CD4/IL18	5
GO:0002886	BP	GO:0002886	regulation of myeloid leukocyte mediated immunity	3/26	60/18614	7.85258660534104e-05	0.00105666088532458	0.000566295067116996	ITGB2/RAC2/TYROBP	3
GO:0051251	BP	GO:0051251	positive regulation of lymphocyte activation	5/26	327/18614	7.88072806406463e-05	0.00105666088532458	0.000566295067116996	CD74/TYROBP/CCL19/CD4/IL18	5
GO:0045657	BP	GO:0045657	positive regulation of monocyte differentiation	2/26	10/18614	8.38460170843168e-05	0.00111286531766457	0.000596416644650802	CD74/CD4	2
GO:0032481	BP	GO:0032481	positive regulation of type I interferon production	3/26	62/18614	8.66262899071124e-05	0.00113826944937946	0.000610031452082718	CD14/TLR7/TLR8	3
GO:0032731	BP	GO:0032731	positive regulation of interleukin-1 beta production	3/26	63/18614	9.08733955214008e-05	0.00118225387836753	0.000633603977111174	TYROBP/CCL19/TLR8	3
GO:0002604	BP	GO:0002604	regulation of dendritic cell antigen processing and presentation	2/26	11/18614	0.00010239041614082	0.00131902947851997	0.000706905969021759	CD74/CCL19	2
GO:0032640	BP	GO:0032640	tumor necrosis factor production	4/26	185/18614	0.000118994714872939	0.00149210772768615	0.000799663598351386	CD14/CYBB/TYROBP/CCL19	4
GO:0032680	BP	GO:0032680	regulation of tumor necrosis factor production	4/26	185/18614	0.000118994714872939	0.00149210772768615	0.000799663598351386	CD14/CYBB/TYROBP/CCL19	4
GO:0042093	BP	GO:0042093	T-helper cell differentiation	3/26	69/18614	0.000119232352668985	0.00149210772768615	0.000799663598351386	PTGER4/CCL19/IL18	3
GO:0051896	BP	GO:0051896	regulation of protein kinase B signaling	4/26	186/18614	0.000121494887368912	0.00150607813210141	0.000807150741308857	SEMA5A/CCL19/INSR/IL18	4
GO:0002551	BP	GO:0002551	mast cell chemotaxis	2/26	12/18614	0.000122762938265093	0.00150757477458254	0.000807952835212466	RAC2/VEGFC	2
GO:0002294	BP	GO:0002294	CD4-positive, alpha-beta T cell differentiation involved in immune response	3/26	71/18614	0.0001298262144879	0.00156115760197553	0.000836669418987126	PTGER4/CCL19/IL18	3
GO:0002548	BP	GO:0002548	monocyte chemotaxis	3/26	71/18614	0.0001298262144879	0.00156115760197553	0.000836669418987126	CCL18/CCL19/CCR1	3
GO:0071706	BP	GO:0071706	tumor necrosis factor superfamily cytokine production	4/26	190/18614	0.000131878610212545	0.00156115760197553	0.000836669418987126	CD14/CYBB/TYROBP/CCL19	4
GO:1903555	BP	GO:1903555	regulation of tumor necrosis factor superfamily cytokine production	4/26	190/18614	0.000131878610212545	0.00156115760197553	0.000836669418987126	CD14/CYBB/TYROBP/CCL19	4
GO:0002287	BP	GO:0002287	alpha-beta T cell activation involved in immune response	3/26	72/18614	0.000135345436044859	0.0015738398492296	0.000843466201341506	PTGER4/CCL19/IL18	3
GO:0002293	BP	GO:0002293	alpha-beta T cell differentiation involved in immune response	3/26	72/18614	0.000135345436044859	0.0015738398492296	0.000843466201341506	PTGER4/CCL19/IL18	3
GO:0071260	BP	GO:0071260	cellular response to mechanical stimulus	3/26	73/18614	0.000141015307848609	0.00162538696941292	0.000871091790865369	PTGER4/TLR7/TLR8	3
GO:0006801	BP	GO:0006801	superoxide metabolic process	3/26	74/18614	0.000146837662783743	0.00166331628360205	0.000891419205102757	CYBB/ITGB2/TYROBP	3
GO:0032732	BP	GO:0032732	positive regulation of interleukin-1 production	3/26	74/18614	0.000146837662783743	0.00166331628360205	0.000891419205102757	TYROBP/CCL19/TLR8	3
GO:0050863	BP	GO:0050863	regulation of T cell activation	5/26	377/18614	0.000153728534085496	0.00172648969049865	0.000925275657248736	CD74/RAC2/CCL19/CD4/IL18	5
GO:1903037	BP	GO:1903037	regulation of leukocyte cell-cell adhesion	5/26	378/18614	0.00015564176728017	0.00173316340852663	0.000928852295365151	CD74/ITGB2/CCL19/CD4/IL18	5
GO:0150076	BP	GO:0150076	neuroinflammatory response	3/26	76/18614	0.000158947115809486	0.00175509672414844	0.000940606992273737	ITGB2/TYROBP/IL18	3
GO:0071674	BP	GO:0071674	mononuclear cell migration	4/26	202/18614	0.000166899539997352	0.00181992622132382	0.000975350991000271	CCL18/CSF1R/CCL19/CCR1	4
GO:0046598	BP	GO:0046598	positive regulation of viral entry into host cell	2/26	14/18614	0.000168973363014845	0.00181992622132382	0.000975350991000271	CD74/CD4	2
GO:0075294	BP	GO:0075294	positive regulation by symbiont of entry into host	2/26	14/18614	0.000168973363014845	0.00181992622132382	0.000975350991000271	CD74/CD4	2
GO:0002292	BP	GO:0002292	T cell differentiation involved in immune response	3/26	80/18614	0.000185075629573945	0.0019612046553239	0.00105106618153624	PTGER4/CCL19/IL18	3
GO:0002720	BP	GO:0002720	positive regulation of cytokine production involved in immune response	3/26	80/18614	0.000185075629573945	0.0019612046553239	0.00105106618153624	CD74/IL18/TLR7	3
GO:0002285	BP	GO:0002285	lymphocyte activation involved in immune response	4/26	208/18614	0.000186729060799977	0.00196289588712935	0.00105197256147524	CD74/PTGER4/CCL19/IL18	4
GO:0002758	BP	GO:0002758	innate immune response-activating signaling pathway	4/26	209/18614	0.000190192368072837	0.00198343469561673	0.00106297990176047	CD14/TYROBP/TLR7/TLR8	4
GO:0043299	BP	GO:0043299	leukocyte degranulation	3/26	81/18614	0.000192016054561856	0.00198426012758303	0.00106342227457586	ITGB2/RAC2/PTGDS	3
GO:0002468	BP	GO:0002468	dendritic cell antigen processing and presentation	2/26	15/18614	0.000194801793347193	0.00198426012758303	0.00106342227457586	CD74/CCL19	2
GO:0097531	BP	GO:0097531	mast cell migration	2/26	15/18614	0.000194801793347193	0.00198426012758303	0.00106342227457586	RAC2/VEGFC	2
GO:0030100	BP	GO:0030100	regulation of endocytosis	4/26	214/18614	0.000208209871466123	0.00208845626798844	0.00111926399365879	ARRB1/CD14/CCL19/INSR	4
GO:0045637	BP	GO:0045637	regulation of myeloid cell differentiation	4/26	214/18614	0.000208209871466123	0.00208845626798844	0.00111926399365879	CD74/TYROBP/CCR1/CD4	4
GO:0043491	BP	GO:0043491	protein kinase B signaling	4/26	215/18614	0.000211956169554064	0.00210992732419727	0.00113077095240565	SEMA5A/CCL19/INSR/IL18	4
GO:0043367	BP	GO:0043367	CD4-positive, alpha-beta T cell differentiation	3/26	89/18614	0.000253694351305323	0.00250642389184357	0.00134326490718846	PTGER4/CCL19/IL18	3
GO:0002757	BP	GO:0002757	immune response-activating signaling pathway	5/26	423/18614	0.000262473343584072	0.00257380577216023	0.00137937680171048	BLNK/CD14/TYROBP/TLR7/TLR8	5
GO:0070098	BP	GO:0070098	chemokine-mediated signaling pathway	3/26	91/18614	0.000270887342939501	0.00263663680461114	0.00141304976550898	CCL18/CCL19/CCR1	3
GO:0002830	BP	GO:0002830	positive regulation of type 2 immune response	2/26	18/18614	0.00028312330723406	0.00271550383726682	0.00145531688466835	CD74/IL18	2
GO:0060263	BP	GO:0060263	regulation of respiratory burst	2/26	18/18614	0.00028312330723406	0.00271550383726682	0.00145531688466835	RAC2/INSR	2
GO:0002218	BP	GO:0002218	activation of innate immune response	4/26	233/18614	0.000288044288982279	0.00274268257770083	0.00146988275613382	CD14/TYROBP/TLR7/TLR8	4
GO:0006909	BP	GO:0006909	phagocytosis	4/26	236/18614	0.000302408057232978	0.00285873515974196	0.00153207868450483	CD14/ITGB2/MARCO/TYROBP	4
GO:0072593	BP	GO:0072593	reactive oxygen species metabolic process	4/26	237/18614	0.000307308451163375	0.00288430932020482	0.00154578461525036	CYBB/ITGB2/RAC2/TYROBP	4
GO:0002283	BP	GO:0002283	neutrophil activation involved in immune response	2/26	19/18614	0.000316160201551804	0.0029255951045005	0.00156791085869649	ITGB2/TYROBP	2
GO:0032930	BP	GO:0032930	positive regulation of superoxide anion generation	2/26	19/18614	0.000316160201551804	0.0029255951045005	0.00156791085869649	ITGB2/TYROBP	2
GO:1990868	BP	GO:1990868	response to chemokine	3/26	99/18614	0.00034716177611496	0.00313739820391716	0.00168142225300055	CCL18/CCL19/CCR1	3
GO:1990869	BP	GO:1990869	cellular response to chemokine	3/26	99/18614	0.00034716177611496	0.00313739820391716	0.00168142225300055	CCL18/CCL19/CCR1	3
GO:0002764	BP	GO:0002764	immune response-regulating signaling pathway	5/26	450/18614	0.000349100721080727	0.00313739820391716	0.00168142225300055	BLNK/CD14/TYROBP/TLR7/TLR8	5
GO:0002577	BP	GO:0002577	regulation of antigen processing and presentation	2/26	20/18614	0.000350987470301235	0.00313739820391716	0.00168142225300055	CD74/CCL19	2
GO:0045655	BP	GO:0045655	regulation of monocyte differentiation	2/26	20/18614	0.000350987470301235	0.00313739820391716	0.00168142225300055	CD74/CD4	2
GO:0002703	BP	GO:0002703	regulation of leukocyte mediated immunity	4/26	246/18614	0.000354018675560055	0.00314311175463454	0.00168448430974165	ITGB2/RAC2/TYROBP/IL18	4
GO:0050870	BP	GO:0050870	positive regulation of T cell activation	4/26	249/18614	0.000370662032980553	0.00326879135125132	0.00175183963309071	CD74/CCL19/CD4/IL18	4
GO:0030316	BP	GO:0030316	osteoclast differentiation	3/26	102/18614	0.000378978538451045	0.00331985199683116	0.00177920450683333	CSF1R/TYROBP/CCR1	3
GO:0002888	BP	GO:0002888	positive regulation of myeloid leukocyte mediated immunity	2/26	21/18614	0.000387600434340394	0.00335294582638251	0.00179694044528551	ITGB2/TYROBP	2
GO:0097305	BP	GO:0097305	response to alcohol	4/26	252/18614	0.000387859791179712	0.00335294582638251	0.00179694044528551	CD14/CYBB/PTGER4/CCL19	4
GO:0032479	BP	GO:0032479	regulation of type I interferon production	3/26	104/18614	0.00040119911398528	0.00342321841413414	0.00183460155335716	CD14/TLR7/TLR8	3
GO:0032606	BP	GO:0032606	type I interferon production	3/26	104/18614	0.00040119911398528	0.00342321841413414	0.00183460155335716	CD14/TLR7/TLR8	3
GO:0032928	BP	GO:0032928	regulation of superoxide anion generation	2/26	22/18614	0.000425994423245107	0.00358818379579532	0.0019230112628271	ITGB2/TYROBP	2
GO:0045624	BP	GO:0045624	positive regulation of T-helper cell differentiation	2/26	22/18614	0.000425994423245107	0.00358818379579532	0.0019230112628271	CCL19/IL18	2
GO:0042116	BP	GO:0042116	macrophage activation	3/26	109/18614	0.000460377198549184	0.00385309324136068	0.0020649838808542	CD74/ITGB2/TYROBP	3
GO:0032727	BP	GO:0032727	positive regulation of interferon-alpha production	2/26	23/18614	0.000466164775295192	0.00387683870087267	0.0020777097579779	TLR7/TLR8	2
GO:0045785	BP	GO:0045785	positive regulation of cell adhesion	5/26	482/18614	0.000478176647487932	0.00395172399244744	0.00211784294716601	CD74/ITGB2/CCL19/CD4/IL18	5
GO:0032611	BP	GO:0032611	interleukin-1 beta production	3/26	112/18614	0.000498434265900101	0.00406796661734617	0.00218014072498965	TYROBP/CCL19/TLR8	3
GO:0032651	BP	GO:0032651	regulation of interleukin-1 beta production	3/26	112/18614	0.000498434265900101	0.00406796661734617	0.00218014072498965	TYROBP/CCL19/TLR8	3
GO:0034695	BP	GO:0034695	response to prostaglandin E	2/26	24/18614	0.000508106837460708	0.00407105112453275	0.00218179380141986	PTGER4/CCL19	2
GO:0060907	BP	GO:0060907	positive regulation of macrophage cytokine production	2/26	24/18614	0.000508106837460708	0.00407105112453275	0.00218179380141986	CD74/TLR7	2
GO:1903902	BP	GO:1903902	positive regulation of viral life cycle	2/26	24/18614	0.000508106837460708	0.00407105112453275	0.00218179380141986	CD74/CD4	2
GO:0022407	BP	GO:0022407	regulation of cell-cell adhesion	5/26	491/18614	0.000520258057105846	0.00414314598204292	0.00222043151645174	CD74/ITGB2/CCL19/CD4/IL18	5
GO:0035710	BP	GO:0035710	CD4-positive, alpha-beta T cell activation	3/26	115/18614	0.000538455536465311	0.00422228149799209	0.00226284252355741	PTGER4/CCL19/IL18	3
GO:0048259	BP	GO:0048259	regulation of receptor-mediated endocytosis	3/26	115/18614	0.000538455536465311	0.00422228149799209	0.00226284252355741	ARRB1/CCL19/INSR	3
GO:0002253	BP	GO:0002253	activation of immune response	5/26	495/18614	0.000539835077368852	0.00422228149799209	0.00226284252355741	BLNK/CD14/TYROBP/TLR7/TLR8	5
GO:0042113	BP	GO:0042113	B cell activation	4/26	276/18614	0.000546694733127495	0.00425063242206822	0.00227803660206972	BLNK/CD74/TYROBP/IL11	4
GO:0045582	BP	GO:0045582	positive regulation of T cell differentiation	3/26	116/18614	0.000552239641916173	0.00426848758516383	0.00228760569933077	CD74/CCL19/IL18	3
GO:0002718	BP	GO:0002718	regulation of cytokine production involved in immune response	3/26	119/18614	0.000594944342174328	0.00448477603274579	0.00240352092117835	CD74/IL18/TLR7	3
GO:0046632	BP	GO:0046632	alpha-beta T cell differentiation	3/26	119/18614	0.000594944342174328	0.00448477603274579	0.00240352092117835	PTGER4/CCL19/IL18	3
GO:0002407	BP	GO:0002407	dendritic cell chemotaxis	2/26	26/18614	0.000597287523386997	0.00448477603274579	0.00240352092117835	CCL19/CCR1	2
GO:0032816	BP	GO:0032816	positive regulation of natural killer cell activation	2/26	26/18614	0.000597287523386997	0.00448477603274579	0.00240352092117835	TYROBP/IL18	2
GO:0045672	BP	GO:0045672	positive regulation of osteoclast differentiation	2/26	26/18614	0.000597287523386997	0.00448477603274579	0.00240352092117835	TYROBP/CCR1	2
GO:0002367	BP	GO:0002367	cytokine production involved in immune response	3/26	121/18614	0.000624556217817659	0.00466287994438866	0.00249897194808621	CD74/IL18/TLR7	3
GO:0002092	BP	GO:0002092	positive regulation of receptor internalization	2/26	27/18614	0.000644516884415467	0.00478471856566058	0.00256426878188491	ARRB1/INSR	2
GO:0031623	BP	GO:0031623	receptor internalization	3/26	125/18614	0.000686574663674623	0.00506830959589019	0.0027162534003449	ARRB1/ITGB2/INSR	3
GO:0030431	BP	GO:0030431	sleep	2/26	29/18614	0.000744230550558173	0.00539519841547515	0.00289144255383552	PTGDS/IL18	2
GO:0032607	BP	GO:0032607	interferon-alpha production	2/26	29/18614	0.000744230550558173	0.00539519841547515	0.00289144255383552	TLR7/TLR8	2
GO:0032647	BP	GO:0032647	regulation of interferon-alpha production	2/26	29/18614	0.000744230550558173	0.00539519841547515	0.00289144255383552	TLR7/TLR8	2
GO:0045089	BP	GO:0045089	positive regulation of innate immune response	4/26	300/18614	0.000747280145826847	0.00539519841547515	0.00289144255383552	CD14/TYROBP/TLR7/TLR8	4
GO:0045621	BP	GO:0045621	positive regulation of lymphocyte differentiation	3/26	130/18614	0.000769458935272756	0.00552496743687651	0.00296098951796074	CD74/CCL19/IL18	3
GO:0032612	BP	GO:0032612	interleukin-1 production	3/26	131/18614	0.000786765105315183	0.00558815863991433	0.00299485550757245	TYROBP/CCL19/TLR8	3
GO:0032652	BP	GO:0032652	regulation of interleukin-1 production	3/26	131/18614	0.000786765105315183	0.00558815863991433	0.00299485550757245	TYROBP/CCL19/TLR8	3
GO:0002825	BP	GO:0002825	regulation of T-helper 1 type immune response	2/26	30/18614	0.000796705644711418	0.00562833987715486	0.0030163897923709	CCL19/IL18	2
GO:0002702	BP	GO:0002702	positive regulation of production of molecular mediator of immune response	3/26	134/18614	0.00084016793836321	0.00590363995192117	0.00316393104849416	CD74/IL18/TLR7	3
GO:0032148	BP	GO:0032148	activation of protein kinase B activity	2/26	31/18614	0.000850920119945075	0.00594738849791398	0.00318737715701711	INSR/IL18	2
GO:0044403	BP	GO:0044403	biological process involved in symbiotic interaction	4/26	313/18614	0.000875370782381432	0.00608591115369948	0.00326161544646716	CD74/CSF1R/INSR/CD4	4
GO:0001516	BP	GO:0001516	prostaglandin biosynthetic process	2/26	32/18614	0.000906869392257951	0.00620638740326535	0.0033261821459461	CD74/PTGDS	2
GO:0034694	BP	GO:0034694	response to prostaglandin	2/26	32/18614	0.000906869392257951	0.00620638740326535	0.0033261821459461	PTGER4/CCL19	2
GO:0046457	BP	GO:0046457	prostanoid biosynthetic process	2/26	32/18614	0.000906869392257951	0.00620638740326535	0.0033261821459461	CD74/PTGDS	2
GO:0034341	BP	GO:0034341	response to type II interferon	3/26	139/18614	0.000934204670501445	0.00636033646134144	0.00340868788963985	CCL18/CD74/CCL19	3
GO:0002828	BP	GO:0002828	regulation of type 2 immune response	2/26	33/18614	0.000964548886216091	0.00646641447187726	0.00346553815724256	CD74/IL18	2
GO:0036336	BP	GO:0036336	dendritic cell migration	2/26	33/18614	0.000964548886216091	0.00646641447187726	0.00346553815724256	CCL19/CCR1	2
GO:0072677	BP	GO:0072677	eosinophil migration	2/26	33/18614	0.000964548886216091	0.00646641447187726	0.00346553815724256	CCL18/PTGER4	2
GO:0043372	BP	GO:0043372	positive regulation of CD4-positive, alpha-beta T cell differentiation	2/26	34/18614	0.00102395403493922	0.00679533132277843	0.00364181419125112	CCL19/IL18	2
GO:0090322	BP	GO:0090322	regulation of superoxide metabolic process	2/26	34/18614	0.00102395403493922	0.00679533132277843	0.00364181419125112	ITGB2/TYROBP	2
GO:0002833	BP	GO:0002833	positive regulation of response to biotic stimulus	4/26	327/18614	0.00102992616654301	0.00680061800420859	0.00364464747642037	CD14/TYROBP/TLR7/TLR8	4
GO:0050671	BP	GO:0050671	positive regulation of lymphocyte proliferation	3/26	145/18614	0.00105556412035816	0.0069350562707531	0.00371669682378741	CD74/CCL19/IL18	3
GO:0061081	BP	GO:0061081	positive regulation of myeloid leukocyte cytokine production involved in immune response	2/26	35/18614	0.00108508028008716	0.00709350989071907	0.00380161669221426	CD74/TLR7	2
GO:0002705	BP	GO:0002705	positive regulation of leukocyte mediated immunity	3/26	148/18614	0.00111981264572161	0.00724844244570541	0.00388464952028913	ITGB2/TYROBP/IL18	3
GO:0032946	BP	GO:0032946	positive regulation of mononuclear cell proliferation	3/26	148/18614	0.00111981264572161	0.00724844244570541	0.00388464952028913	CD74/CCL19/IL18	3
GO:0043243	BP	GO:0043243	positive regulation of protein-containing complex disassembly	2/26	36/18614	0.00114792307184637	0.00739397508042221	0.00396264465977927	SEMA5A/INSR	2
GO:2000377	BP	GO:2000377	regulation of reactive oxygen species metabolic process	3/26	150/18614	0.00116399111397898	0.00746089914033354	0.00399851119513189	ITGB2/RAC2/TYROBP	3
GO:0010934	BP	GO:0010934	macrophage cytokine production	2/26	37/18614	0.00121247786891635	0.00769659864616466	0.0041248293633615	CD74/TLR7	2
GO:0010935	BP	GO:0010935	regulation of macrophage cytokine production	2/26	37/18614	0.00121247786891635	0.00769659864616466	0.0041248293633615	CD74/TLR7	2
GO:0046718	BP	GO:0046718	viral entry into host cell	3/26	153/18614	0.00123230410657315	0.00778484421171694	0.00417212270899514	CD74/INSR/CD4	3
GO:0050729	BP	GO:0050729	positive regulation of inflammatory response	3/26	154/18614	0.00125562568137343	0.00789422079102719	0.00423074077481149	PTGER4/IL18/TLR7	3
GO:0032728	BP	GO:0032728	positive regulation of interferon-beta production	2/26	38/18614	0.0012787401384962	0.00796333906153557	0.00426778325095514	TLR7/TLR8	2
GO:0140894	BP	GO:0140894	endolysosomal toll-like receptor signaling pathway	2/26	38/18614	0.0012787401384962	0.00796333906153557	0.00426778325095514	TLR7/TLR8	2
GO:0006887	BP	GO:0006887	exocytosis	4/26	351/18614	0.00133819700365021	0.00829429652262441	0.00444515290686191	ITGB2/RAC2/PTGDS/CCR1	4
GO:1901342	BP	GO:1901342	regulation of vasculature development	4/26	355/18614	0.00139522366475094	0.00860501333559711	0.00461167501523229	CYBB/SEMA5A/ANGPTL7/VEGFC	4
GO:0044409	BP	GO:0044409	entry into host	3/26	160/18614	0.00140142530731947	0.00860501333559711	0.00461167501523229	CD74/INSR/CD4	3
GO:0042092	BP	GO:0042092	type 2 immune response	2/26	40/18614	0.00141636900639902	0.00865632034608515	0.00463917192304011	CD74/IL18	2
GO:0031960	BP	GO:0031960	response to corticosteroid	3/26	166/18614	0.00155748287144238	0.00945095155563579	0.00506503772388075	CYBB/PTGDS/STC1	3
GO:0045622	BP	GO:0045622	regulation of T-helper cell differentiation	2/26	42/18614	0.00156077358262783	0.00945095155563579	0.00506503772388075	CCL19/IL18	2
GO:0032814	BP	GO:0032814	regulation of natural killer cell activation	2/26	43/18614	0.00163550551928696	0.0098427036207293	0.00527498896280373	TYROBP/IL18	2
GO:0001818	BP	GO:0001818	negative regulation of cytokine production	4/26	371/18614	0.00164045060345488	0.0098427036207293	0.00527498896280373	ARRB1/PTGER4/TYROBP/TLR8	4
GO:0007254	BP	GO:0007254	JNK cascade	3/26	170/18614	0.00166735053379054	0.00994766485749493	0.00533124071910927	PTGER4/CCL19/TLR7	3
GO:0045088	BP	GO:0045088	regulation of innate immune response	4/26	373/18614	0.00167308518531688	0.00994766485749493	0.00533124071910927	CD14/TYROBP/TLR7/TLR8	4
GO:2000516	BP	GO:2000516	positive regulation of CD4-positive, alpha-beta T cell activation	2/26	44/18614	0.0017119179093887	0.0101327033015169	0.00543040816207227	CCL19/IL18	2
GO:0048015	BP	GO:0048015	phosphatidylinositol-mediated signaling	3/26	172/18614	0.00172406184937961	0.0101588218389453	0.00544440584014614	CSF1R/INSR/IL18	3
GO:0046631	BP	GO:0046631	alpha-beta T cell activation	3/26	175/18614	0.00181137708192065	0.0106256673466238	0.00569460182239153	PTGER4/CCL19/IL18	3
GO:0048017	BP	GO:0048017	inositol lipid-mediated signaling	3/26	176/18614	0.0018410863302754	0.0107519441688083	0.00576227721616019	CSF1R/INSR/IL18	3
GO:0042088	BP	GO:0042088	T-helper 1 type immune response	2/26	46/18614	0.00186976616359235	0.0108711183139838	0.00582614608031337	CCL19/IL18	2
GO:0032970	BP	GO:0032970	regulation of actin filament-based process	4/26	387/18614	0.00191435303607782	0.0110813210987059	0.00593879981978233	CSF1R/PTGER4/SEMA5A/STC1	4
GO:0001774	BP	GO:0001774	microglial cell activation	2/26	47/18614	0.00195119310549795	0.0111959289983594	0.00600022150116354	ITGB2/TYROBP	2
GO:0043277	BP	GO:0043277	apoptotic cell clearance	2/26	47/18614	0.00195119310549795	0.0111959289983594	0.00600022150116354	MARCO/TYROBP	2
GO:0045580	BP	GO:0045580	regulation of T cell differentiation	3/26	180/18614	0.00196297468842335	0.0112145597416882	0.0060102062542573	CD74/CCL19/IL18	3
GO:0043300	BP	GO:0043300	regulation of leukocyte degranulation	2/26	48/18614	0.00203428265642692	0.0115217560799352	0.00617484163860983	ITGB2/RAC2	2
GO:0046596	BP	GO:0046596	regulation of viral entry into host cell	2/26	48/18614	0.00203428265642692	0.0115217560799352	0.00617484163860983	CD74/CD4	2
GO:0042129	BP	GO:0042129	regulation of T cell proliferation	3/26	183/18614	0.00205762647873593	0.011603953618279	0.00621889367189671	RAC2/CCL19/IL18	3
GO:0006911	BP	GO:0006911	phagocytosis, engulfment	2/26	49/18614	0.00211903037618872	0.0117665933562024	0.0063060570017619	ITGB2/MARCO	2
GO:0044000	BP	GO:0044000	movement in host	3/26	185/18614	0.00212228510305933	0.0117665933562024	0.0063060570017619	CD74/INSR/CD4	3
GO:0045766	BP	GO:0045766	positive regulation of angiogenesis	3/26	185/18614	0.00212228510305933	0.0117665933562024	0.0063060570017619	CYBB/SEMA5A/VEGFC	3
GO:1904018	BP	GO:1904018	positive regulation of vasculature development	3/26	185/18614	0.00212228510305933	0.0117665933562024	0.0063060570017619	CYBB/SEMA5A/VEGFC	3
GO:0002269	BP	GO:0002269	leukocyte activation involved in inflammatory response	2/26	50/18614	0.00220543183293202	0.0120747392853028	0.00647120129926104	ITGB2/TYROBP	2
GO:0006692	BP	GO:0006692	prostanoid metabolic process	2/26	50/18614	0.00220543183293202	0.0120747392853028	0.00647120129926104	CD74/PTGDS	2
GO:0006693	BP	GO:0006693	prostaglandin metabolic process	2/26	50/18614	0.00220543183293202	0.0120747392853028	0.00647120129926104	CD74/PTGDS	2
GO:0002221	BP	GO:0002221	pattern recognition receptor signaling pathway	3/26	189/18614	0.00225537961019815	0.0122461520983487	0.00656306637330389	CD14/TLR7/TLR8	3
GO:0002700	BP	GO:0002700	regulation of production of molecular mediator of immune response	3/26	189/18614	0.00225537961019815	0.0122461520983487	0.00656306637330389	CD74/IL18/TLR7	3
GO:0002822	BP	GO:0002822	regulation of adaptive immune response based on somatic recombination of immune receptors built from immunoglobulin superfamily domains	3/26	190/18614	0.00228944647116049	0.0123005556755697	0.00659222282060092	CCL19/CD4/IL18	3
GO:0045058	BP	GO:0045058	T cell selection	2/26	51/18614	0.00229348260313134	0.0123005556755697	0.00659222282060092	CD74/CD4	2
GO:0061082	BP	GO:0061082	myeloid leukocyte cytokine production	2/26	51/18614	0.00229348260313134	0.0123005556755697	0.00659222282060092	CD74/TLR7	2
GO:0043123	BP	GO:0043123	positive regulation of I-kappaB kinase/NF-kappaB signaling	3/26	192/18614	0.00235853955149357	0.0125980527262705	0.00675166007680444	CD74/CCL19/CD4	3
GO:0006636	BP	GO:0006636	unsaturated fatty acid biosynthetic process	2/26	52/18614	0.00238317827157393	0.0126270010034199	0.00676717429407027	CD74/PTGDS	2
GO:0046638	BP	GO:0046638	positive regulation of alpha-beta T cell differentiation	2/26	52/18614	0.00238317827157393	0.0126270010034199	0.00676717429407027	CCL19/IL18	2
GO:0071902	BP	GO:0071902	positive regulation of protein serine/threonine kinase activity	3/26	195/18614	0.00246459338044231	0.0130059265136594	0.00697025141203087	CSF1R/CCL19/INSR	3
GO:0014009	BP	GO:0014009	glial cell proliferation	2/26	54/18614	0.00256748668382201	0.0134409462252674	0.00720339103156606	CSF1R/VEGFC	2
GO:0043303	BP	GO:0043303	mast cell degranulation	2/26	54/18614	0.00256748668382201	0.0134409462252674	0.00720339103156606	RAC2/PTGDS	2
GO:0042743	BP	GO:0042743	hydrogen peroxide metabolic process	2/26	55/18614	0.00266209063864662	0.013717596467379	0.00735165588133988	CYBB/RAC2	2
GO:0043370	BP	GO:0043370	regulation of CD4-positive, alpha-beta T cell differentiation	2/26	55/18614	0.00266209063864662	0.013717596467379	0.00735165588133988	CCL19/IL18	2
GO:0052372	BP	GO:0052372	modulation by symbiont of entry into host	2/26	55/18614	0.00266209063864662	0.013717596467379	0.00735165588133988	CD74/CD4	2
GO:0061900	BP	GO:0061900	glial cell activation	2/26	55/18614	0.00266209063864662	0.013717596467379	0.00735165588133988	ITGB2/TYROBP	2
GO:0016032	BP	GO:0016032	viral process	4/26	426/18614	0.00271265242706369	0.013886724117381	0.00744229627055025	CD74/CSF1R/INSR/CD4	4
GO:0040013	BP	GO:0040013	negative regulation of locomotion	4/26	427/18614	0.00273571164173743	0.013886724117381	0.00744229627055025	CD74/PTGER4/SEMA5A/STC1	4
GO:0002279	BP	GO:0002279	mast cell activation involved in immune response	2/26	56/18614	0.00275832191372636	0.013886724117381	0.00744229627055025	RAC2/PTGDS	2
GO:0032608	BP	GO:0032608	interferon-beta production	2/26	56/18614	0.00275832191372636	0.013886724117381	0.00744229627055025	TLR7/TLR8	2
GO:0032648	BP	GO:0032648	regulation of interferon-beta production	2/26	56/18614	0.00275832191372636	0.013886724117381	0.00744229627055025	TLR7/TLR8	2
GO:2000107	BP	GO:2000107	negative regulation of leukocyte apoptotic process	2/26	56/18614	0.00275832191372636	0.013886724117381	0.00744229627055025	CD74/CCL19	2
GO:0001503	BP	GO:0001503	ossification	4/26	429/18614	0.00278223566623831	0.0139536552115921	0.00747816657578719	PTGER4/CCR1/STC1/VEGFC	4
GO:0002819	BP	GO:0002819	regulation of adaptive immune response	3/26	205/18614	0.00283936466297056	0.0141860272514955	0.00760270145898461	CCL19/CD4/IL18	3
GO:0002448	BP	GO:0002448	mast cell mediated immunity	2/26	57/18614	0.00285617613521414	0.0142159675820886	0.00761874734632481	RAC2/PTGDS	2
GO:0051701	BP	GO:0051701	biological process involved in interaction with host	3/26	206/18614	0.00287866651004119	0.014273840732808	0.0076497632382028	CD74/INSR/CD4	3
GO:0030225	BP	GO:0030225	macrophage differentiation	2/26	58/18614	0.00295564893749658	0.0145043945993423	0.00777332370981336	CSF1R/CD4	2
GO:0099024	BP	GO:0099024	plasma membrane invagination	2/26	58/18614	0.00295564893749658	0.0145043945993423	0.00777332370981336	ITGB2/MARCO	2
GO:1901654	BP	GO:1901654	response to ketone	3/26	208/18614	0.00295827835055079	0.0145043945993423	0.00777332370981336	CYBB/PTGER4/CCL19	3
GO:0007015	BP	GO:0007015	actin filament organization	4/26	442/18614	0.00309803305615714	0.0151331428839795	0.00811028806327186	ARRB1/PTGER4/RAC2/SEMA5A	4
GO:0045619	BP	GO:0045619	regulation of lymphocyte differentiation	3/26	212/18614	0.00312156164137254	0.015191599988013	0.0081416169125857	CD74/CCL19/IL18	3
GO:0042098	BP	GO:0042098	T cell proliferation	3/26	213/18614	0.0031632337838234	0.0153375984942581	0.0082198617260744	RAC2/CCL19/IL18	3
GO:0009612	BP	GO:0009612	response to mechanical stimulus	3/26	215/18614	0.00324760624991708	0.0156516356905773	0.00838816332371723	PTGER4/TLR7/TLR8	3
GO:0043903	BP	GO:0043903	regulation of biological process involved in symbiotic interaction	2/26	61/18614	0.00326373529620866	0.0156516356905773	0.00838816332371723	CD74/CD4	2
GO:0046456	BP	GO:0046456	icosanoid biosynthetic process	2/26	61/18614	0.00326373529620866	0.0156516356905773	0.00838816332371723	CD74/PTGDS	2
GO:0006816	BP	GO:0006816	calcium ion transport	4/26	455/18614	0.00343767292576921	0.0164258262707663	0.00880307440129991	CCL19/CCR1/CD4/STC1	4
GO:0002090	BP	GO:0002090	regulation of receptor internalization	2/26	63/18614	0.00347713943907108	0.0165542073294906	0.00887187751616535	ARRB1/INSR	2
GO:0032615	BP	GO:0032615	interleukin-12 production	2/26	64/18614	0.00358623250768028	0.0167697847512167	0.00898741167873426	CCL19/TLR8	2
GO:0032655	BP	GO:0032655	regulation of interleukin-12 production	2/26	64/18614	0.00358623250768028	0.0167697847512167	0.00898741167873426	CCL19/TLR8	2
GO:0048247	BP	GO:0048247	lymphocyte chemotaxis	2/26	64/18614	0.00358623250768028	0.0167697847512167	0.00898741167873426	CCL18/CCL19	2
GO:0048524	BP	GO:0048524	positive regulation of viral process	2/26	64/18614	0.00358623250768028	0.0167697847512167	0.00898741167873426	CD74/CD4	2
GO:0050918	BP	GO:0050918	positive chemotaxis	2/26	64/18614	0.00358623250768028	0.0167697847512167	0.00898741167873426	SEMA5A/VEGFC	2
GO:0002831	BP	GO:0002831	regulation of response to biotic stimulus	4/26	463/18614	0.0036589103351279	0.0170447184876802	0.00913475660358731	CD14/TYROBP/TLR7/TLR8	4
GO:0010324	BP	GO:0010324	membrane invagination	2/26	65/18614	0.00369691382723657	0.0170447184876802	0.00913475660358731	ITGB2/MARCO	2
GO:0030888	BP	GO:0030888	regulation of B cell proliferation	2/26	65/18614	0.00369691382723657	0.0170447184876802	0.00913475660358731	CD74/TYROBP	2
GO:0031663	BP	GO:0031663	lipopolysaccharide-mediated signaling pathway	2/26	65/18614	0.00369691382723657	0.0170447184876802	0.00913475660358731	CD14/IL18	2
GO:0046777	BP	GO:0046777	protein autophosphorylation	3/26	227/18614	0.00378301547982583	0.0173807074842348	0.00931482280457667	CSF1R/INSR/VEGFC	3
GO:1903829	BP	GO:1903829	positive regulation of protein localization	4/26	468/18614	0.00380202547414401	0.0174071828328405	0.00932901170805921	ITGB2/RAC2/TYROBP/VEGFC	4
GO:0045055	BP	GO:0045055	regulated exocytosis	3/26	228/18614	0.00382991960432897	0.0174740081947509	0.0093648253483044	ITGB2/RAC2/PTGDS	3
GO:0042531	BP	GO:0042531	positive regulation of tyrosine phosphorylation of STAT protein	2/26	67/18614	0.00392302402645249	0.0178368635666387	0.00955929001528579	CSF1R/IL18	2
GO:0010594	BP	GO:0010594	regulation of endothelial cell migration	3/26	232/18614	0.00402110351345722	0.0182197586782165	0.00976449455717924	SEMA5A/STC1/VEGFC	3
GO:0045670	BP	GO:0045670	regulation of osteoclast differentiation	2/26	68/18614	0.0040384443300215	0.0182354496551486	0.00977290380460982	TYROBP/CCR1	2
GO:0045576	BP	GO:0045576	mast cell activation	2/26	69/18614	0.00415543573233053	0.0186931565634519	0.0100182021476803	RAC2/PTGDS	2
GO:0060348	BP	GO:0060348	bone development	3/26	235/18614	0.00416826093842572	0.0186931565634519	0.0100182021476803	PTGER4/TYROBP/STC1	3
GO:0051403	BP	GO:0051403	stress-activated MAPK cascade	3/26	237/18614	0.00426817339921447	0.0190373832906394	0.0102026831862835	PTGER4/CCL19/TLR7	3
GO:2000379	BP	GO:2000379	positive regulation of reactive oxygen species metabolic process	2/26	70/18614	0.0042739939655545	0.0190373832906394	0.0102026831862835	ITGB2/TYROBP	2
GO:0043954	BP	GO:0043954	cellular component maintenance	2/26	72/18614	0.00451579389375862	0.0199789669239018	0.0107073050325165	CSF1R/INSR	2
GO:0046635	BP	GO:0046635	positive regulation of alpha-beta T cell activation	2/26	72/18614	0.00451579389375862	0.0199789669239018	0.0107073050325165	CCL19/IL18	2
GO:0046637	BP	GO:0046637	regulation of alpha-beta T cell differentiation	2/26	73/18614	0.00463902709336173	0.0204553073848232	0.01096258963426	CCL19/IL18	2
GO:0031098	BP	GO:0031098	stress-activated protein kinase signaling cascade	3/26	245/18614	0.00468242426934156	0.0205776103341632	0.0110281353148724	PTGER4/CCL19/TLR7	3
GO:2000514	BP	GO:2000514	regulation of CD4-positive, alpha-beta T cell activation	2/26	77/18614	0.00514741605682759	0.0225456823289048	0.0120828819018163	CCL19/IL18	2
GO:0002220	BP	GO:0002220	innate immune response activating cell surface receptor signaling pathway	2/26	78/18614	0.00527835626076121	0.0229660931345703	0.0123081921869963	CD14/TYROBP	2
GO:1903533	BP	GO:1903533	regulation of protein targeting	2/26	78/18614	0.00527835626076121	0.0229660931345703	0.0123081921869963	ITGB2/RAC2	2
GO:0034612	BP	GO:0034612	response to tumor necrosis factor	3/26	257/18614	0.00534829225039162	0.0231935842145696	0.0124301112229008	CCL18/CD14/CCL19	3
GO:0043122	BP	GO:0043122	regulation of I-kappaB kinase/NF-kappaB signaling	3/26	258/18614	0.00540622555417477	0.0233676986124528	0.0125234241542345	CD74/CCL19/CD4	3
GO:0042509	BP	GO:0042509	regulation of tyrosine phosphorylation of STAT protein	2/26	82/18614	0.00581736305735285	0.025062344450366	0.0134316337717655	CSF1R/IL18	2
GO:0051924	BP	GO:0051924	regulation of calcium ion transport	3/26	266/18614	0.00588341118628886	0.0252640597999463	0.0135397388497669	CCR1/CD4/STC1	3
GO:0014068	BP	GO:0014068	positive regulation of phosphatidylinositol 3-kinase signaling	2/26	83/18614	0.00595590537242452	0.0254920510077062	0.0136619259185736	INSR/IL18	2
GO:0098586	BP	GO:0098586	cellular response to virus	2/26	85/18614	0.00623750962143531	0.0266106741641753	0.0142614283552297	CCL19/TLR7	2
GO:0007260	BP	GO:0007260	tyrosine phosphorylation of STAT protein	2/26	86/18614	0.00638056326686192	0.0268719876046685	0.0144014737703462	CSF1R/IL18	2
GO:0032418	BP	GO:0032418	lysosome localization	2/26	86/18614	0.00638056326686192	0.0268719876046685	0.0144014737703462	RAC2/PTGDS	2
GO:0034103	BP	GO:0034103	regulation of tissue remodeling	2/26	86/18614	0.00638056326686192	0.0268719876046685	0.0144014737703462	CSF1R/IL18	2
GO:1990849	BP	GO:1990849	vacuolar localization	2/26	86/18614	0.00638056326686192	0.0268719876046685	0.0144014737703462	RAC2/PTGDS	2
GO:2000106	BP	GO:2000106	regulation of leukocyte apoptotic process	2/26	90/18614	0.00696769165547777	0.0292078662761995	0.0156533385714792	CD74/CCL19	2
GO:0043542	BP	GO:0043542	endothelial cell migration	3/26	283/18614	0.00697965754240993	0.0292078662761995	0.0156533385714792	SEMA5A/STC1/VEGFC	3
GO:1901216	BP	GO:1901216	positive regulation of neuron death	2/26	92/18614	0.00727014658115568	0.0303268971671066	0.0162530595247891	ITGB2/TYROBP	2
GO:0001666	BP	GO:0001666	response to hypoxia	3/26	293/18614	0.00767774781601587	0.0319258247792559	0.0171099709823938	CYBB/STC1/VEGFC	3
GO:0002753	BP	GO:0002753	cytosolic pattern recognition receptor signaling pathway	2/26	95/18614	0.00773485032731261	0.0320618086122674	0.0171828486434406	TLR7/TLR8	2
GO:0010632	BP	GO:0010632	regulation of epithelial cell migration	3/26	295/18614	0.00782216727126059	0.0323217855170956	0.0173221777705175	SEMA5A/STC1/VEGFC	3
GO:0002449	BP	GO:0002449	lymphocyte mediated immunity	3/26	300/18614	0.00819027330597572	0.0337233257437575	0.0180733036309971	CD74/IL18/TLR8	3
GO:0097306	BP	GO:0097306	cellular response to alcohol	2/26	98/18614	0.00821268206849497	0.0337233257437575	0.0180733036309971	CYBB/PTGER4	2
GO:0002429	BP	GO:0002429	immune response-activating cell surface receptor signaling pathway	3/26	302/18614	0.00834034997904336	0.0341408718768317	0.0182970786554517	BLNK/CD14/TYROBP	3
GO:0006874	BP	GO:0006874	intracellular calcium ion homeostasis	3/26	303/18614	0.00841599776753303	0.0343435436849019	0.0184056963271644	CCL19/CCR1/STC1	3
GO:0030101	BP	GO:0030101	natural killer cell activation	2/26	100/18614	0.00853847590988	0.0347354716581496	0.0186157418403445	TYROBP/IL18	2
GO:0036293	BP	GO:0036293	response to decreased oxygen levels	3/26	306/18614	0.00864538513606916	0.0350618397185027	0.018790651903932	CYBB/STC1/VEGFC	3
GO:0051222	BP	GO:0051222	positive regulation of protein transport	3/26	309/18614	0.00887844915647275	0.0358962528972468	0.0192378380103005	ITGB2/RAC2/VEGFC	3
GO:0042100	BP	GO:0042100	B cell proliferation	2/26	103/18614	0.00903794514163277	0.0364290181475627	0.0195233622852836	CD74/TYROBP	2
GO:0042102	BP	GO:0042102	positive regulation of T cell proliferation	2/26	105/18614	0.00937806351148166	0.0376843286057703	0.0201961193921817	CCL19/IL18	2
GO:0019058	BP	GO:0019058	viral life cycle	3/26	320/18614	0.00976468626983975	0.039118285849297	0.0209646184676598	CD74/INSR/CD4	3
GO:0030038	BP	GO:0030038	contractile actin filament bundle assembly	2/26	109/18614	0.0100752900224758	0.0398762984624492	0.0213708593057587	ARRB1/PTGER4	2
GO:0032147	BP	GO:0032147	activation of protein kinase activity	2/26	109/18614	0.0100752900224758	0.0398762984624492	0.0213708593057587	INSR/IL18	2
GO:0043149	BP	GO:0043149	stress fiber assembly	2/26	109/18614	0.0100752900224758	0.0398762984624492	0.0213708593057587	ARRB1/PTGER4	2
GO:0120034	BP	GO:0120034	positive regulation of plasma membrane bounded cell projection assembly	2/26	109/18614	0.0100752900224758	0.0398762984624492	0.0213708593057587	RAC2/CCL19	2
GO:1904951	BP	GO:1904951	positive regulation of establishment of protein localization	3/26	325/18614	0.0101840909819058	0.0401858725231959	0.0215367689802275	ITGB2/RAC2/VEGFC	3
GO:0055074	BP	GO:0055074	calcium ion homeostasis	3/26	327/18614	0.0103547712824886	0.0406154312393731	0.0217669818946893	CCL19/CCR1/STC1	3
GO:0071496	BP	GO:0071496	cellular response to external stimulus	3/26	327/18614	0.0103547712824886	0.0406154312393731	0.0217669818946893	PTGER4/TLR7/TLR8	3
GO:0071347	BP	GO:0071347	cellular response to interleukin-1	2/26	111/18614	0.0104323347002732	0.0407095857889441	0.021817442035411	CCL18/CCL19	2
GO:0002440	BP	GO:0002440	production of molecular mediator of immune response	3/26	328/18614	0.010440738516647	0.0407095857889441	0.021817442035411	CD74/IL18/TLR7	3
GO:0002768	BP	GO:0002768	immune response-regulating cell surface receptor signaling pathway	3/26	329/18614	0.0105271243648098	0.0409249746016571	0.0219328751169659	BLNK/CD14/TYROBP	3
GO:0014066	BP	GO:0014066	regulation of phosphatidylinositol 3-kinase signaling	2/26	112/18614	0.0106129510718072	0.0411369253933767	0.022046465663838	INSR/IL18	2
GO:0070482	BP	GO:0070482	response to oxygen levels	3/26	333/18614	0.0108768621154716	0.0420358729992048	0.0225282376323544	CYBB/STC1/VEGFC	3
GO:0019882	BP	GO:0019882	antigen processing and presentation	2/26	114/18614	0.0109783522180279	0.0420570111209583	0.0225395661619171	CD74/CCL19	2
GO:0033559	BP	GO:0033559	unsaturated fatty acid metabolic process	2/26	114/18614	0.0109783522180279	0.0420570111209583	0.0225395661619171	CD74/PTGDS	2
GO:0046634	BP	GO:0046634	regulation of alpha-beta T cell activation	2/26	114/18614	0.0109783522180279	0.0420570111209583	0.0225395661619171	CCL19/IL18	2
GO:0001938	BP	GO:0001938	positive regulation of endothelial cell proliferation	2/26	115/18614	0.011163129150445	0.0426405572781532	0.0228523053905988	SEMA5A/VEGFC	2
GO:0071346	BP	GO:0071346	cellular response to type II interferon	2/26	116/18614	0.011349285106735	0.0430980512270891	0.0230974896025976	CCL18/CCL19	2
GO:0048545	BP	GO:0048545	response to steroid hormone	3/26	339/18614	0.0114140957587724	0.0430980512270891	0.0230974896025976	CYBB/PTGDS/STC1	3
GO:0071214	BP	GO:0071214	cellular response to abiotic stimulus	3/26	339/18614	0.0114140957587724	0.0430980512270891	0.0230974896025976	PTGER4/TLR7/TLR8	3
GO:0104004	BP	GO:0104004	cellular response to environmental stimulus	3/26	339/18614	0.0114140957587724	0.0430980512270891	0.0230974896025976	PTGER4/TLR7/TLR8	3
GO:0043406	BP	GO:0043406	positive regulation of MAP kinase activity	2/26	117/18614	0.0115368161845173	0.0433125041898737	0.0232124211351642	CCL19/INSR	2
GO:0071887	BP	GO:0071887	leukocyte apoptotic process	2/26	117/18614	0.0115368161845173	0.0433125041898737	0.0232124211351642	CD74/CCL19	2
GO:0030278	BP	GO:0030278	regulation of ossification	2/26	119/18614	0.0119159881324252	0.0446085709572842	0.0239070207245239	PTGER4/CCR1	2
GO:0032496	BP	GO:0032496	response to lipopolysaccharide	3/26	345/18614	0.0119665554516033	0.0446706075664964	0.0239402679339791	CD14/PTGER4/IL18	3
GO:0032956	BP	GO:0032956	regulation of actin cytoskeleton organization	3/26	346/18614	0.0120601179534621	0.0448923370845586	0.024059099182544	CSF1R/PTGER4/SEMA5A	3
GO:0045765	BP	GO:0045765	regulation of angiogenesis	3/26	349/18614	0.0123433597512637	0.0458168777207925	0.024554587194753	CYBB/SEMA5A/VEGFC	3
GO:0071675	BP	GO:0071675	regulation of mononuclear cell migration	2/26	122/18614	0.0124949623354251	0.0461190463728894	0.0247165280969823	CSF1R/CCR1	2
GO:0072676	BP	GO:0072676	lymphocyte migration	2/26	122/18614	0.0124949623354251	0.0461190463728894	0.0247165280969823	CCL18/CCL19	2
GO:0002824	BP	GO:0002824	positive regulation of adaptive immune response based on somatic recombination of immune receptors built from immunoglobulin superfamily domains	2/26	123/18614	0.0126906626102112	0.0465796946084288	0.0249634027822149	CD4/IL18	2
GO:0043244	BP	GO:0043244	regulation of protein-containing complex disassembly	2/26	123/18614	0.0126906626102112	0.0465796946084288	0.0249634027822149	SEMA5A/INSR	2
GO:0031346	BP	GO:0031346	positive regulation of cell projection organization	3/26	353/18614	0.0127269881970776	0.0465829038745404	0.024965122720554	RAC2/SEMA5A/CCL19	3
GO:0006690	BP	GO:0006690	icosanoid metabolic process	2/26	125/18614	0.0130861033576988	0.0477642772556007	0.0255982548137442	CD74/PTGDS	2
GO:0045471	BP	GO:0045471	response to ethanol	2/26	126/18614	0.0132858361520326	0.0483589714785897	0.0259169686126544	CD14/CYBB	2
GO:0031666	BP	GO:0031666	positive regulation of lipopolysaccharide-mediated signaling pathway	1/26	10/18614	0.0138838460189716	0.0488113698632079	0.0261594219646608	CD14	1
GO:0032819	BP	GO:0032819	positive regulation of natural killer cell proliferation	1/26	10/18614	0.0138838460189716	0.0488113698632079	0.0261594219646608	IL18	1
GO:0036093	BP	GO:0036093	germ cell proliferation	1/26	10/18614	0.0138838460189716	0.0488113698632079	0.0261594219646608	PTGDS	1
GO:0045625	BP	GO:0045625	regulation of T-helper 1 cell differentiation	1/26	10/18614	0.0138838460189716	0.0488113698632079	0.0261594219646608	CCL19	1
GO:0060536	BP	GO:0060536	cartilage morphogenesis	1/26	10/18614	0.0138838460189716	0.0488113698632079	0.0261594219646608	STC1	1
GO:0070339	BP	GO:0070339	response to bacterial lipopeptide	1/26	10/18614	0.0138838460189716	0.0488113698632079	0.0261594219646608	CD14	1
GO:0070391	BP	GO:0070391	response to lipoteichoic acid	1/26	10/18614	0.0138838460189716	0.0488113698632079	0.0261594219646608	CD14	1
GO:0071220	BP	GO:0071220	cellular response to bacterial lipoprotein	1/26	10/18614	0.0138838460189716	0.0488113698632079	0.0261594219646608	CD14	1
GO:0071221	BP	GO:0071221	cellular response to bacterial lipopeptide	1/26	10/18614	0.0138838460189716	0.0488113698632079	0.0261594219646608	CD14	1
GO:0071223	BP	GO:0071223	cellular response to lipoteichoic acid	1/26	10/18614	0.0138838460189716	0.0488113698632079	0.0261594219646608	CD14	1
GO:0002821	BP	GO:0002821	positive regulation of adaptive immune response	2/26	129/18614	0.0138930383020089	0.0488113698632079	0.0261594219646608	CD4/IL18	2
GO:0046683	BP	GO:0046683	response to organophosphorus	2/26	129/18614	0.0138930383020089	0.0488113698632079	0.0261594219646608	STC1/TLR7	2
GO:0051928	BP	GO:0051928	positive regulation of calcium ion transport	2/26	129/18614	0.0138930383020089	0.0488113698632079	0.0261594219646608	CCR1/STC1	2
GO:0002237	BP	GO:0002237	response to molecule of bacterial origin	3/26	366/18614	0.0140211591866436	0.0491301417899993	0.0263302610410234	CD14/PTGER4/IL18	3
GO:0050864	BP	GO:0050864	regulation of B cell activation	2/26	130/18614	0.0140980942296142	0.049137654688894	0.0263342874203878	CD74/TYROBP	2
GO:1903305	BP	GO:1903305	regulation of regulated secretory pathway	2/26	130/18614	0.0140980942296142	0.049137654688894	0.0263342874203878	ITGB2/RAC2	2
GO:0010595	BP	GO:0010595	positive regulation of endothelial cell migration	2/26	131/18614	0.0143044714253397	0.0496829036152567	0.0266265020576839	SEMA5A/VEGFC	2
GO:0071900	BP	GO:0071900	regulation of protein serine/threonine kinase activity	3/26	369/18614	0.0143301525648267	0.0496829036152567	0.0266265020576839	CSF1R/CCL19/INSR	3
GO:0010631	BP	GO:0010631	epithelial cell migration	3/26	371/18614	0.0145383104700208	0.0502719472568614	0.0269421875469361	SEMA5A/STC1/VEGFC	3
GO:0090132	BP	GO:0090132	epithelium migration	3/26	374/18614	0.0148537960865246	0.0512280526448644	0.0274545920206796	SEMA5A/STC1/VEGFC	3
GO:0030336	BP	GO:0030336	negative regulation of cell migration	3/26	375/18614	0.0149598253197337	0.051458666152173	0.0275781844555025	CD74/PTGER4/STC1	3
GO:0032493	BP	GO:0032493	response to bacterial lipoprotein	1/26	11/18614	0.015261991579255	0.0515533597304398	0.0276289334772604	CD14	1
GO:0045060	BP	GO:0045060	negative thymic T cell selection	1/26	11/18614	0.015261991579255	0.0515533597304398	0.0276289334772604	CD74	1
GO:0045628	BP	GO:0045628	regulation of T-helper 2 cell differentiation	1/26	11/18614	0.015261991579255	0.0515533597304398	0.0276289334772604	IL18	1
GO:0051133	BP	GO:0051133	regulation of NK T cell activation	1/26	11/18614	0.015261991579255	0.0515533597304398	0.0276289334772604	IL18	1
GO:0070673	BP	GO:0070673	response to interleukin-18	1/26	11/18614	0.015261991579255	0.0515533597304398	0.0276289334772604	IL18	1
GO:1990535	BP	GO:1990535	neuron projection maintenance	1/26	11/18614	0.015261991579255	0.0515533597304398	0.0276289334772604	INSR	1
GO:2001204	BP	GO:2001204	regulation of osteoclast development	1/26	11/18614	0.015261991579255	0.0515533597304398	0.0276289334772604	TYROBP	1
GO:0090130	BP	GO:0090130	tissue migration	3/26	379/18614	0.0153882856699775	0.0518466855650011	0.0277861352583399	SEMA5A/STC1/VEGFC	3
GO:0008360	BP	GO:0008360	regulation of cell shape	2/26	138/18614	0.0157857897407713	0.0530499430163006	0.0284309956564168	CSF1R/ITGB2	2
GO:0001909	BP	GO:0001909	leukocyte mediated cytotoxicity	2/26	139/18614	0.0160026012016512	0.0536413723953308	0.0287479597312155	TYROBP/IL18	2
GO:0070555	BP	GO:0070555	response to interleukin-1	2/26	141/18614	0.0164400826184901	0.0536573997548444	0.0287565492557806	CCL18/CCL19	2
GO:2000146	BP	GO:2000146	negative regulation of cell motility	3/26	390/18614	0.0166024870036513	0.0536573997548444	0.0287565492557806	CD74/PTGER4/STC1	3
GO:0032817	BP	GO:0032817	regulation of natural killer cell proliferation	1/26	12/18614	0.0166382850920724	0.0536573997548444	0.0287565492557806	IL18	1
GO:0032908	BP	GO:0032908	regulation of transforming growth factor beta1 production	1/26	12/18614	0.0166382850920724	0.0536573997548444	0.0287565492557806	TYROBP	1
GO:0034145	BP	GO:0034145	positive regulation of toll-like receptor 4 signaling pathway	1/26	12/18614	0.0166382850920724	0.0536573997548444	0.0287565492557806	CD14	1
GO:0034154	BP	GO:0034154	toll-like receptor 7 signaling pathway	1/26	12/18614	0.0166382850920724	0.0536573997548444	0.0287565492557806	TLR7	1
GO:0043312	BP	GO:0043312	neutrophil degranulation	1/26	12/18614	0.0166382850920724	0.0536573997548444	0.0287565492557806	ITGB2	1
GO:0043383	BP	GO:0043383	negative T cell selection	1/26	12/18614	0.0166382850920724	0.0536573997548444	0.0287565492557806	CD74	1
GO:0061303	BP	GO:0061303	cornea development in camera-type eye	1/26	12/18614	0.0166382850920724	0.0536573997548444	0.0287565492557806	ANGPTL7	1
GO:0061517	BP	GO:0061517	macrophage proliferation	1/26	12/18614	0.0166382850920724	0.0536573997548444	0.0287565492557806	CSF1R	1
GO:0071635	BP	GO:0071635	negative regulation of transforming growth factor beta production	1/26	12/18614	0.0166382850920724	0.0536573997548444	0.0287565492557806	TYROBP	1
GO:0090239	BP	GO:0090239	regulation of histone H4 acetylation	1/26	12/18614	0.0166382850920724	0.0536573997548444	0.0287565492557806	ARRB1	1
GO:0097048	BP	GO:0097048	dendritic cell apoptotic process	1/26	12/18614	0.0166382850920724	0.0536573997548444	0.0287565492557806	CCL19	1
GO:1900272	BP	GO:1900272	negative regulation of long-term synaptic potentiation	1/26	12/18614	0.0166382850920724	0.0536573997548444	0.0287565492557806	TYROBP	1
GO:2000668	BP	GO:2000668	regulation of dendritic cell apoptotic process	1/26	12/18614	0.0166382850920724	0.0536573997548444	0.0287565492557806	CCL19	1
GO:0051384	BP	GO:0051384	response to glucocorticoid	2/26	142/18614	0.0166607451293581	0.0536573997548444	0.0287565492557806	PTGDS/STC1	2
GO:0014074	BP	GO:0014074	response to purine-containing compound	2/26	143/18614	0.0168826838904463	0.0541069430049914	0.0289974724588154	STC1/TLR7	2
GO:1903900	BP	GO:1903900	regulation of viral life cycle	2/26	143/18614	0.0168826838904463	0.0541069430049914	0.0289974724588154	CD74/CD4	2
GO:0014065	BP	GO:0014065	phosphatidylinositol 3-kinase signaling	2/26	144/18614	0.0171058951971649	0.0546889204113739	0.0293093709486575	INSR/IL18	2
GO:0016064	BP	GO:0016064	immunoglobulin mediated immune response	2/26	145/18614	0.0173303753520853	0.0552721194481555	0.0296219241454907	CD74/TLR8	2
GO:0030900	BP	GO:0030900	forebrain development	3/26	397/18614	0.0174027007574401	0.0553683990200394	0.029673523147005	CSF1R/SEMA5A/TYROBP	3
GO:0062013	BP	GO:0062013	positive regulation of small molecule metabolic process	2/26	146/18614	0.0175561206649287	0.0557216003712954	0.0298628139456834	CD74/INSR	2
GO:0019724	BP	GO:0019724	B cell mediated immunity	2/26	148/18614	0.0180113920389498	0.0562202513924785	0.0301300554206265	CD74/TLR8	2
GO:0030836	BP	GO:0030836	positive regulation of actin filament depolymerization	1/26	13/18614	0.0180127289469052	0.0562202513924785	0.0301300554206265	SEMA5A	1
GO:0031392	BP	GO:0031392	regulation of prostaglandin biosynthetic process	1/26	13/18614	0.0180127289469052	0.0562202513924785	0.0301300554206265	CD74	1
GO:0036006	BP	GO:0036006	cellular response to macrophage colony-stimulating factor stimulus	1/26	13/18614	0.0180127289469052	0.0562202513924785	0.0301300554206265	CSF1R	1
GO:0051132	BP	GO:0051132	NK T cell activation	1/26	13/18614	0.0180127289469052	0.0562202513924785	0.0301300554206265	IL18	1
GO:0070486	BP	GO:0070486	leukocyte aggregation	1/26	13/18614	0.0180127289469052	0.0562202513924785	0.0301300554206265	RAC2	1
GO:1905939	BP	GO:1905939	regulation of gonad development	1/26	13/18614	0.0180127289469052	0.0562202513924785	0.0301300554206265	INSR	1
GO:0071456	BP	GO:0071456	cellular response to hypoxia	2/26	149/18614	0.0182409107552151	0.0567975278017836	0.0304394345104488	CYBB/STC1	2
GO:0009615	BP	GO:0009615	response to virus	3/26	408/18614	0.0187036360042096	0.0579638124093707	0.0310644800944236	CCL19/TLR7/TLR8	3
GO:0045834	BP	GO:0045834	positive regulation of lipid metabolic process	2/26	151/18614	0.0187036959372703	0.0579638124093707	0.0310644800944236	CD74/CCL19	2
GO:0030183	BP	GO:0030183	B cell differentiation	2/26	153/18614	0.0191714537894002	0.0591005052129699	0.0316736665765256	BLNK/IL11	2
GO:0030238	BP	GO:0030238	male sex determination	1/26	14/18614	0.0193853255302816	0.0591005052129699	0.0316736665765256	INSR	1
GO:0032736	BP	GO:0032736	positive regulation of interleukin-13 production	1/26	14/18614	0.0193853255302816	0.0591005052129699	0.0316736665765256	IL18	1
GO:0045059	BP	GO:0045059	positive thymic T cell selection	1/26	14/18614	0.0193853255302816	0.0591005052129699	0.0316736665765256	CD74	1
GO:0050930	BP	GO:0050930	induction of positive chemotaxis	1/26	14/18614	0.0193853255302816	0.0591005052129699	0.0316736665765256	VEGFC	1
GO:0071361	BP	GO:0071361	cellular response to ethanol	1/26	14/18614	0.0193853255302816	0.0591005052129699	0.0316736665765256	CYBB	1
GO:1904044	BP	GO:1904044	response to aldosterone	1/26	14/18614	0.0193853255302816	0.0591005052129699	0.0316736665765256	CYBB	1
GO:0050727	BP	GO:0050727	regulation of inflammatory response	3/26	414/18614	0.0194356889340299	0.059116887174341	0.0316824461424611	PTGER4/IL18/TLR7	3
GO:0008037	BP	GO:0008037	cell recognition	2/26	155/18614	0.019644155215394	0.0594756220115847	0.0318747024959947	SEMA5A/CCL19	2
GO:0090316	BP	GO:0090316	positive regulation of intracellular protein transport	2/26	155/18614	0.019644155215394	0.0594756220115847	0.0318747024959947	ITGB2/RAC2	2
GO:0007584	BP	GO:0007584	response to nutrient	2/26	156/18614	0.0198823507068624	0.0600584111007292	0.0321870359900567	CYBB/STC1	2
GO:0036294	BP	GO:0036294	cellular response to decreased oxygen levels	2/26	157/18614	0.0201217712317847	0.060473360254259	0.0324094192182162	CYBB/STC1	2
GO:0010959	BP	GO:0010959	regulation of metal ion transport	3/26	423/18614	0.020563562912271	0.060473360254259	0.0324094192182162	CCR1/CD4/STC1	3
GO:0001768	BP	GO:0001768	establishment of T cell polarity	1/26	15/18614	0.0207560772257769	0.060473360254259	0.0324094192182162	CCL19	1
GO:0001771	BP	GO:0001771	immunological synapse formation	1/26	15/18614	0.0207560772257769	0.060473360254259	0.0324094192182162	CCL19	1
GO:0001787	BP	GO:0001787	natural killer cell proliferation	1/26	15/18614	0.0207560772257769	0.060473360254259	0.0324094192182162	IL18	1
GO:0002031	BP	GO:0002031	G protein-coupled receptor internalization	1/26	15/18614	0.0207560772257769	0.060473360254259	0.0324094192182162	ARRB1	1
GO:0032725	BP	GO:0032725	positive regulation of granulocyte macrophage colony-stimulating factor production	1/26	15/18614	0.0207560772257769	0.060473360254259	0.0324094192182162	IL18	1
GO:0032905	BP	GO:0032905	transforming growth factor beta1 production	1/26	15/18614	0.0207560772257769	0.060473360254259	0.0324094192182162	TYROBP	1
GO:0043518	BP	GO:0043518	negative regulation of DNA damage response, signal transduction by p53 class mediator	1/26	15/18614	0.0207560772257769	0.060473360254259	0.0324094192182162	CD74	1
GO:0045725	BP	GO:0045725	positive regulation of glycogen biosynthetic process	1/26	15/18614	0.0207560772257769	0.060473360254259	0.0324094192182162	INSR	1
GO:0071380	BP	GO:0071380	cellular response to prostaglandin E stimulus	1/26	15/18614	0.0207560772257769	0.060473360254259	0.0324094192182162	PTGER4	1
GO:0090280	BP	GO:0090280	positive regulation of calcium ion import	1/26	15/18614	0.0207560772257769	0.060473360254259	0.0324094192182162	STC1	1
GO:1902166	BP	GO:1902166	negative regulation of intrinsic apoptotic signaling pathway in response to DNA damage by p53 class mediator	1/26	15/18614	0.0207560772257769	0.060473360254259	0.0324094192182162	CD74	1
GO:1902563	BP	GO:1902563	regulation of neutrophil activation	1/26	15/18614	0.0207560772257769	0.060473360254259	0.0324094192182162	ITGB2	1
GO:2001028	BP	GO:2001028	positive regulation of endothelial cell chemotaxis	1/26	15/18614	0.0207560772257769	0.060473360254259	0.0324094192182162	SEMA5A	1
GO:2001279	BP	GO:2001279	regulation of unsaturated fatty acid biosynthetic process	1/26	15/18614	0.0207560772257769	0.060473360254259	0.0324094192182162	CD74	1
GO:0006633	BP	GO:0006633	fatty acid biosynthetic process	2/26	161/18614	0.0210916316634201	0.0611796997919074	0.0327879669636995	CD74/PTGDS	2
GO:0051017	BP	GO:0051017	actin filament bundle assembly	2/26	161/18614	0.0210916316634201	0.0611796997919074	0.0327879669636995	ARRB1/PTGER4	2
GO:0048639	BP	GO:0048639	positive regulation of developmental growth	2/26	165/18614	0.0220808054576158	0.0632005046696125	0.0338709746246662	SEMA5A/INSR	2
GO:0050792	BP	GO:0050792	regulation of viral process	2/26	165/18614	0.0220808054576158	0.0632005046696125	0.0338709746246662	CD74/CD4	2
GO:0061572	BP	GO:0061572	actin filament bundle organization	2/26	165/18614	0.0220808054576158	0.0632005046696125	0.0338709746246662	ARRB1/PTGER4	2
GO:0001767	BP	GO:0001767	establishment of lymphocyte polarity	1/26	16/18614	0.0221249864140196	0.0632005046696125	0.0338709746246662	CCL19	1
GO:0002903	BP	GO:0002903	negative regulation of B cell apoptotic process	1/26	16/18614	0.0221249864140196	0.0632005046696125	0.0338709746246662	CD74	1
GO:0045187	BP	GO:0045187	regulation of circadian sleep/wake cycle, sleep	1/26	16/18614	0.0221249864140196	0.0632005046696125	0.0338709746246662	PTGDS	1
GO:0070875	BP	GO:0070875	positive regulation of glycogen metabolic process	1/26	16/18614	0.0221249864140196	0.0632005046696125	0.0338709746246662	INSR	1
GO:0051250	BP	GO:0051250	negative regulation of lymphocyte activation	2/26	168/18614	0.0228352230671999	0.0650878158574853	0.0348824391641894	CD74/TYROBP	2
GO:0030889	BP	GO:0030889	negative regulation of B cell proliferation	1/26	17/18614	0.0234920554726944	0.0660997021223136	0.0354247382198412	TYROBP	1
GO:0033623	BP	GO:0033623	regulation of integrin activation	1/26	17/18614	0.0234920554726944	0.0660997021223136	0.0354247382198412	PTGER4	1
GO:0036005	BP	GO:0036005	response to macrophage colony-stimulating factor	1/26	17/18614	0.0234920554726944	0.0660997021223136	0.0354247382198412	CSF1R	1
GO:0045217	BP	GO:0045217	cell-cell junction maintenance	1/26	17/18614	0.0234920554726944	0.0660997021223136	0.0354247382198412	CSF1R	1
GO:0070206	BP	GO:0070206	protein trimerization	1/26	17/18614	0.0234920554726944	0.0660997021223136	0.0354247382198412	CD74	1
GO:1902165	BP	GO:1902165	regulation of intrinsic apoptotic signaling pathway in response to DNA damage by p53 class mediator	1/26	17/18614	0.0234920554726944	0.0660997021223136	0.0354247382198412	CD74	1
GO:0071453	BP	GO:0071453	cellular response to oxygen levels	2/26	172/18614	0.0238576480560925	0.0669849349267211	0.0358991600304225	CYBB/STC1	2
GO:0007259	BP	GO:0007259	receptor signaling pathway via JAK-STAT	2/26	173/18614	0.0241161835187855	0.067566450199753	0.0362108108496634	CSF1R/IL18	2
GO:0001946	BP	GO:0001946	lymphangiogenesis	1/26	18/18614	0.0248572867765453	0.0680186611281371	0.0364531637384633	VEGFC	1
GO:0002827	BP	GO:0002827	positive regulation of T-helper 1 type immune response	1/26	18/18614	0.0248572867765453	0.0680186611281371	0.0364531637384633	IL18	1
GO:0032604	BP	GO:0032604	granulocyte macrophage colony-stimulating factor production	1/26	18/18614	0.0248572867765453	0.0680186611281371	0.0364531637384633	IL18	1
GO:0032645	BP	GO:0032645	regulation of granulocyte macrophage colony-stimulating factor production	1/26	18/18614	0.0248572867765453	0.0680186611281371	0.0364531637384633	IL18	1
GO:0036035	BP	GO:0036035	osteoclast development	1/26	18/18614	0.0248572867765453	0.0680186611281371	0.0364531637384633	TYROBP	1
GO:0045064	BP	GO:0045064	T-helper 2 cell differentiation	1/26	18/18614	0.0248572867765453	0.0680186611281371	0.0364531637384633	IL18	1
GO:0050665	BP	GO:0050665	hydrogen peroxide biosynthetic process	1/26	18/18614	0.0248572867765453	0.0680186611281371	0.0364531637384633	CYBB	1
GO:0050802	BP	GO:0050802	circadian sleep/wake cycle, sleep	1/26	18/18614	0.0248572867765453	0.0680186611281371	0.0364531637384633	PTGDS	1
GO:0072567	BP	GO:0072567	chemokine (C-X-C motif) ligand 2 production	1/26	18/18614	0.0248572867765453	0.0680186611281371	0.0364531637384633	CD74	1
GO:0150078	BP	GO:0150078	positive regulation of neuroinflammatory response	1/26	18/18614	0.0248572867765453	0.0680186611281371	0.0364531637384633	IL18	1
GO:2000341	BP	GO:2000341	regulation of chemokine (C-X-C motif) ligand 2 production	1/26	18/18614	0.0248572867765453	0.0680186611281371	0.0364531637384633	CD74	1
GO:0010634	BP	GO:0010634	positive regulation of epithelial cell migration	2/26	176/18614	0.0248987640811521	0.0680186611281371	0.0364531637384633	SEMA5A/VEGFC	2
GO:0007204	BP	GO:0007204	positive regulation of cytosolic calcium ion concentration	2/26	179/18614	0.0256917328735332	0.0700392883730759	0.0375360762009035	PTGER4/CCR1	2
GO:0051048	BP	GO:0051048	negative regulation of secretion	2/26	180/18614	0.0259583481340401	0.0700428870006137	0.037538004809269	CD74/IL11	2
GO:0002281	BP	GO:0002281	macrophage activation involved in immune response	1/26	19/18614	0.0262206826973784	0.0700428870006137	0.037538004809269	TYROBP	1
GO:0010744	BP	GO:0010744	positive regulation of macrophage derived foam cell differentiation	1/26	19/18614	0.0262206826973784	0.0700428870006137	0.037538004809269	IL18	1
GO:0010759	BP	GO:0010759	positive regulation of macrophage chemotaxis	1/26	19/18614	0.0262206826973784	0.0700428870006137	0.037538004809269	CSF1R	1
GO:0032026	BP	GO:0032026	response to magnesium ion	1/26	19/18614	0.0262206826973784	0.0700428870006137	0.037538004809269	CD14	1
GO:0032695	BP	GO:0032695	negative regulation of interleukin-12 production	1/26	19/18614	0.0262206826973784	0.0700428870006137	0.037538004809269	TLR8	1
GO:0035743	BP	GO:0035743	CD4-positive, alpha-beta T cell cytokine production	1/26	19/18614	0.0262206826973784	0.0700428870006137	0.037538004809269	IL18	1
GO:0044070	BP	GO:0044070	regulation of monoatomic anion transport	1/26	19/18614	0.0262206826973784	0.0700428870006137	0.037538004809269	STC1	1
GO:1901881	BP	GO:1901881	positive regulation of protein depolymerization	1/26	19/18614	0.0262206826973784	0.0700428870006137	0.037538004809269	SEMA5A	1
GO:0048771	BP	GO:0048771	tissue remodeling	2/26	181/18614	0.026226103808449	0.0700428870006137	0.037538004809269	CSF1R/IL18	2
GO:0097696	BP	GO:0097696	receptor signaling pathway via STAT	2/26	184/18614	0.0270361789442477	0.0720599171049522	0.0386189894602364	CSF1R/IL18	2
GO:0001936	BP	GO:0001936	regulation of endothelial cell proliferation	2/26	185/18614	0.0273084619370475	0.0721973520393292	0.0386926448083884	SEMA5A/VEGFC	2
GO:0043405	BP	GO:0043405	regulation of MAP kinase activity	2/26	186/18614	0.0275818682087256	0.0721973520393292	0.0386926448083884	CCL19/INSR	2
GO:0003417	BP	GO:0003417	growth plate cartilage development	1/26	20/18614	0.0275822456040664	0.0721973520393292	0.0386926448083884	STC1	1
GO:0010310	BP	GO:0010310	regulation of hydrogen peroxide metabolic process	1/26	20/18614	0.0275822456040664	0.0721973520393292	0.0386926448083884	RAC2	1
GO:0042053	BP	GO:0042053	regulation of dopamine metabolic process	1/26	20/18614	0.0275822456040664	0.0721973520393292	0.0386926448083884	ITGB2	1
GO:0042069	BP	GO:0042069	regulation of catecholamine metabolic process	1/26	20/18614	0.0275822456040664	0.0721973520393292	0.0386926448083884	ITGB2	1
GO:0042749	BP	GO:0042749	regulation of circadian sleep/wake cycle	1/26	20/18614	0.0275822456040664	0.0721973520393292	0.0386926448083884	PTGDS	1
GO:0044794	BP	GO:0044794	positive regulation by host of viral process	1/26	20/18614	0.0275822456040664	0.0721973520393292	0.0386926448083884	CSF1R	1
GO:0071379	BP	GO:0071379	cellular response to prostaglandin stimulus	1/26	20/18614	0.0275822456040664	0.0721973520393292	0.0386926448083884	PTGER4	1
GO:0002040	BP	GO:0002040	sprouting angiogenesis	2/26	188/18614	0.028132036967827	0.0731341517526807	0.0391947028138616	SEMA5A/VEGFC	2
GO:0002029	BP	GO:0002029	desensitization of G protein-coupled receptor signaling pathway	1/26	21/18614	0.0289419778625525	0.0731341517526807	0.0391947028138616	ARRB1	1
GO:0002902	BP	GO:0002902	regulation of B cell apoptotic process	1/26	21/18614	0.0289419778625525	0.0731341517526807	0.0391947028138616	CD74	1
GO:0007252	BP	GO:0007252	I-kappaB phosphorylation	1/26	21/18614	0.0289419778625525	0.0731341517526807	0.0391947028138616	TLR7	1
GO:0007413	BP	GO:0007413	axonal fasciculation	1/26	21/18614	0.0289419778625525	0.0731341517526807	0.0391947028138616	SEMA5A	1
GO:0022410	BP	GO:0022410	circadian sleep/wake cycle process	1/26	21/18614	0.0289419778625525	0.0731341517526807	0.0391947028138616	PTGDS	1
GO:0030502	BP	GO:0030502	negative regulation of bone mineralization	1/26	21/18614	0.0289419778625525	0.0731341517526807	0.0391947028138616	CCR1	1
GO:0032616	BP	GO:0032616	interleukin-13 production	1/26	21/18614	0.0289419778625525	0.0731341517526807	0.0391947028138616	IL18	1
GO:0032656	BP	GO:0032656	regulation of interleukin-13 production	1/26	21/18614	0.0289419778625525	0.0731341517526807	0.0391947028138616	IL18	1
GO:0038083	BP	GO:0038083	peptidyl-tyrosine autophosphorylation	1/26	21/18614	0.0289419778625525	0.0731341517526807	0.0391947028138616	INSR	1
GO:0045063	BP	GO:0045063	T-helper 1 cell differentiation	1/26	21/18614	0.0289419778625525	0.0731341517526807	0.0391947028138616	CCL19	1
GO:0045821	BP	GO:0045821	positive regulation of glycolytic process	1/26	21/18614	0.0289419778625525	0.0731341517526807	0.0391947028138616	INSR	1
GO:0060252	BP	GO:0060252	positive regulation of glial cell proliferation	1/26	21/18614	0.0289419778625525	0.0731341517526807	0.0391947028138616	VEGFC	1
GO:0071731	BP	GO:0071731	response to nitric oxide	1/26	21/18614	0.0289419778625525	0.0731341517526807	0.0391947028138616	CCL19	1
GO:0090026	BP	GO:0090026	positive regulation of monocyte chemotaxis	1/26	21/18614	0.0289419778625525	0.0731341517526807	0.0391947028138616	CCR1	1
GO:0097062	BP	GO:0097062	dendritic spine maintenance	1/26	21/18614	0.0289419778625525	0.0731341517526807	0.0391947028138616	INSR	1
GO:0106030	BP	GO:0106030	neuron projection fasciculation	1/26	21/18614	0.0289419778625525	0.0731341517526807	0.0391947028138616	SEMA5A	1
GO:2000010	BP	GO:2000010	positive regulation of protein localization to cell surface	1/26	21/18614	0.0289419778625525	0.0731341517526807	0.0391947028138616	TYROBP	1
GO:0051051	BP	GO:0051051	negative regulation of transport	3/26	483/18614	0.0290002123799306	0.0731406508008231	0.0391981858413447	CD74/IL11/STC1	3
GO:0002683	BP	GO:0002683	negative regulation of immune system process	3/26	487/18614	0.0296194510504694	0.074559307816699	0.0399584850832104	CD74/PTGER4/TYROBP	3
GO:0017157	BP	GO:0017157	regulation of exocytosis	2/26	194/18614	0.0298091489945225	0.0748384299479529	0.0401080746897224	ITGB2/RAC2	2
GO:0120032	BP	GO:0120032	regulation of plasma membrane bounded cell projection assembly	2/26	195/18614	0.0300925122651347	0.0748384299479529	0.0401080746897224	RAC2/CCL19	2
GO:0002223	BP	GO:0002223	stimulatory C-type lectin receptor signaling pathway	1/26	22/18614	0.0302998818358531	0.0748384299479529	0.0401080746897224	TYROBP	1
GO:0007530	BP	GO:0007530	sex determination	1/26	22/18614	0.0302998818358531	0.0748384299479529	0.0401080746897224	INSR	1
GO:0022401	BP	GO:0022401	negative adaptation of signaling pathway	1/26	22/18614	0.0302998818358531	0.0748384299479529	0.0401080746897224	ARRB1	1
GO:0045061	BP	GO:0045061	thymic T cell selection	1/26	22/18614	0.0302998818358531	0.0748384299479529	0.0401080746897224	CD74	1
GO:0045723	BP	GO:0045723	positive regulation of fatty acid biosynthetic process	1/26	22/18614	0.0302998818358531	0.0748384299479529	0.0401080746897224	CD74	1
GO:1902683	BP	GO:1902683	regulation of receptor localization to synapse	1/26	22/18614	0.0302998818358531	0.0748384299479529	0.0401080746897224	TYROBP	1
GO:1990840	BP	GO:1990840	response to lectin	1/26	22/18614	0.0302998818358531	0.0748384299479529	0.0401080746897224	TYROBP	1
GO:1990858	BP	GO:1990858	cellular response to lectin	1/26	22/18614	0.0302998818358531	0.0748384299479529	0.0401080746897224	TYROBP	1
GO:0001906	BP	GO:0001906	cell killing	2/26	197/18614	0.0306625039933707	0.0753094023313814	0.0403604823837973	TYROBP/IL18	2
GO:0032388	BP	GO:0032388	positive regulation of intracellular transport	2/26	197/18614	0.0306625039933707	0.0753094023313814	0.0403604823837973	ITGB2/RAC2	2
GO:0060491	BP	GO:0060491	regulation of cell projection assembly	2/26	197/18614	0.0306625039933707	0.0753094023313814	0.0403604823837973	RAC2/CCL19	2
GO:0001667	BP	GO:0001667	ameboidal-type cell migration	3/26	496/18614	0.0310386490162006	0.0760910164315067	0.0407793719399808	SEMA5A/STC1/VEGFC	3
GO:0010560	BP	GO:0010560	positive regulation of glycoprotein biosynthetic process	1/26	23/18614	0.0316559598840603	0.0766039250233062	0.0410542544585371	CCL19	1
GO:0034105	BP	GO:0034105	positive regulation of tissue remodeling	1/26	23/18614	0.0316559598840603	0.0766039250233062	0.0410542544585371	IL18	1
GO:0035988	BP	GO:0035988	chondrocyte proliferation	1/26	23/18614	0.0316559598840603	0.0766039250233062	0.0410542544585371	STC1	1
GO:0036303	BP	GO:0036303	lymph vessel morphogenesis	1/26	23/18614	0.0316559598840603	0.0766039250233062	0.0410542544585371	VEGFC	1
GO:0042745	BP	GO:0042745	circadian sleep/wake cycle	1/26	23/18614	0.0316559598840603	0.0766039250233062	0.0410542544585371	PTGDS	1
GO:0044062	BP	GO:0044062	regulation of excretion	1/26	23/18614	0.0316559598840603	0.0766039250233062	0.0410542544585371	STC1	1
GO:1902254	BP	GO:1902254	negative regulation of intrinsic apoptotic signaling pathway by p53 class mediator	1/26	23/18614	0.0316559598840603	0.0766039250233062	0.0410542544585371	CD74	1
GO:0001935	BP	GO:0001935	endothelial cell proliferation	2/26	201/18614	0.0318154548910747	0.0768483597920445	0.0411852541062868	SEMA5A/VEGFC	2
GO:0002695	BP	GO:0002695	negative regulation of leukocyte activation	2/26	202/18614	0.0321063748032722	0.0772669899111715	0.0414096100701544	CD74/TYROBP	2
GO:0031032	BP	GO:0031032	actomyosin structure organization	2/26	202/18614	0.0321063748032722	0.0772669899111715	0.0414096100701544	ARRB1/PTGER4	2
GO:0023058	BP	GO:0023058	adaptation of signaling pathway	1/26	24/18614	0.0330102143643474	0.0790080540523724	0.0423426965962005	ARRB1	1
GO:0060143	BP	GO:0060143	positive regulation of syncytium formation by plasma membrane fusion	1/26	24/18614	0.0330102143643474	0.0790080540523724	0.0423426965962005	TYROBP	1
GO:2001026	BP	GO:2001026	regulation of endothelial cell chemotaxis	1/26	24/18614	0.0330102143643474	0.0790080540523724	0.0423426965962005	SEMA5A	1
GO:2000241	BP	GO:2000241	regulation of reproductive process	2/26	206/18614	0.0332806841630374	0.0795105799822385	0.0426120147465493	INSR/PTGDS	2
GO:0032693	BP	GO:0032693	negative regulation of interleukin-10 production	1/26	25/18614	0.0343626476309703	0.0810637683789856	0.0434444132384374	TYROBP	1
GO:0043302	BP	GO:0043302	positive regulation of leukocyte degranulation	1/26	25/18614	0.0343626476309703	0.0810637683789856	0.0434444132384374	ITGB2	1
GO:0045662	BP	GO:0045662	negative regulation of myoblast differentiation	1/26	25/18614	0.0343626476309703	0.0810637683789856	0.0434444132384374	IL18	1
GO:0046641	BP	GO:0046641	positive regulation of alpha-beta T cell proliferation	1/26	25/18614	0.0343626476309703	0.0810637683789856	0.0434444132384374	IL18	1
GO:0046697	BP	GO:0046697	decidualization	1/26	25/18614	0.0343626476309703	0.0810637683789856	0.0434444132384374	STC1	1
GO:0050927	BP	GO:0050927	positive regulation of positive chemotaxis	1/26	25/18614	0.0343626476309703	0.0810637683789856	0.0434444132384374	VEGFC	1
GO:1904996	BP	GO:1904996	positive regulation of leukocyte adhesion to vascular endothelial cell	1/26	25/18614	0.0343626476309703	0.0810637683789856	0.0434444132384374	ITGB2	1
GO:0002726	BP	GO:0002726	positive regulation of T cell cytokine production	1/26	26/18614	0.035713262035274	0.083204301975798	0.0445915869757341	IL18	1
GO:0006929	BP	GO:0006929	substrate-dependent cell migration	1/26	26/18614	0.035713262035274	0.083204301975798	0.0445915869757341	VEGFC	1
GO:0033622	BP	GO:0033622	integrin activation	1/26	26/18614	0.035713262035274	0.083204301975798	0.0445915869757341	PTGER4	1
GO:0050926	BP	GO:0050926	regulation of positive chemotaxis	1/26	26/18614	0.035713262035274	0.083204301975798	0.0445915869757341	VEGFC	1
GO:0051446	BP	GO:0051446	positive regulation of meiotic cell cycle	1/26	26/18614	0.035713262035274	0.083204301975798	0.0445915869757341	INSR	1
GO:1903020	BP	GO:1903020	positive regulation of glycoprotein metabolic process	1/26	26/18614	0.035713262035274	0.083204301975798	0.0445915869757341	CCL19	1
GO:1905523	BP	GO:1905523	positive regulation of macrophage migration	1/26	26/18614	0.035713262035274	0.083204301975798	0.0445915869757341	CSF1R	1
GO:0001783	BP	GO:0001783	B cell apoptotic process	1/26	27/18614	0.0370620599256916	0.0857386386309132	0.045949811138413	CD74	1
GO:0031954	BP	GO:0031954	positive regulation of protein autophosphorylation	1/26	27/18614	0.0370620599256916	0.0857386386309132	0.045949811138413	VEGFC	1
GO:0032740	BP	GO:0032740	positive regulation of interleukin-17 production	1/26	27/18614	0.0370620599256916	0.0857386386309132	0.045949811138413	IL18	1
GO:0034143	BP	GO:0034143	regulation of toll-like receptor 4 signaling pathway	1/26	27/18614	0.0370620599256916	0.0857386386309132	0.045949811138413	CD14	1
GO:0072330	BP	GO:0072330	monocarboxylic acid biosynthetic process	2/26	220/18614	0.0375220965142503	0.0866503248149823	0.0464384100786856	CD74/PTGDS	2
GO:0010758	BP	GO:0010758	regulation of macrophage chemotaxis	1/26	28/18614	0.0384090436477513	0.0877730145272091	0.0470400918999462	CSF1R	1
GO:0030325	BP	GO:0030325	adrenal gland development	1/26	28/18614	0.0384090436477513	0.0877730145272091	0.0470400918999462	INSR	1
GO:0031664	BP	GO:0031664	regulation of lipopolysaccharide-mediated signaling pathway	1/26	28/18614	0.0384090436477513	0.0877730145272091	0.0470400918999462	CD14	1
GO:0042104	BP	GO:0042104	positive regulation of activated T cell proliferation	1/26	28/18614	0.0384090436477513	0.0877730145272091	0.0470400918999462	IL18	1
GO:0048843	BP	GO:0048843	negative regulation of axon extension involved in axon guidance	1/26	28/18614	0.0384090436477513	0.0877730145272091	0.0470400918999462	SEMA5A	1
GO:0090314	BP	GO:0090314	positive regulation of protein targeting to membrane	1/26	28/18614	0.0384090436477513	0.0877730145272091	0.0470400918999462	ITGB2	1
GO:0033157	BP	GO:0033157	regulation of intracellular protein transport	2/26	224/18614	0.0387705993674374	0.0882921448332977	0.047318308814769	ITGB2/RAC2	2
GO:0071222	BP	GO:0071222	cellular response to lipopolysaccharide	2/26	224/18614	0.0387705993674374	0.0882921448332977	0.047318308814769	CD14/IL18	2
GO:0007411	BP	GO:0007411	axon guidance	2/26	225/18614	0.0390852211425915	0.0883958357682705	0.0473738797796788	CSF1R/SEMA5A	2
GO:0050679	BP	GO:0050679	positive regulation of epithelial cell proliferation	2/26	225/18614	0.0390852211425915	0.0883958357682705	0.0473738797796788	SEMA5A/VEGFC	2
GO:0050866	BP	GO:0050866	negative regulation of cell activation	2/26	225/18614	0.0390852211425915	0.0883958357682705	0.0473738797796788	CD74/TYROBP	2
GO:0097485	BP	GO:0097485	neuron projection guidance	2/26	225/18614	0.0390852211425915	0.0883958357682705	0.0473738797796788	CSF1R/SEMA5A	2
GO:0002052	BP	GO:0002052	positive regulation of neuroblast proliferation	1/26	29/18614	0.0397542155440803	0.0889898453576176	0.0476922266636595	VEGFC	1
GO:0003416	BP	GO:0003416	endochondral bone growth	1/26	29/18614	0.0397542155440803	0.0889898453576176	0.0476922266636595	STC1	1
GO:0010592	BP	GO:0010592	positive regulation of lamellipodium assembly	1/26	29/18614	0.0397542155440803	0.0889898453576176	0.0476922266636595	RAC2	1
GO:0048245	BP	GO:0048245	eosinophil chemotaxis	1/26	29/18614	0.0397542155440803	0.0889898453576176	0.0476922266636595	CCL18	1
GO:0061436	BP	GO:0061436	establishment of skin barrier	1/26	29/18614	0.0397542155440803	0.0889898453576176	0.0476922266636595	IL18	1
GO:0090025	BP	GO:0090025	regulation of monocyte chemotaxis	1/26	29/18614	0.0397542155440803	0.0889898453576176	0.0476922266636595	CCR1	1
GO:0043270	BP	GO:0043270	positive regulation of monoatomic ion transport	2/26	231/18614	0.0409936760696525	0.0906077473692709	0.0485593070496213	CCR1/STC1	2
GO:0005979	BP	GO:0005979	regulation of glycogen biosynthetic process	1/26	30/18614	0.0410975779544029	0.0906077473692709	0.0485593070496213	INSR	1
GO:0010962	BP	GO:0010962	regulation of glucan biosynthetic process	1/26	30/18614	0.0410975779544029	0.0906077473692709	0.0485593070496213	INSR	1
GO:0035066	BP	GO:0035066	positive regulation of histone acetylation	1/26	30/18614	0.0410975779544029	0.0906077473692709	0.0485593070496213	ARRB1	1
GO:0060142	BP	GO:0060142	regulation of syncytium formation by plasma membrane fusion	1/26	30/18614	0.0410975779544029	0.0906077473692709	0.0485593070496213	TYROBP	1
GO:0060603	BP	GO:0060603	mammary gland duct morphogenesis	1/26	30/18614	0.0410975779544029	0.0906077473692709	0.0485593070496213	CSF1R	1
GO:0070168	BP	GO:0070168	negative regulation of biomineral tissue development	1/26	30/18614	0.0410975779544029	0.0906077473692709	0.0485593070496213	CCR1	1
GO:0097254	BP	GO:0097254	renal tubular secretion	1/26	30/18614	0.0410975779544029	0.0906077473692709	0.0485593070496213	STC1	1
GO:1902230	BP	GO:1902230	negative regulation of intrinsic apoptotic signaling pathway in response to DNA damage	1/26	30/18614	0.0410975779544029	0.0906077473692709	0.0485593070496213	CD74	1
GO:0050769	BP	GO:0050769	positive regulation of neurogenesis	2/26	232/18614	0.0413151767005759	0.0909349115319209	0.0487346437674077	SEMA5A/VEGFC	2
GO:0051651	BP	GO:0051651	maintenance of location in cell	2/26	233/18614	0.0416376475326995	0.0914914194949284	0.0490328924474141	CCL19/CD4	2
GO:0007188	BP	GO:0007188	adenylate cyclase-modulating G protein-coupled receptor signaling pathway	2/26	234/18614	0.0419610854615328	0.0920481908121104	0.049331282266524	MARCO/PTGER4	2
GO:0071356	BP	GO:0071356	cellular response to tumor necrosis factor	2/26	235/18614	0.0422854873887698	0.0921735885045201	0.0493984865092718	CCL18/CCL19	2
GO:0001945	BP	GO:0001945	lymph vessel development	1/26	31/18614	0.0424391332155515	0.0921735885045201	0.0493984865092718	VEGFC	1
GO:0019886	BP	GO:0019886	antigen processing and presentation of exogenous peptide antigen via MHC class II	1/26	31/18614	0.0424391332155515	0.0921735885045201	0.0493984865092718	CD74	1
GO:0035767	BP	GO:0035767	endothelial cell chemotaxis	1/26	31/18614	0.0424391332155515	0.0921735885045201	0.0493984865092718	SEMA5A	1
GO:0043304	BP	GO:0043304	regulation of mast cell degranulation	1/26	31/18614	0.0424391332155515	0.0921735885045201	0.0493984865092718	RAC2	1
GO:0071276	BP	GO:0071276	cellular response to cadmium ion	1/26	31/18614	0.0424391332155515	0.0921735885045201	0.0493984865092718	CYBB	1
GO:0071219	BP	GO:0071219	cellular response to molecule of bacterial origin	2/26	237/18614	0.042937170876092	0.0931013903154866	0.0498957222791481	CD14/IL18	2
GO:0003382	BP	GO:0003382	epithelial cell morphogenesis	1/26	32/18614	0.0437788836614641	0.0939958384496141	0.0503750828509107	STC1	1
GO:0010743	BP	GO:0010743	regulation of macrophage derived foam cell differentiation	1/26	32/18614	0.0437788836614641	0.0939958384496141	0.0503750828509107	IL18	1
GO:0019883	BP	GO:0019883	antigen processing and presentation of endogenous antigen	1/26	32/18614	0.0437788836614641	0.0939958384496141	0.0503750828509107	CD74	1
GO:0043552	BP	GO:0043552	positive regulation of phosphatidylinositol 3-kinase activity	1/26	32/18614	0.0437788836614641	0.0939958384496141	0.0503750828509107	CCL19	1
GO:0098868	BP	GO:0098868	bone growth	1/26	32/18614	0.0437788836614641	0.0939958384496141	0.0503750828509107	STC1	1
GO:1903955	BP	GO:1903955	positive regulation of protein targeting to mitochondrion	1/26	32/18614	0.0437788836614641	0.0939958384496141	0.0503750828509107	RAC2	1
GO:0032984	BP	GO:0032984	protein-containing complex disassembly	2/26	240/18614	0.0439218489919328	0.0941489552616635	0.0504571425699374	SEMA5A/INSR	2
GO:0021772	BP	GO:0021772	olfactory bulb development	1/26	33/18614	0.0451168316231905	0.0956185754078585	0.0512447544243029	CSF1R	1
GO:0030947	BP	GO:0030947	regulation of vascular endothelial growth factor receptor signaling pathway	1/26	33/18614	0.0451168316231905	0.0956185754078585	0.0512447544243029	VEGFC	1
GO:0033006	BP	GO:0033006	regulation of mast cell activation involved in immune response	1/26	33/18614	0.0451168316231905	0.0956185754078585	0.0512447544243029	RAC2	1
GO:0051085	BP	GO:0051085	chaperone cofactor-dependent protein refolding	1/26	33/18614	0.0451168316231905	0.0956185754078585	0.0512447544243029	CD74	1
GO:0071404	BP	GO:0071404	cellular response to low-density lipoprotein particle stimulus	1/26	33/18614	0.0451168316231905	0.0956185754078585	0.0512447544243029	ITGB2	1
GO:0090279	BP	GO:0090279	regulation of calcium ion import	1/26	33/18614	0.0451168316231905	0.0956185754078585	0.0512447544243029	STC1	1
GO:1990776	BP	GO:1990776	response to angiotensin	1/26	33/18614	0.0451168316231905	0.0956185754078585	0.0512447544243029	CYBB	1
GO:0022604	BP	GO:0022604	regulation of cell morphogenesis	2/26	245/18614	0.0455818493476195	0.0964485507935137	0.051689562189266	CSF1R/ITGB2	2
GO:0001782	BP	GO:0001782	B cell homeostasis	1/26	34/18614	0.0464529794288951	0.0965810363442535	0.0517605650198715	CD74	1
GO:0032743	BP	GO:0032743	positive regulation of interleukin-2 production	1/26	34/18614	0.0464529794288951	0.0965810363442535	0.0517605650198715	CD4	1
GO:0033238	BP	GO:0033238	regulation of amine metabolic process	1/26	34/18614	0.0464529794288951	0.0965810363442535	0.0517605650198715	ITGB2	1
GO:0048841	BP	GO:0048841	regulation of axon extension involved in axon guidance	1/26	34/18614	0.0464529794288951	0.0965810363442535	0.0517605650198715	SEMA5A	1
GO:0050869	BP	GO:0050869	negative regulation of B cell activation	1/26	34/18614	0.0464529794288951	0.0965810363442535	0.0517605650198715	TYROBP	1
GO:0055094	BP	GO:0055094	response to lipoprotein particle	1/26	34/18614	0.0464529794288951	0.0965810363442535	0.0517605650198715	ITGB2	1
GO:0060351	BP	GO:0060351	cartilage development involved in endochondral bone morphogenesis	1/26	34/18614	0.0464529794288951	0.0965810363442535	0.0517605650198715	STC1	1
GO:0086004	BP	GO:0086004	regulation of cardiac muscle cell contraction	1/26	34/18614	0.0464529794288951	0.0965810363442535	0.0517605650198715	STC1	1
GO:0090313	BP	GO:0090313	regulation of protein targeting to membrane	1/26	34/18614	0.0464529794288951	0.0965810363442535	0.0517605650198715	ITGB2	1
GO:0098801	BP	GO:0098801	regulation of renal system process	1/26	34/18614	0.0464529794288951	0.0965810363442535	0.0517605650198715	STC1	1
GO:1901797	BP	GO:1901797	negative regulation of signal transduction by p53 class mediator	1/26	34/18614	0.0464529794288951	0.0965810363442535	0.0517605650198715	CD74	1
GO:0001893	BP	GO:0001893	maternal placenta development	1/26	35/18614	0.0477873294038607	0.0981133606823014	0.052581781860498	STC1	1
GO:0002446	BP	GO:0002446	neutrophil mediated immunity	1/26	35/18614	0.0477873294038607	0.0981133606823014	0.052581781860498	ITGB2	1
GO:0002495	BP	GO:0002495	antigen processing and presentation of peptide antigen via MHC class II	1/26	35/18614	0.0477873294038607	0.0981133606823014	0.052581781860498	CD74	1
GO:0021988	BP	GO:0021988	olfactory lobe development	1/26	35/18614	0.0477873294038607	0.0981133606823014	0.052581781860498	CSF1R	1
GO:0035025	BP	GO:0035025	positive regulation of Rho protein signal transduction	1/26	35/18614	0.0477873294038607	0.0981133606823014	0.052581781860498	ARRB1	1
GO:0045773	BP	GO:0045773	positive regulation of axon extension	1/26	35/18614	0.0477873294038607	0.0981133606823014	0.052581781860498	SEMA5A	1
GO:1902253	BP	GO:1902253	regulation of intrinsic apoptotic signaling pathway by p53 class mediator	1/26	35/18614	0.0477873294038607	0.0981133606823014	0.052581781860498	CD74	1
GO:2000352	BP	GO:2000352	negative regulation of endothelial cell apoptotic process	1/26	35/18614	0.0477873294038607	0.0981133606823014	0.052581781860498	SEMA5A	1
GO:0070873	BP	GO:0070873	regulation of glycogen metabolic process	1/26	36/18614	0.0491198838704896	0.100067484350114	0.0536290531364464	INSR	1
GO:0090218	BP	GO:0090218	positive regulation of lipid kinase activity	1/26	36/18614	0.0491198838704896	0.100067484350114	0.0536290531364464	CCL19	1
GO:1903580	BP	GO:1903580	positive regulation of ATP metabolic process	1/26	36/18614	0.0491198838704896	0.100067484350114	0.0536290531364464	INSR	1
GO:1903749	BP	GO:1903749	positive regulation of establishment of protein localization to mitochondrion	1/26	36/18614	0.0491198838704896	0.100067484350114	0.0536290531364464	RAC2	1
GO:2000758	BP	GO:2000758	positive regulation of peptidyl-lysine acetylation	1/26	36/18614	0.0491198838704896	0.100067484350114	0.0536290531364464	ARRB1	1
GO:0045927	BP	GO:0045927	positive regulation of growth	2/26	258/18614	0.0500057608129885	0.101519368644533	0.0544071598359312	SEMA5A/INSR	2
GO:0002504	BP	GO:0002504	antigen processing and presentation of peptide or polysaccharide antigen via MHC class II	1/26	37/18614	0.0504506451483108	0.101519368644533	0.0544071598359312	CD74	1
GO:0033280	BP	GO:0033280	response to vitamin D	1/26	37/18614	0.0504506451483108	0.101519368644533	0.0544071598359312	STC1	1
GO:0043516	BP	GO:0043516	regulation of DNA damage response, signal transduction by p53 class mediator	1/26	37/18614	0.0504506451483108	0.101519368644533	0.0544071598359312	CD74	1
GO:0045746	BP	GO:0045746	negative regulation of Notch signaling pathway	1/26	37/18614	0.0504506451483108	0.101519368644533	0.0544071598359312	ARRB1	1
GO:0046326	BP	GO:0046326	positive regulation of glucose import	1/26	37/18614	0.0504506451483108	0.101519368644533	0.0544071598359312	INSR	1
GO:0071402	BP	GO:0071402	cellular response to lipoprotein particle stimulus	1/26	37/18614	0.0504506451483108	0.101519368644533	0.0544071598359312	ITGB2	1
GO:1902745	BP	GO:1902745	positive regulation of lamellipodium organization	1/26	37/18614	0.0504506451483108	0.101519368644533	0.0544071598359312	RAC2	1
GO:0002369	BP	GO:0002369	T cell cytokine production	1/26	38/18614	0.0517796155539816	0.102159782038937	0.0547503758584063	IL18	1
GO:0002724	BP	GO:0002724	regulation of T cell cytokine production	1/26	38/18614	0.0517796155539816	0.102159782038937	0.0547503758584063	IL18	1
GO:0010742	BP	GO:0010742	macrophage derived foam cell differentiation	1/26	38/18614	0.0517796155539816	0.102159782038937	0.0547503758584063	IL18	1
GO:0032717	BP	GO:0032717	negative regulation of interleukin-8 production	1/26	38/18614	0.0517796155539816	0.102159782038937	0.0547503758584063	ARRB1	1
GO:0032885	BP	GO:0032885	regulation of polysaccharide biosynthetic process	1/26	38/18614	0.0517796155539816	0.102159782038937	0.0547503758584063	INSR	1
GO:0043368	BP	GO:0043368	positive T cell selection	1/26	38/18614	0.0517796155539816	0.102159782038937	0.0547503758584063	CD74	1
GO:0045923	BP	GO:0045923	positive regulation of fatty acid metabolic process	1/26	38/18614	0.0517796155539816	0.102159782038937	0.0547503758584063	CD74	1
GO:0048846	BP	GO:0048846	axon extension involved in axon guidance	1/26	38/18614	0.0517796155539816	0.102159782038937	0.0547503758584063	SEMA5A	1
GO:0051084	BP	GO:0051084	'de novo' post-translational protein folding	1/26	38/18614	0.0517796155539816	0.102159782038937	0.0547503758584063	CD74	1
GO:0051385	BP	GO:0051385	response to mineralocorticoid	1/26	38/18614	0.0517796155539816	0.102159782038937	0.0547503758584063	CYBB	1
GO:0070229	BP	GO:0070229	negative regulation of lymphocyte apoptotic process	1/26	38/18614	0.0517796155539816	0.102159782038937	0.0547503758584063	CD74	1
GO:1902229	BP	GO:1902229	regulation of intrinsic apoptotic signaling pathway in response to DNA damage	1/26	38/18614	0.0517796155539816	0.102159782038937	0.0547503758584063	CD74	1
GO:1902284	BP	GO:1902284	neuron projection extension involved in neuron projection guidance	1/26	38/18614	0.0517796155539816	0.102159782038937	0.0547503758584063	SEMA5A	1
GO:0071216	BP	GO:0071216	cellular response to biotic stimulus	2/26	264/18614	0.0520987756979205	0.102635369215993	0.0550052567535844	CD14/IL18	2
GO:0007588	BP	GO:0007588	excretion	1/26	39/18614	0.05310679740129	0.103997513837996	0.0557352693724418	STC1	1
GO:0030279	BP	GO:0030279	negative regulation of ossification	1/26	39/18614	0.05310679740129	0.103997513837996	0.0557352693724418	CCR1	1
GO:0060251	BP	GO:0060251	regulation of glial cell proliferation	1/26	39/18614	0.05310679740129	0.103997513837996	0.0557352693724418	VEGFC	1
GO:0090077	BP	GO:0090077	foam cell differentiation	1/26	39/18614	0.05310679740129	0.103997513837996	0.0557352693724418	IL18	1
GO:0110053	BP	GO:0110053	regulation of actin filament organization	2/26	268/18614	0.053511635582222	0.104634358861666	0.0560765730020465	PTGER4/SEMA5A	2
GO:0002478	BP	GO:0002478	antigen processing and presentation of exogenous peptide antigen	1/26	40/18614	0.0544321930011585	0.105648303697965	0.0566199753055664	CD74	1
GO:0050850	BP	GO:0050850	positive regulation of calcium-mediated signaling	1/26	40/18614	0.0544321930011585	0.105648303697965	0.0566199753055664	CD4	1
GO:0071634	BP	GO:0071634	regulation of transforming growth factor beta production	1/26	40/18614	0.0544321930011585	0.105648303697965	0.0566199753055664	TYROBP	1
GO:1903115	BP	GO:1903115	regulation of actin filament-based movement	1/26	40/18614	0.0544321930011585	0.105648303697965	0.0566199753055664	STC1	1
GO:1904994	BP	GO:1904994	regulation of leukocyte adhesion to vascular endothelial cell	1/26	40/18614	0.0544321930011585	0.105648303697965	0.0566199753055664	ITGB2	1
GO:0043547	BP	GO:0043547	positive regulation of GTPase activity	2/26	272/18614	0.0549382918089582	0.106473326603202	0.0570621288933287	CCL18/CCL19	2
GO:0002691	BP	GO:0002691	regulation of cellular extravasation	1/26	41/18614	0.0557558046616503	0.107266657870291	0.0574872980174833	PTGER4	1
GO:0042417	BP	GO:0042417	dopamine metabolic process	1/26	41/18614	0.0557558046616503	0.107266657870291	0.0574872980174833	ITGB2	1
GO:0048246	BP	GO:0048246	macrophage chemotaxis	1/26	41/18614	0.0557558046616503	0.107266657870291	0.0574872980174833	CSF1R	1
GO:0098751	BP	GO:0098751	bone cell development	1/26	41/18614	0.0557558046616503	0.107266657870291	0.0574872980174833	TYROBP	1
GO:0150077	BP	GO:0150077	regulation of neuroinflammatory response	1/26	41/18614	0.0557558046616503	0.107266657870291	0.0574872980174833	IL18	1
GO:0006458	BP	GO:0006458	'de novo' protein folding	1/26	42/18614	0.0570776346879676	0.10822512551225	0.0580009684913045	CD74	1
GO:0010591	BP	GO:0010591	regulation of lamellipodium assembly	1/26	42/18614	0.0570776346879676	0.10822512551225	0.0580009684913045	RAC2	1
GO:0043551	BP	GO:0043551	regulation of phosphatidylinositol 3-kinase activity	1/26	42/18614	0.0570776346879676	0.10822512551225	0.0580009684913045	CCL19	1
GO:0045124	BP	GO:0045124	regulation of bone resorption	1/26	42/18614	0.0570776346879676	0.10822512551225	0.0580009684913045	CSF1R	1
GO:0045429	BP	GO:0045429	positive regulation of nitric oxide biosynthetic process	1/26	42/18614	0.0570776346879676	0.10822512551225	0.0580009684913045	INSR	1
GO:0045981	BP	GO:0045981	positive regulation of nucleotide metabolic process	1/26	42/18614	0.0570776346879676	0.10822512551225	0.0580009684913045	INSR	1
GO:0055090	BP	GO:0055090	acylglycerol homeostasis	1/26	42/18614	0.0570776346879676	0.10822512551225	0.0580009684913045	IL18	1
GO:0070328	BP	GO:0070328	triglyceride homeostasis	1/26	42/18614	0.0570776346879676	0.10822512551225	0.0580009684913045	IL18	1
GO:1900544	BP	GO:1900544	positive regulation of purine nucleotide metabolic process	1/26	42/18614	0.0570776346879676	0.10822512551225	0.0580009684913045	INSR	1
GO:2000008	BP	GO:2000008	regulation of protein localization to cell surface	1/26	42/18614	0.0570776346879676	0.10822512551225	0.0580009684913045	TYROBP	1
GO:0051962	BP	GO:0051962	positive regulation of nervous system development	2/26	280/18614	0.0578322576419589	0.109308488023579	0.0585815737304931	SEMA5A/VEGFC	2
GO:0010907	BP	GO:0010907	positive regulation of glucose metabolic process	1/26	43/18614	0.0583976853824602	0.109308488023579	0.0585815737304931	INSR	1
GO:0021879	BP	GO:0021879	forebrain neuron differentiation	1/26	43/18614	0.0583976853824602	0.109308488023579	0.0585815737304931	CSF1R	1
GO:0031952	BP	GO:0031952	regulation of protein autophosphorylation	1/26	43/18614	0.0583976853824602	0.109308488023579	0.0585815737304931	VEGFC	1
GO:0032735	BP	GO:0032735	positive regulation of interleukin-12 production	1/26	43/18614	0.0583976853824602	0.109308488023579	0.0585815737304931	CCL19	1
GO:0034142	BP	GO:0034142	toll-like receptor 4 signaling pathway	1/26	43/18614	0.0583976853824602	0.109308488023579	0.0585815737304931	CD14	1
GO:0043507	BP	GO:0043507	positive regulation of JUN kinase activity	1/26	43/18614	0.0583976853824602	0.109308488023579	0.0585815737304931	CCL19	1
GO:0045840	BP	GO:0045840	positive regulation of mitotic nuclear division	1/26	43/18614	0.0583976853824602	0.109308488023579	0.0585815737304931	INSR	1
GO:0071604	BP	GO:0071604	transforming growth factor beta production	1/26	43/18614	0.0583976853824602	0.109308488023579	0.0585815737304931	TYROBP	1
GO:0002792	BP	GO:0002792	negative regulation of peptide secretion	1/26	44/18614	0.0597159590446243	0.109743734523967	0.0588148348926812	CD74	1
GO:0010828	BP	GO:0010828	positive regulation of glucose transmembrane transport	1/26	44/18614	0.0597159590446243	0.109743734523967	0.0588148348926812	INSR	1
GO:0032881	BP	GO:0032881	regulation of polysaccharide metabolic process	1/26	44/18614	0.0597159590446243	0.109743734523967	0.0588148348926812	INSR	1
GO:0033003	BP	GO:0033003	regulation of mast cell activation	1/26	44/18614	0.0597159590446243	0.109743734523967	0.0588148348926812	RAC2	1
GO:0042771	BP	GO:0042771	intrinsic apoptotic signaling pathway in response to DNA damage by p53 class mediator	1/26	44/18614	0.0597159590446243	0.109743734523967	0.0588148348926812	CD74	1
GO:0046640	BP	GO:0046640	regulation of alpha-beta T cell proliferation	1/26	44/18614	0.0597159590446243	0.109743734523967	0.0588148348926812	IL18	1
GO:0048512	BP	GO:0048512	circadian behavior	1/26	44/18614	0.0597159590446243	0.109743734523967	0.0588148348926812	PTGDS	1
GO:0051602	BP	GO:0051602	response to electrical stimulus	1/26	44/18614	0.0597159590446243	0.109743734523967	0.0588148348926812	CD14	1
GO:0071526	BP	GO:0071526	semaphorin-plexin signaling pathway	1/26	44/18614	0.0597159590446243	0.109743734523967	0.0588148348926812	SEMA5A	1
GO:1903214	BP	GO:1903214	regulation of protein targeting to mitochondrion	1/26	44/18614	0.0597159590446243	0.109743734523967	0.0588148348926812	RAC2	1
GO:1904407	BP	GO:1904407	positive regulation of nitric oxide metabolic process	1/26	44/18614	0.0597159590446243	0.109743734523967	0.0588148348926812	INSR	1
GO:1905521	BP	GO:1905521	regulation of macrophage migration	1/26	44/18614	0.0597159590446243	0.109743734523967	0.0588148348926812	CSF1R	1
GO:2000249	BP	GO:2000249	regulation of actin cytoskeleton reorganization	1/26	44/18614	0.0597159590446243	0.109743734523967	0.0588148348926812	CSF1R	1
GO:0010721	BP	GO:0010721	negative regulation of cell development	2/26	286/18614	0.0600375875816607	0.11018071240545	0.0590490239519715	CD74/SEMA5A	2
GO:0005978	BP	GO:0005978	glycogen biosynthetic process	1/26	45/18614	0.0610324579711105	0.110311760349435	0.0591192563276231	INSR	1
GO:0009250	BP	GO:0009250	glucan biosynthetic process	1/26	45/18614	0.0610324579711105	0.110311760349435	0.0591192563276231	INSR	1
GO:0030890	BP	GO:0030890	positive regulation of B cell proliferation	1/26	45/18614	0.0610324579711105	0.110311760349435	0.0591192563276231	CD74	1
GO:0031295	BP	GO:0031295	T cell costimulation	1/26	45/18614	0.0610324579711105	0.110311760349435	0.0591192563276231	CCL19	1
GO:0046006	BP	GO:0046006	regulation of activated T cell proliferation	1/26	45/18614	0.0610324579711105	0.110311760349435	0.0591192563276231	IL18	1
GO:0060443	BP	GO:0060443	mammary gland morphogenesis	1/26	45/18614	0.0610324579711105	0.110311760349435	0.0591192563276231	CSF1R	1
GO:0061098	BP	GO:0061098	positive regulation of protein tyrosine kinase activity	1/26	45/18614	0.0610324579711105	0.110311760349435	0.0591192563276231	CSF1R	1
GO:0062208	BP	GO:0062208	positive regulation of pattern recognition receptor signaling pathway	1/26	45/18614	0.0610324579711105	0.110311760349435	0.0591192563276231	CD14	1
GO:0097028	BP	GO:0097028	dendritic cell differentiation	1/26	45/18614	0.0610324579711105	0.110311760349435	0.0591192563276231	CCL19	1
GO:1902692	BP	GO:1902692	regulation of neuroblast proliferation	1/26	45/18614	0.0610324579711105	0.110311760349435	0.0591192563276231	VEGFC	1
GO:1903307	BP	GO:1903307	positive regulation of regulated secretory pathway	1/26	45/18614	0.0610324579711105	0.110311760349435	0.0591192563276231	ITGB2	1
GO:1903532	BP	GO:1903532	positive regulation of secretion by cell	2/26	289/18614	0.0611512410279246	0.110374630097106	0.0591529500400254	ITGB2/VEGFC	2
GO:0007622	BP	GO:0007622	rhythmic behavior	1/26	46/18614	0.0623471844557221	0.11161335200929	0.0598168168663101	PTGDS	1
GO:0008038	BP	GO:0008038	neuron recognition	1/26	46/18614	0.0623471844557221	0.11161335200929	0.0598168168663101	SEMA5A	1
GO:0030517	BP	GO:0030517	negative regulation of axon extension	1/26	46/18614	0.0623471844557221	0.11161335200929	0.0598168168663101	SEMA5A	1
GO:0034331	BP	GO:0034331	cell junction maintenance	1/26	46/18614	0.0623471844557221	0.11161335200929	0.0598168168663101	CSF1R	1
GO:0035272	BP	GO:0035272	exocrine system development	1/26	46/18614	0.0623471844557221	0.11161335200929	0.0598168168663101	INSR	1
GO:0044788	BP	GO:0044788	modulation by host of viral process	1/26	46/18614	0.0623471844557221	0.11161335200929	0.0598168168663101	CSF1R	1
GO:0031294	BP	GO:0031294	lymphocyte costimulation	1/26	47/18614	0.0636601407894224	0.113192726653993	0.0606632493242982	CCL19	1
GO:0046633	BP	GO:0046633	alpha-beta T cell proliferation	1/26	47/18614	0.0636601407894224	0.113192726653993	0.0606632493242982	IL18	1
GO:0050919	BP	GO:0050919	negative chemotaxis	1/26	47/18614	0.0636601407894224	0.113192726653993	0.0606632493242982	SEMA5A	1
GO:1900271	BP	GO:1900271	regulation of long-term synaptic potentiation	1/26	47/18614	0.0636601407894224	0.113192726653993	0.0606632493242982	TYROBP	1
GO:1901985	BP	GO:1901985	positive regulation of protein acetylation	1/26	47/18614	0.0636601407894224	0.113192726653993	0.0606632493242982	ARRB1	1
GO:0030522	BP	GO:0030522	intracellular receptor signaling pathway	2/26	299/18614	0.0649151849277603	0.114440116150245	0.0613317613590596	TLR7/TLR8	2
GO:0006110	BP	GO:0006110	regulation of glycolytic process	1/26	48/18614	0.0649713292603371	0.114440116150245	0.0613317613590596	INSR	1
GO:0032620	BP	GO:0032620	interleukin-17 production	1/26	48/18614	0.0649713292603371	0.114440116150245	0.0613317613590596	IL18	1
GO:0032660	BP	GO:0032660	regulation of interleukin-17 production	1/26	48/18614	0.0649713292603371	0.114440116150245	0.0613317613590596	IL18	1
GO:0035987	BP	GO:0035987	endodermal cell differentiation	1/26	48/18614	0.0649713292603371	0.114440116150245	0.0613317613590596	ITGB2	1
GO:0050798	BP	GO:0050798	activated T cell proliferation	1/26	48/18614	0.0649713292603371	0.114440116150245	0.0613317613590596	IL18	1
GO:0070509	BP	GO:0070509	calcium ion import	1/26	48/18614	0.0649713292603371	0.114440116150245	0.0613317613590596	STC1	1
GO:0019884	BP	GO:0019884	antigen processing and presentation of exogenous antigen	1/26	49/18614	0.0662807521537571	0.116278916328487	0.062317227448336	CD74	1
GO:0046850	BP	GO:0046850	regulation of bone remodeling	1/26	49/18614	0.0662807521537571	0.116278916328487	0.062317227448336	CSF1R	1
GO:0140895	BP	GO:0140895	cell surface toll-like receptor signaling pathway	1/26	49/18614	0.0662807521537571	0.116278916328487	0.062317227448336	CD14	1
GO:0051607	BP	GO:0051607	defense response to virus	2/26	303/18614	0.0664426266486794	0.116407481888486	0.06238612944276	TLR7/TLR8	2
GO:0140546	BP	GO:0140546	defense response to symbiont	2/26	304/18614	0.0668264052851048	0.116923963441582	0.062662926814402	TLR7/TLR8	2
GO:0038084	BP	GO:0038084	vascular endothelial growth factor signaling pathway	1/26	50/18614	0.067588411752141	0.117475096616817	0.0629582949905073	VEGFC	1
GO:0042304	BP	GO:0042304	regulation of fatty acid biosynthetic process	1/26	50/18614	0.067588411752141	0.117475096616817	0.0629582949905073	CD74	1
GO:0045581	BP	GO:0045581	negative regulation of T cell differentiation	1/26	50/18614	0.067588411752141	0.117475096616817	0.0629582949905073	CD74	1
GO:0045776	BP	GO:0045776	negative regulation of blood pressure	1/26	50/18614	0.067588411752141	0.117475096616817	0.0629582949905073	VEGFC	1
GO:1903747	BP	GO:1903747	regulation of establishment of protein localization to mitochondrion	1/26	50/18614	0.067588411752141	0.117475096616817	0.0629582949905073	RAC2	1
GO:0043113	BP	GO:0043113	receptor clustering	1/26	51/18614	0.0688943103351214	0.11958668927391	0.0640899584428787	ITGB2	1
GO:0007162	BP	GO:0007162	negative regulation of cell adhesion	2/26	312/18614	0.0699238377908544	0.121213618545096	0.0649618767977803	CD74/SEMA5A	2
GO:0006968	BP	GO:0006968	cellular defense response	1/26	52/18614	0.0701984501795047	0.121369425705091	0.0650453783519233	TYROBP	1
GO:0021872	BP	GO:0021872	forebrain generation of neurons	1/26	52/18614	0.0701984501795047	0.121369425705091	0.0650453783519233	CSF1R	1
GO:0042742	BP	GO:0042742	defense response to bacterium	2/26	314/18614	0.0707056547490825	0.122085716610111	0.0654292593224098	CD4/IL18	2
GO:0030834	BP	GO:0030834	regulation of actin filament depolymerization	1/26	53/18614	0.0715008335592769	0.122652865922833	0.0657332110088722	SEMA5A	1
GO:0035065	BP	GO:0035065	regulation of histone acetylation	1/26	53/18614	0.0715008335592769	0.122652865922833	0.0657332110088722	ARRB1	1
GO:0045744	BP	GO:0045744	negative regulation of G protein-coupled receptor signaling pathway	1/26	53/18614	0.0715008335592769	0.122652865922833	0.0657332110088722	ARRB1	1
GO:0048146	BP	GO:0048146	positive regulation of fibroblast proliferation	1/26	53/18614	0.0715008335592769	0.122652865922833	0.0657332110088722	CD74	1
GO:2000648	BP	GO:2000648	positive regulation of stem cell proliferation	1/26	53/18614	0.0715008335592769	0.122652865922833	0.0657332110088722	VEGFC	1
GO:0051047	BP	GO:0051047	positive regulation of secretion	2/26	317/18614	0.0718838883564728	0.123149190743684	0.0659992058059155	ITGB2/VEGFC	2
GO:0043550	BP	GO:0043550	regulation of lipid kinase activity	1/26	54/18614	0.0728014627456063	0.123753068625778	0.0663228413928108	CCL19	1
GO:0046686	BP	GO:0046686	response to cadmium ion	1/26	54/18614	0.0728014627456063	0.123753068625778	0.0663228413928108	CYBB	1
GO:0071320	BP	GO:0071320	cellular response to cAMP	1/26	54/18614	0.0728014627456063	0.123753068625778	0.0663228413928108	STC1	1
GO:0071385	BP	GO:0071385	cellular response to glucocorticoid stimulus	1/26	54/18614	0.0728014627456063	0.123753068625778	0.0663228413928108	STC1	1
GO:1902743	BP	GO:1902743	regulation of lamellipodium organization	1/26	54/18614	0.0728014627456063	0.123753068625778	0.0663228413928108	RAC2	1
GO:2000179	BP	GO:2000179	positive regulation of neural precursor cell proliferation	1/26	54/18614	0.0728014627456063	0.123753068625778	0.0663228413928108	VEGFC	1
GO:0042063	BP	GO:0042063	gliogenesis	2/26	320/18614	0.0730686688140435	0.124046809847097	0.066480265791643	CSF1R/VEGFC	2
GO:0002043	BP	GO:0002043	blood vessel endothelial cell proliferation involved in sprouting angiogenesis	1/26	55/18614	0.0741003400068463	0.124830572780764	0.0669003069697438	SEMA5A	1
GO:0002686	BP	GO:0002686	negative regulation of leukocyte migration	1/26	55/18614	0.0741003400068463	0.124830572780764	0.0669003069697438	PTGER4	1
GO:0006584	BP	GO:0006584	catecholamine metabolic process	1/26	55/18614	0.0741003400068463	0.124830572780764	0.0669003069697438	ITGB2	1
GO:0009712	BP	GO:0009712	catechol-containing compound metabolic process	1/26	55/18614	0.0741003400068463	0.124830572780764	0.0669003069697438	ITGB2	1
GO:0031529	BP	GO:0031529	ruffle organization	1/26	55/18614	0.0741003400068463	0.124830572780764	0.0669003069697438	CSF1R	1
GO:0043525	BP	GO:0043525	positive regulation of neuron apoptotic process	1/26	55/18614	0.0741003400068463	0.124830572780764	0.0669003069697438	TYROBP	1
GO:0002752	BP	GO:0002752	cell surface pattern recognition receptor signaling pathway	1/26	56/18614	0.0753974676085392	0.12636769443574	0.0677240948309784	CD14	1
GO:0007187	BP	GO:0007187	G protein-coupled receptor signaling pathway, coupled to cyclic nucleotide second messenger	1/26	56/18614	0.0753974676085392	0.12636769443574	0.0677240948309784	CCR1	1
GO:0010559	BP	GO:0010559	regulation of glycoprotein biosynthetic process	1/26	56/18614	0.0753974676085392	0.12636769443574	0.0677240948309784	CCL19	1
GO:0019369	BP	GO:0019369	arachidonic acid metabolic process	1/26	56/18614	0.0753974676085392	0.12636769443574	0.0677240948309784	PTGDS	1
GO:1901214	BP	GO:1901214	regulation of neuron death	2/26	327/18614	0.0758582217431154	0.126977966077011	0.0680511570179607	ITGB2/TYROBP	2
GO:0046394	BP	GO:0046394	carboxylic acid biosynthetic process	2/26	328/18614	0.0762595559960386	0.127079952114545	0.0681058142791239	CD74/PTGDS	2
GO:0048638	BP	GO:0048638	regulation of developmental growth	2/26	328/18614	0.0762595559960386	0.127079952114545	0.0681058142791239	SEMA5A/INSR	2
GO:0001706	BP	GO:0001706	endoderm formation	1/26	57/18614	0.07669284781342	0.127079952114545	0.0681058142791239	ITGB2	1
GO:0002931	BP	GO:0002931	response to ischemia	1/26	57/18614	0.07669284781342	0.127079952114545	0.0681058142791239	CSF1R	1
GO:0007566	BP	GO:0007566	embryo implantation	1/26	57/18614	0.07669284781342	0.127079952114545	0.0681058142791239	STC1	1
GO:0010676	BP	GO:0010676	positive regulation of cellular carbohydrate metabolic process	1/26	57/18614	0.07669284781342	0.127079952114545	0.0681058142791239	INSR	1
GO:0043470	BP	GO:0043470	regulation of carbohydrate catabolic process	1/26	57/18614	0.07669284781342	0.127079952114545	0.0681058142791239	INSR	1
GO:0061756	BP	GO:0061756	leukocyte adhesion to vascular endothelial cell	1/26	57/18614	0.07669284781342	0.127079952114545	0.0681058142791239	ITGB2	1
GO:0016053	BP	GO:0016053	organic acid biosynthetic process	2/26	331/18614	0.0774677423482704	0.128041023202047	0.0686208800145553	CD74/PTGDS	2
GO:0062012	BP	GO:0062012	regulation of small molecule metabolic process	2/26	331/18614	0.0774677423482704	0.128041023202047	0.0686208800145553	CD74/INSR	2
GO:0032386	BP	GO:0032386	regulation of intracellular transport	2/26	332/18614	0.0778718571642486	0.128253114525888	0.0687345458766474	ITGB2/RAC2	2
GO:0001755	BP	GO:0001755	neural crest cell migration	1/26	58/18614	0.0779864828814189	0.128253114525888	0.0687345458766474	SEMA5A	1
GO:0030042	BP	GO:0030042	actin filament depolymerization	1/26	58/18614	0.0779864828814189	0.128253114525888	0.0687345458766474	SEMA5A	1
GO:0048010	BP	GO:0048010	vascular endothelial growth factor receptor signaling pathway	1/26	58/18614	0.0779864828814189	0.128253114525888	0.0687345458766474	VEGFC	1
GO:0006605	BP	GO:0006605	protein targeting	2/26	333/18614	0.0782766607597095	0.128569415297823	0.0689040605897969	ITGB2/RAC2	2
GO:0001961	BP	GO:0001961	positive regulation of cytokine-mediated signaling pathway	1/26	59/18614	0.0792783750696642	0.129245390622256	0.0692663352770084	CD74	1
GO:0046324	BP	GO:0046324	regulation of glucose import	1/26	59/18614	0.0792783750696642	0.129245390622256	0.0692663352770084	INSR	1
GO:0051785	BP	GO:0051785	positive regulation of nuclear division	1/26	59/18614	0.0792783750696642	0.129245390622256	0.0692663352770084	INSR	1
GO:0070228	BP	GO:0070228	regulation of lymphocyte apoptotic process	1/26	59/18614	0.0792783750696642	0.129245390622256	0.0692663352770084	CD74	1
GO:1903053	BP	GO:1903053	regulation of extracellular matrix organization	1/26	59/18614	0.0792783750696642	0.129245390622256	0.0692663352770084	ANGPTL7	1
GO:2000351	BP	GO:2000351	regulation of endothelial cell apoptotic process	1/26	59/18614	0.0792783750696642	0.129245390622256	0.0692663352770084	SEMA5A	1
GO:0045620	BP	GO:0045620	negative regulation of lymphocyte differentiation	1/26	60/18614	0.0805685266324876	0.130700054314924	0.0700459315362368	CD74	1
GO:0046579	BP	GO:0046579	positive regulation of Ras protein signal transduction	1/26	60/18614	0.0805685266324876	0.130700054314924	0.0700459315362368	ARRB1	1
GO:0060350	BP	GO:0060350	endochondral bone morphogenesis	1/26	60/18614	0.0805685266324876	0.130700054314924	0.0700459315362368	STC1	1
GO:0090497	BP	GO:0090497	mesenchymal cell migration	1/26	60/18614	0.0805685266324876	0.130700054314924	0.0700459315362368	SEMA5A	1
GO:0034113	BP	GO:0034113	heterotypic cell-cell adhesion	1/26	61/18614	0.0818569398214254	0.131813748683031	0.0706427924929484	ITGB2	1
GO:0045668	BP	GO:0045668	negative regulation of osteoblast differentiation	1/26	61/18614	0.0818569398214254	0.131813748683031	0.0706427924929484	VEGFC	1
GO:0060135	BP	GO:0060135	maternal process involved in female pregnancy	1/26	61/18614	0.0818569398214254	0.131813748683031	0.0706427924929484	STC1	1
GO:0097120	BP	GO:0097120	receptor localization to synapse	1/26	61/18614	0.0818569398214254	0.131813748683031	0.0706427924929484	TYROBP	1
GO:1903409	BP	GO:1903409	reactive oxygen species biosynthetic process	1/26	61/18614	0.0818569398214254	0.131813748683031	0.0706427924929484	CYBB	1
GO:1905517	BP	GO:1905517	macrophage migration	1/26	61/18614	0.0818569398214254	0.131813748683031	0.0706427924929484	CSF1R	1
GO:0019216	BP	GO:0019216	regulation of lipid metabolic process	2/26	344/18614	0.082774238765011	0.132425106166283	0.0709704366139896	CD74/CCL19	2
GO:0000768	BP	GO:0000768	syncytium formation by plasma membrane fusion	1/26	62/18614	0.0831436168852233	0.132425106166283	0.0709704366139896	TYROBP	1
GO:0043030	BP	GO:0043030	regulation of macrophage activation	1/26	62/18614	0.0831436168852233	0.132425106166283	0.0709704366139896	CD74	1
GO:0043506	BP	GO:0043506	regulation of JUN kinase activity	1/26	62/18614	0.0831436168852233	0.132425106166283	0.0709704366139896	CCL19	1
GO:0045428	BP	GO:0045428	regulation of nitric oxide biosynthetic process	1/26	62/18614	0.0831436168852233	0.132425106166283	0.0709704366139896	INSR	1
GO:0140253	BP	GO:0140253	cell-cell fusion	1/26	62/18614	0.0831436168852233	0.132425106166283	0.0709704366139896	TYROBP	1
GO:1903018	BP	GO:1903018	regulation of glycoprotein metabolic process	1/26	62/18614	0.0831436168852233	0.132425106166283	0.0709704366139896	CCL19	1
GO:1904036	BP	GO:1904036	negative regulation of epithelial cell apoptotic process	1/26	62/18614	0.0831436168852233	0.132425106166283	0.0709704366139896	SEMA5A	1
GO:2000756	BP	GO:2000756	regulation of peptidyl-lysine acetylation	1/26	62/18614	0.0831436168852233	0.132425106166283	0.0709704366139896	ARRB1	1
GO:0051235	BP	GO:0051235	maintenance of location	2/26	347/18614	0.0840148233961156	0.133500755633897	0.071546908210428	CCL19/CD4	2
GO:0001885	BP	GO:0001885	endothelial cell development	1/26	63/18614	0.0844285600698391	0.133500755633897	0.071546908210428	STC1	1
GO:0032623	BP	GO:0032623	interleukin-2 production	1/26	63/18614	0.0844285600698391	0.133500755633897	0.071546908210428	CD4	1
GO:0032663	BP	GO:0032663	regulation of interleukin-2 production	1/26	63/18614	0.0844285600698391	0.133500755633897	0.071546908210428	CD4	1
GO:0033692	BP	GO:0033692	cellular polysaccharide biosynthetic process	1/26	63/18614	0.0844285600698391	0.133500755633897	0.071546908210428	INSR	1
GO:0043967	BP	GO:0043967	histone H4 acetylation	1/26	63/18614	0.0844285600698391	0.133500755633897	0.071546908210428	ARRB1	1
GO:0045453	BP	GO:0045453	bone resorption	1/26	64/18614	0.0857117716184446	0.135042287657837	0.0723730597156877	CSF1R	1
GO:0051445	BP	GO:0051445	regulation of meiotic cell cycle	1/26	64/18614	0.0857117716184446	0.135042287657837	0.0723730597156877	INSR	1
GO:0071384	BP	GO:0071384	cellular response to corticosteroid stimulus	1/26	64/18614	0.0857117716184446	0.135042287657837	0.0723730597156877	STC1	1
GO:0032507	BP	GO:0032507	maintenance of protein location in cell	1/26	65/18614	0.0869932537714322	0.136407082882651	0.073104492869097	CD4	1
GO:0046888	BP	GO:0046888	negative regulation of hormone secretion	1/26	65/18614	0.0869932537714322	0.136407082882651	0.073104492869097	IL11	1
GO:0072577	BP	GO:0072577	endothelial cell apoptotic process	1/26	65/18614	0.0869932537714322	0.136407082882651	0.073104492869097	SEMA5A	1
GO:0080164	BP	GO:0080164	regulation of nitric oxide metabolic process	1/26	65/18614	0.0869932537714322	0.136407082882651	0.073104492869097	INSR	1
GO:0006949	BP	GO:0006949	syncytium formation	1/26	66/18614	0.0882730087664151	0.13742977905103	0.0736525852640705	TYROBP	1
GO:0030219	BP	GO:0030219	megakaryocyte differentiation	1/26	66/18614	0.0882730087664151	0.13742977905103	0.0736525852640705	IL11	1
GO:0032613	BP	GO:0032613	interleukin-10 production	1/26	66/18614	0.0882730087664151	0.13742977905103	0.0736525852640705	TYROBP	1
GO:0032653	BP	GO:0032653	regulation of interleukin-10 production	1/26	66/18614	0.0882730087664151	0.13742977905103	0.0736525852640705	TYROBP	1
GO:0050771	BP	GO:0050771	negative regulation of axonogenesis	1/26	66/18614	0.0882730087664151	0.13742977905103	0.0736525852640705	SEMA5A	1
GO:0060760	BP	GO:0060760	positive regulation of response to cytokine stimulus	1/26	66/18614	0.0882730087664151	0.13742977905103	0.0736525852640705	CD74	1
GO:0031589	BP	GO:0031589	cell-substrate adhesion	2/26	359/18614	0.0890351208512801	0.138452247098914	0.0742005554026862	ITGB2/RAC2	2
GO:0001912	BP	GO:0001912	positive regulation of leukocyte mediated cytotoxicity	1/26	67/18614	0.0895510388382329	0.139089911387043	0.0745422980997609	TYROBP	1
GO:0051057	BP	GO:0051057	positive regulation of small GTPase mediated signal transduction	1/26	68/18614	0.0908273462189528	0.140739543551538	0.075426383590466	ARRB1	1
GO:0061180	BP	GO:0061180	mammary gland epithelium development	1/26	68/18614	0.0908273462189528	0.140739543551538	0.075426383590466	CSF1R	1
GO:0043087	BP	GO:0043087	regulation of GTPase activity	2/26	364/18614	0.0911535936227341	0.141078706737659	0.0756081509312617	CCL18/CCL19	2
GO:0002711	BP	GO:0002711	positive regulation of T cell mediated immunity	1/26	69/18614	0.0921019331378734	0.142044530684467	0.0761257638611778	IL18	1
GO:0014015	BP	GO:0014015	positive regulation of gliogenesis	1/26	69/18614	0.0921019331378734	0.142044530684467	0.0761257638611778	VEGFC	1
GO:0061077	BP	GO:0061077	chaperone-mediated protein folding	1/26	69/18614	0.0921019331378734	0.142044530684467	0.0761257638611778	CD74	1
GO:0010038	BP	GO:0010038	response to metal ion	2/26	367/18614	0.0924320193215797	0.142386486973688	0.0763090281065426	CD14/CYBB	2
GO:0000271	BP	GO:0000271	polysaccharide biosynthetic process	1/26	70/18614	0.0933748018215301	0.143167432431144	0.0767275593178206	INSR	1
GO:0002224	BP	GO:0002224	toll-like receptor signaling pathway	1/26	70/18614	0.0933748018215301	0.143167432431144	0.0767275593178206	TLR8	1
GO:0034394	BP	GO:0034394	protein localization to cell surface	1/26	70/18614	0.0933748018215301	0.143167432431144	0.0767275593178206	TYROBP	1
GO:0050922	BP	GO:0050922	negative regulation of chemotaxis	1/26	70/18614	0.0933748018215301	0.143167432431144	0.0767275593178206	SEMA5A	1
GO:0048002	BP	GO:0048002	antigen processing and presentation of peptide antigen	1/26	71/18614	0.0946459544936955	0.144947300937897	0.0776814422233865	CD74	1
GO:0070997	BP	GO:0070997	neuron death	2/26	373/18614	0.0950050923776339	0.145327929434471	0.0778854320208775	ITGB2/TYROBP	2
GO:0008544	BP	GO:0008544	epidermis development	2/26	375/18614	0.0958675210359219	0.145534442142328	0.0779961081416465	INSR/IL18	2
GO:0002260	BP	GO:0002260	lymphocyte homeostasis	1/26	72/18614	0.095915393375385	0.145534442142328	0.0779961081416465	CD74	1
GO:0009988	BP	GO:0009988	cell-cell recognition	1/26	72/18614	0.095915393375385	0.145534442142328	0.0779961081416465	CCL19	1
GO:0030330	BP	GO:0030330	DNA damage response, signal transduction by p53 class mediator	1/26	72/18614	0.095915393375385	0.145534442142328	0.0779961081416465	CD74	1
GO:0032715	BP	GO:0032715	negative regulation of interleukin-6 production	1/26	72/18614	0.095915393375385	0.145534442142328	0.0779961081416465	ARRB1	1
GO:0051926	BP	GO:0051926	negative regulation of calcium ion transport	1/26	72/18614	0.095915393375385	0.145534442142328	0.0779961081416465	STC1	1
GO:0071677	BP	GO:0071677	positive regulation of mononuclear cell migration	1/26	72/18614	0.095915393375385	0.145534442142328	0.0779961081416465	CCR1	1
GO:1902903	BP	GO:1902903	regulation of supramolecular fiber organization	2/26	376/18614	0.0962996131877135	0.1459488947274	0.0782182252444367	PTGER4/SEMA5A	2
GO:0007405	BP	GO:0007405	neuroblast proliferation	1/26	73/18614	0.0971831206848579	0.146780023655061	0.0786636512258559	VEGFC	1
GO:0030032	BP	GO:0030032	lamellipodium assembly	1/26	73/18614	0.0971831206848579	0.146780023655061	0.0786636512258559	RAC2	1
GO:0050795	BP	GO:0050795	regulation of behavior	1/26	73/18614	0.0971831206848579	0.146780023655061	0.0786636512258559	PTGDS	1
GO:0031343	BP	GO:0031343	positive regulation of cell killing	1/26	74/18614	0.0984491386376217	0.147703139488797	0.0791583756452816	TYROBP	1
GO:0035924	BP	GO:0035924	cellular response to vascular endothelial growth factor stimulus	1/26	74/18614	0.0984491386376217	0.147703139488797	0.0791583756452816	VEGFC	1
GO:0045123	BP	GO:0045123	cellular extravasation	1/26	74/18614	0.0984491386376217	0.147703139488797	0.0791583756452816	PTGER4	1
GO:0045661	BP	GO:0045661	regulation of myoblast differentiation	1/26	74/18614	0.0984491386376217	0.147703139488797	0.0791583756452816	IL18	1
GO:1903578	BP	GO:1903578	regulation of ATP metabolic process	1/26	74/18614	0.0984491386376217	0.147703139488797	0.0791583756452816	INSR	1
GO:0050767	BP	GO:0050767	regulation of neurogenesis	2/26	381/18614	0.0984687596591978	0.147703139488797	0.0791583756452816	SEMA5A/VEGFC	2
GO:0005977	BP	GO:0005977	glycogen metabolic process	1/26	75/18614	0.099713449446436	0.148721308254957	0.0797040416747305	INSR	1
GO:0034637	BP	GO:0034637	cellular carbohydrate biosynthetic process	1/26	75/18614	0.099713449446436	0.148721308254957	0.0797040416747305	INSR	1
GO:0043536	BP	GO:0043536	positive regulation of blood vessel endothelial cell migration	1/26	75/18614	0.099713449446436	0.148721308254957	0.0797040416747305	VEGFC	1
GO:0046323	BP	GO:0046323	glucose import	1/26	75/18614	0.099713449446436	0.148721308254957	0.0797040416747305	INSR	1
GO:2000242	BP	GO:2000242	negative regulation of reproductive process	1/26	75/18614	0.099713449446436	0.148721308254957	0.0797040416747305	PTGDS	1
GO:0006073	BP	GO:0006073	cellular glucan metabolic process	1/26	76/18614	0.100976055321316	0.149754556086015	0.0802577890102891	INSR	1
GO:0042267	BP	GO:0042267	natural killer cell mediated cytotoxicity	1/26	76/18614	0.100976055321316	0.149754556086015	0.0802577890102891	IL18	1
GO:0044042	BP	GO:0044042	glucan metabolic process	1/26	76/18614	0.100976055321316	0.149754556086015	0.0802577890102891	INSR	1
GO:0050772	BP	GO:0050772	positive regulation of axonogenesis	1/26	76/18614	0.100976055321316	0.149754556086015	0.0802577890102891	SEMA5A	1
GO:0086003	BP	GO:0086003	cardiac muscle cell contraction	1/26	76/18614	0.100976055321316	0.149754556086015	0.0802577890102891	STC1	1
GO:0006809	BP	GO:0006809	nitric oxide biosynthetic process	1/26	77/18614	0.102236958469533	0.150773696328806	0.0808039756821045	INSR	1
GO:0010827	BP	GO:0010827	regulation of glucose transmembrane transport	1/26	77/18614	0.102236958469533	0.150773696328806	0.0808039756821045	INSR	1
GO:0021536	BP	GO:0021536	diencephalon development	1/26	77/18614	0.102236958469533	0.150773696328806	0.0808039756821045	SEMA5A	1
GO:0050853	BP	GO:0050853	B cell receptor signaling pathway	1/26	77/18614	0.102236958469533	0.150773696328806	0.0808039756821045	BLNK	1
GO:1901983	BP	GO:1901983	regulation of protein acetylation	1/26	77/18614	0.102236958469533	0.150773696328806	0.0808039756821045	ARRB1	1
GO:0055117	BP	GO:0055117	regulation of cardiac muscle contraction	1/26	78/18614	0.103496161095621	0.152459591569109	0.0817074956018057	STC1	1
GO:0006631	BP	GO:0006631	fatty acid metabolic process	2/26	394/18614	0.104174594058031	0.153287140640821	0.082151003035095	CD74/PTGDS	2
GO:0002228	BP	GO:0002228	natural killer cell mediated immunity	1/26	79/18614	0.104753665401378	0.153794766857442	0.0824230545763266	IL18	1
GO:0045913	BP	GO:0045913	positive regulation of carbohydrate metabolic process	1/26	79/18614	0.104753665401378	0.153794766857442	0.0824230545763266	INSR	1
GO:0007193	BP	GO:0007193	adenylate cyclase-inhibiting G protein-coupled receptor signaling pathway	1/26	80/18614	0.10600947358587	0.154602051378284	0.0828557016519039	MARCO	1
GO:0030500	BP	GO:0030500	regulation of bone mineralization	1/26	80/18614	0.10600947358587	0.154602051378284	0.0828557016519039	CCR1	1
GO:0045921	BP	GO:0045921	positive regulation of exocytosis	1/26	80/18614	0.10600947358587	0.154602051378284	0.0828557016519039	ITGB2	1
GO:0070227	BP	GO:0070227	lymphocyte apoptotic process	1/26	80/18614	0.10600947358587	0.154602051378284	0.0828557016519039	CD74	1
GO:0071230	BP	GO:0071230	cellular response to amino acid stimulus	1/26	80/18614	0.10600947358587	0.154602051378284	0.0828557016519039	CYBB	1
GO:0097061	BP	GO:0097061	dendritic spine organization	1/26	80/18614	0.10600947358587	0.154602051378284	0.0828557016519039	INSR	1
GO:0031016	BP	GO:0031016	pancreas development	1/26	81/18614	0.107263587845434	0.156257599145123	0.0837429574846488	INSR	1
GO:0014032	BP	GO:0014032	neural crest cell development	1/26	82/18614	0.108516010373682	0.157384147495605	0.0843467072615237	SEMA5A	1
GO:0050848	BP	GO:0050848	regulation of calcium-mediated signaling	1/26	82/18614	0.108516010373682	0.157384147495605	0.0843467072615237	CD4	1
GO:0061097	BP	GO:0061097	regulation of protein tyrosine kinase activity	1/26	82/18614	0.108516010373682	0.157384147495605	0.0843467072615237	CSF1R	1
GO:2001021	BP	GO:2001021	negative regulation of response to DNA damage stimulus	1/26	82/18614	0.108516010373682	0.157384147495605	0.0843467072615237	CD74	1
GO:0007492	BP	GO:0007492	endoderm development	1/26	83/18614	0.109766743361503	0.158150768395849	0.0847575615291381	ITGB2	1
GO:0035023	BP	GO:0035023	regulation of Rho protein signal transduction	1/26	83/18614	0.109766743361503	0.158150768395849	0.0847575615291381	ARRB1	1
GO:0046209	BP	GO:0046209	nitric oxide metabolic process	1/26	83/18614	0.109766743361503	0.158150768395849	0.0847575615291381	INSR	1
GO:0050871	BP	GO:0050871	positive regulation of B cell activation	1/26	83/18614	0.109766743361503	0.158150768395849	0.0847575615291381	CD74	1
GO:0051851	BP	GO:0051851	modulation by host of symbiont process	1/26	83/18614	0.109766743361503	0.158150768395849	0.0847575615291381	CSF1R	1
GO:0072332	BP	GO:0072332	intrinsic apoptotic signaling pathway by p53 class mediator	1/26	83/18614	0.109766743361503	0.158150768395849	0.0847575615291381	CD74	1
GO:0061515	BP	GO:0061515	myeloid cell development	1/26	84/18614	0.111015788997065	0.159600379367771	0.085534449889481	TYROBP	1
GO:2001057	BP	GO:2001057	reactive nitrogen species metabolic process	1/26	84/18614	0.111015788997065	0.159600379367771	0.085534449889481	INSR	1
GO:0006096	BP	GO:0006096	glycolytic process	1/26	85/18614	0.112263149465822	0.161041242792674	0.0863066501868935	INSR	1
GO:0031397	BP	GO:0031397	negative regulation of protein ubiquitination	1/26	85/18614	0.112263149465822	0.161041242792674	0.0863066501868935	ARRB1	1
GO:0006757	BP	GO:0006757	ATP generation from ADP	1/26	86/18614	0.113508826950515	0.162296625258952	0.0869794458849949	INSR	1
GO:0033077	BP	GO:0033077	T cell differentiation in thymus	1/26	86/18614	0.113508826950515	0.162296625258952	0.0869794458849949	CD74	1
GO:1901879	BP	GO:1901879	regulation of protein depolymerization	1/26	86/18614	0.113508826950515	0.162296625258952	0.0869794458849949	SEMA5A	1
GO:0010232	BP	GO:0010232	vascular transport	1/26	87/18614	0.114752823631177	0.162835000271454	0.087267976593449	INSR	1
GO:0033627	BP	GO:0033627	cell adhesion mediated by integrin	1/26	87/18614	0.114752823631177	0.162835000271454	0.087267976593449	ITGB2	1
GO:0046889	BP	GO:0046889	positive regulation of lipid biosynthetic process	1/26	87/18614	0.114752823631177	0.162835000271454	0.087267976593449	CD74	1
GO:0048145	BP	GO:0048145	regulation of fibroblast proliferation	1/26	87/18614	0.114752823631177	0.162835000271454	0.087267976593449	CD74	1
GO:0048678	BP	GO:0048678	response to axon injury	1/26	87/18614	0.114752823631177	0.162835000271454	0.087267976593449	TYROBP	1
GO:0150104	BP	GO:0150104	transport across blood-brain barrier	1/26	87/18614	0.114752823631177	0.162835000271454	0.087267976593449	INSR	1
GO:2000243	BP	GO:2000243	positive regulation of reproductive process	1/26	87/18614	0.114752823631177	0.162835000271454	0.087267976593449	INSR	1
GO:0050678	BP	GO:0050678	regulation of epithelial cell proliferation	2/26	419/18614	0.115400302181195	0.163538214779249	0.0876448495452358	SEMA5A/VEGFC	2
GO:0031058	BP	GO:0031058	positive regulation of histone modification	1/26	88/18614	0.11599514168513	0.163538214779249	0.0876448495452358	ARRB1	1
GO:0033273	BP	GO:0033273	response to vitamin	1/26	88/18614	0.11599514168513	0.163538214779249	0.0876448495452358	STC1	1
GO:0046849	BP	GO:0046849	bone remodeling	1/26	88/18614	0.11599514168513	0.163538214779249	0.0876448495452358	CSF1R	1
GO:0048864	BP	GO:0048864	stem cell development	1/26	88/18614	0.11599514168513	0.163538214779249	0.0876448495452358	SEMA5A	1
GO:0050672	BP	GO:0050672	negative regulation of lymphocyte proliferation	1/26	88/18614	0.11599514168513	0.163538214779249	0.0876448495452358	TYROBP	1
GO:0006112	BP	GO:0006112	energy reserve metabolic process	1/26	89/18614	0.117235783286997	0.164405356711968	0.0881095759355175	INSR	1
GO:0032945	BP	GO:0032945	negative regulation of mononuclear cell proliferation	1/26	89/18614	0.117235783286997	0.164405356711968	0.0881095759355175	TYROBP	1
GO:0051591	BP	GO:0051591	response to cAMP	1/26	89/18614	0.117235783286997	0.164405356711968	0.0881095759355175	STC1	1
GO:0071229	BP	GO:0071229	cellular response to acid chemical	1/26	89/18614	0.117235783286997	0.164405356711968	0.0881095759355175	CYBB	1
GO:2000177	BP	GO:2000177	regulation of neural precursor cell proliferation	1/26	89/18614	0.117235783286997	0.164405356711968	0.0881095759355175	VEGFC	1
GO:0030516	BP	GO:0030516	regulation of axon extension	1/26	90/18614	0.118474750608699	0.165612576914714	0.0887565600864723	SEMA5A	1
GO:0050829	BP	GO:0050829	defense response to Gram-negative bacterium	1/26	90/18614	0.118474750608699	0.165612576914714	0.0887565600864723	CD4	1
GO:0106027	BP	GO:0106027	neuron projection organization	1/26	90/18614	0.118474750608699	0.165612576914714	0.0887565600864723	INSR	1
GO:0007409	BP	GO:0007409	axonogenesis	2/26	427/18614	0.119058419417309	0.166075120078922	0.0890044503186725	CSF1R/SEMA5A	2
GO:0043434	BP	GO:0043434	response to peptide hormone	2/26	427/18614	0.119058419417309	0.166075120078922	0.0890044503186725	CYBB/INSR	2
GO:0072091	BP	GO:0072091	regulation of stem cell proliferation	1/26	91/18614	0.119712045819462	0.166633080727514	0.0893034775348129	VEGFC	1
GO:0097581	BP	GO:0097581	lamellipodium organization	1/26	91/18614	0.119712045819462	0.166633080727514	0.0893034775348129	RAC2	1
GO:0009798	BP	GO:0009798	axis specification	1/26	92/18614	0.120947671085817	0.167997082248165	0.0900344853192519	STC1	1
GO:0045185	BP	GO:0045185	maintenance of protein location	1/26	92/18614	0.120947671085817	0.167997082248165	0.0900344853192519	CD4	1
GO:0045995	BP	GO:0045995	regulation of embryonic development	1/26	93/18614	0.122181628571605	0.169174562637607	0.0906655310458698	INSR	1
GO:0051781	BP	GO:0051781	positive regulation of cell division	1/26	93/18614	0.122181628571605	0.169174562637607	0.0906655310458698	VEGFC	1
GO:1900542	BP	GO:1900542	regulation of purine nucleotide metabolic process	1/26	93/18614	0.122181628571605	0.169174562637607	0.0906655310458698	INSR	1
GO:0006140	BP	GO:0006140	regulation of nucleotide metabolic process	1/26	94/18614	0.123413920437981	0.170342322957465	0.0912913675066442	INSR	1
GO:0046031	BP	GO:0046031	ADP metabolic process	1/26	94/18614	0.123413920437981	0.170342322957465	0.0912913675066442	INSR	1
GO:0051492	BP	GO:0051492	regulation of stress fiber assembly	1/26	94/18614	0.123413920437981	0.170342322957465	0.0912913675066442	PTGER4	1
GO:0001910	BP	GO:0001910	regulation of leukocyte mediated cytotoxicity	1/26	95/18614	0.124644548843413	0.171321063996072	0.091815903078885	TYROBP	1
GO:0014033	BP	GO:0014033	neural crest cell differentiation	1/26	95/18614	0.124644548843413	0.171321063996072	0.091815903078885	SEMA5A	1
GO:0019217	BP	GO:0019217	regulation of fatty acid metabolic process	1/26	95/18614	0.124644548843413	0.171321063996072	0.091815903078885	CD74	1
GO:0046330	BP	GO:0046330	positive regulation of JNK cascade	1/26	95/18614	0.124644548843413	0.171321063996072	0.091815903078885	CCL19	1
GO:0009410	BP	GO:0009410	response to xenobiotic stimulus	2/26	440/18614	0.125066585486133	0.171721518629863	0.0920305182755575	CYBB/VEGFC	2
GO:0048732	BP	GO:0048732	gland development	2/26	441/18614	0.12553191459892	0.172110093600429	0.0922387668178219	CSF1R/INSR	2
GO:0032088	BP	GO:0032088	negative regulation of NF-kappaB transcription factor activity	1/26	96/18614	0.125873515943693	0.172110093600429	0.0922387668178219	ARRB1	1
GO:0044264	BP	GO:0044264	cellular polysaccharide metabolic process	1/26	96/18614	0.125873515943693	0.172110093600429	0.0922387668178219	INSR	1
GO:0070664	BP	GO:0070664	negative regulation of leukocyte proliferation	1/26	96/18614	0.125873515943693	0.172110093600429	0.0922387668178219	TYROBP	1
GO:0002709	BP	GO:0002709	regulation of T cell mediated immunity	1/26	97/18614	0.12710082389193	0.17288869833747	0.0926560435694684	IL18	1
GO:0006576	BP	GO:0006576	biogenic amine metabolic process	1/26	97/18614	0.12710082389193	0.17288869833747	0.0926560435694684	ITGB2	1
GO:0006942	BP	GO:0006942	regulation of striated muscle contraction	1/26	97/18614	0.12710082389193	0.17288869833747	0.0926560435694684	STC1	1
GO:0008593	BP	GO:0008593	regulation of Notch signaling pathway	1/26	97/18614	0.12710082389193	0.17288869833747	0.0926560435694684	ARRB1	1
GO:1903321	BP	GO:1903321	negative regulation of protein modification by small protein conjugation or removal	1/26	97/18614	0.12710082389193	0.17288869833747	0.0926560435694684	ARRB1	1
GO:0051656	BP	GO:0051656	establishment of organelle localization	2/26	445/18614	0.127397627322166	0.17311321851223	0.0927763704115052	RAC2/PTGDS	2
GO:0032102	BP	GO:0032102	negative regulation of response to external stimulus	2/26	446/18614	0.127865144543681	0.173569008192558	0.0930206412567663	PTGER4/SEMA5A	2
GO:0120162	BP	GO:0120162	positive regulation of cold-induced thermogenesis	1/26	98/18614	0.128326474838564	0.174015467428145	0.0932599116473837	IL18	1
GO:0010596	BP	GO:0010596	negative regulation of endothelial cell migration	1/26	99/18614	0.129550470931359	0.174773427929986	0.0936661245575265	STC1	1
GO:0042632	BP	GO:0042632	cholesterol homeostasis	1/26	99/18614	0.129550470931359	0.174773427929986	0.0936661245575265	IL18	1
GO:0048661	BP	GO:0048661	positive regulation of smooth muscle cell proliferation	1/26	99/18614	0.129550470931359	0.174773427929986	0.0936661245575265	IL18	1
GO:0060349	BP	GO:0060349	bone morphogenesis	1/26	99/18614	0.129550470931359	0.174773427929986	0.0936661245575265	STC1	1
GO:2001243	BP	GO:2001243	negative regulation of intrinsic apoptotic signaling pathway	1/26	99/18614	0.129550470931359	0.174773427929986	0.0936661245575265	CD74	1
GO:0055092	BP	GO:0055092	sterol homeostasis	1/26	100/18614	0.130772814315414	0.176241515908158	0.0944529152788256	IL18	1
GO:0043255	BP	GO:0043255	regulation of carbohydrate biosynthetic process	1/26	101/18614	0.131993507133163	0.177522485540405	0.0951394238776986	INSR	1
GO:0070167	BP	GO:0070167	regulation of biomineral tissue development	1/26	101/18614	0.131993507133163	0.177522485540405	0.0951394238776986	CCR1	1
GO:0006165	BP	GO:0006165	nucleoside diphosphate phosphorylation	1/26	102/18614	0.133212551524376	0.178431491032651	0.0956265861578495	INSR	1
GO:0008585	BP	GO:0008585	female gonad development	1/26	102/18614	0.133212551524376	0.178431491032651	0.0956265861578495	INSR	1
GO:1905477	BP	GO:1905477	positive regulation of protein localization to membrane	1/26	102/18614	0.133212551524376	0.178431491032651	0.0956265861578495	ITGB2	1
GO:1990830	BP	GO:1990830	cellular response to leukemia inhibitory factor	1/26	102/18614	0.133212551524376	0.178431491032651	0.0956265861578495	VEGFC	1
GO:0001776	BP	GO:0001776	leukocyte homeostasis	1/26	103/18614	0.134429949626168	0.179149040374021	0.0960111415606986	CD74	1
GO:0008630	BP	GO:0008630	intrinsic apoptotic signaling pathway in response to DNA damage	1/26	103/18614	0.134429949626168	0.179149040374021	0.0960111415606986	CD74	1
GO:0010906	BP	GO:0010906	regulation of glucose metabolic process	1/26	103/18614	0.134429949626168	0.179149040374021	0.0960111415606986	INSR	1
GO:0048144	BP	GO:0048144	fibroblast proliferation	1/26	103/18614	0.134429949626168	0.179149040374021	0.0960111415606986	CD74	1
GO:1990823	BP	GO:1990823	response to leukemia inhibitory factor	1/26	103/18614	0.134429949626168	0.179149040374021	0.0960111415606986	VEGFC	1
GO:0051960	BP	GO:0051960	regulation of nervous system development	2/26	461/18614	0.134928590596324	0.179631375930669	0.0962696391072799	SEMA5A/VEGFC	2
GO:0006626	BP	GO:0006626	protein targeting to mitochondrion	1/26	104/18614	0.135645703572996	0.179675861386004	0.0962934801467892	RAC2	1
GO:0046939	BP	GO:0046939	nucleotide phosphorylation	1/26	104/18614	0.135645703572996	0.179675861386004	0.0962934801467892	INSR	1
GO:0060291	BP	GO:0060291	long-term synaptic potentiation	1/26	104/18614	0.135645703572996	0.179675861386004	0.0962934801467892	TYROBP	1
GO:0070252	BP	GO:0070252	actin-mediated cell contraction	1/26	104/18614	0.135645703572996	0.179675861386004	0.0962934801467892	STC1	1
GO:0110020	BP	GO:0110020	regulation of actomyosin structure organization	1/26	104/18614	0.135645703572996	0.179675861386004	0.0962934801467892	PTGER4	1
GO:0051090	BP	GO:0051090	regulation of DNA-binding transcription factor activity	2/26	465/18614	0.13682773153229	0.180919313443276	0.0969598819943537	ARRB1/IL18	2
GO:0061387	BP	GO:0061387	regulation of extent of cell growth	1/26	105/18614	0.136859815496664	0.180919313443276	0.0969598819943537	SEMA5A	1
GO:0009135	BP	GO:0009135	purine nucleoside diphosphate metabolic process	1/26	106/18614	0.13807228752633	0.181790566943485	0.0974268118923266	INSR	1
GO:0009179	BP	GO:0009179	purine ribonucleoside diphosphate metabolic process	1/26	106/18614	0.13807228752633	0.181790566943485	0.0974268118923266	INSR	1
GO:0046545	BP	GO:0046545	development of primary female sexual characteristics	1/26	106/18614	0.13807228752633	0.181790566943485	0.0974268118923266	INSR	1
GO:1901796	BP	GO:1901796	regulation of signal transduction by p53 class mediator	1/26	106/18614	0.13807228752633	0.181790566943485	0.0974268118923266	CD74	1
GO:0005976	BP	GO:0005976	polysaccharide metabolic process	1/26	107/18614	0.139283121788504	0.182835186843251	0.0979866538477409	INSR	1
GO:0062207	BP	GO:0062207	regulation of pattern recognition receptor signaling pathway	1/26	107/18614	0.139283121788504	0.182835186843251	0.0979866538477409	CD14	1
GO:1901655	BP	GO:1901655	cellular response to ketone	1/26	107/18614	0.139283121788504	0.182835186843251	0.0979866538477409	PTGER4	1
GO:0014013	BP	GO:0014013	regulation of gliogenesis	1/26	108/18614	0.140492320407054	0.183871423321582	0.0985420028856353	VEGFC	1
GO:0032231	BP	GO:0032231	regulation of actin filament bundle assembly	1/26	108/18614	0.140492320407054	0.183871423321582	0.0985420028856353	PTGER4	1
GO:0033138	BP	GO:0033138	positive regulation of peptidyl-serine phosphorylation	1/26	108/18614	0.140492320407054	0.183871423321582	0.0985420028856353	IL11	1
GO:1902106	BP	GO:1902106	negative regulation of leukocyte differentiation	1/26	109/18614	0.141699885503207	0.18508315064733	0.099191402533897	CD74	1
GO:1904035	BP	GO:1904035	regulation of epithelial cell apoptotic process	1/26	109/18614	0.141699885503207	0.18508315064733	0.099191402533897	SEMA5A	1
GO:0031667	BP	GO:0031667	response to nutrient levels	2/26	477/18614	0.142562544156024	0.185551626900159	0.099442472479537	CYBB/STC1	2
GO:0001676	BP	GO:0001676	long-chain fatty acid metabolic process	1/26	110/18614	0.142905819195556	0.185551626900159	0.099442472479537	PTGDS	1
GO:0009408	BP	GO:0009408	response to heat	1/26	110/18614	0.142905819195556	0.185551626900159	0.099442472479537	CD14	1
GO:0031341	BP	GO:0031341	regulation of cell killing	1/26	110/18614	0.142905819195556	0.185551626900159	0.099442472479537	TYROBP	1
GO:0045445	BP	GO:0045445	myoblast differentiation	1/26	110/18614	0.142905819195556	0.185551626900159	0.099442472479537	IL18	1
GO:0090263	BP	GO:0090263	positive regulation of canonical Wnt signaling pathway	1/26	110/18614	0.142905819195556	0.185551626900159	0.099442472479537	SEMA5A	1
GO:0061564	BP	GO:0061564	axon development	2/26	479/18614	0.143523640288677	0.186169855221443	0.0997737988809944	CSF1R/SEMA5A	2
GO:0018958	BP	GO:0018958	phenol-containing compound metabolic process	1/26	111/18614	0.144110123600058	0.186746254842679	0.100082708074784	ITGB2	1
GO:0006090	BP	GO:0006090	pyruvate metabolic process	1/26	112/18614	0.145312800830042	0.187934075089248	0.100719295229277	INSR	1
GO:0007229	BP	GO:0007229	integrin-mediated signaling pathway	1/26	112/18614	0.145312800830042	0.187934075089248	0.100719295229277	ITGB2	1
GO:0031532	BP	GO:0031532	actin cytoskeleton reorganization	1/26	114/18614	0.147713282206636	0.190486953419886	0.102087456411042	CSF1R	1
GO:1904659	BP	GO:1904659	glucose transmembrane transport	1/26	114/18614	0.147713282206636	0.190486953419886	0.102087456411042	INSR	1
GO:0022411	BP	GO:0022411	cellular component disassembly	2/26	488/18614	0.147866584846487	0.190486953419886	0.102087456411042	SEMA5A/INSR	2
GO:0050673	BP	GO:0050673	epithelial cell proliferation	2/26	488/18614	0.147866584846487	0.190486953419886	0.102087456411042	SEMA5A/VEGFC	2
GO:0051261	BP	GO:0051261	protein depolymerization	1/26	115/18614	0.148911090566778	0.191457116443	0.102607394777191	SEMA5A	1
GO:1903707	BP	GO:1903707	negative regulation of hemopoiesis	1/26	115/18614	0.148911090566778	0.191457116443	0.102607394777191	CD74	1
GO:0009185	BP	GO:0009185	ribonucleoside diphosphate metabolic process	1/26	116/18614	0.150107280179474	0.192242657071958	0.103028388673508	INSR	1
GO:0010633	BP	GO:0010633	negative regulation of epithelial cell migration	1/26	116/18614	0.150107280179474	0.192242657071958	0.103028388673508	STC1	1
GO:0042752	BP	GO:0042752	regulation of circadian rhythm	1/26	116/18614	0.150107280179474	0.192242657071958	0.103028388673508	PTGDS	1
GO:0048640	BP	GO:0048640	negative regulation of developmental growth	1/26	116/18614	0.150107280179474	0.192242657071958	0.103028388673508	SEMA5A	1
GO:0007088	BP	GO:0007088	regulation of mitotic nuclear division	1/26	117/18614	0.151301853144948	0.193207614220079	0.103545537060989	INSR	1
GO:0008645	BP	GO:0008645	hexose transmembrane transport	1/26	117/18614	0.151301853144948	0.193207614220079	0.103545537060989	INSR	1
GO:0009308	BP	GO:0009308	amine metabolic process	1/26	117/18614	0.151301853144948	0.193207614220079	0.103545537060989	ITGB2	1
GO:0050830	BP	GO:0050830	defense response to Gram-positive bacterium	1/26	118/18614	0.152494811560811	0.194353232192925	0.1041595067989	IL18	1
GO:0051702	BP	GO:0051702	biological process involved in interaction with symbiont	1/26	118/18614	0.152494811560811	0.194353232192925	0.1041595067989	CSF1R	1
GO:0045446	BP	GO:0045446	endothelial cell differentiation	1/26	119/18614	0.153686157522069	0.195492363004838	0.104769999880026	STC1	1
GO:0048675	BP	GO:0048675	axon extension	1/26	119/18614	0.153686157522069	0.195492363004838	0.104769999880026	SEMA5A	1
GO:0015749	BP	GO:0015749	monosaccharide transmembrane transport	1/26	120/18614	0.154875893121119	0.196625046918985	0.105377037882561	INSR	1
GO:0043200	BP	GO:0043200	response to amino acid	1/26	120/18614	0.154875893121119	0.196625046918985	0.105377037882561	CYBB	1
GO:0030282	BP	GO:0030282	bone mineralization	1/26	121/18614	0.156064020447757	0.197560812011901	0.10587854140508	CCR1	1
GO:0072089	BP	GO:0072089	stem cell proliferation	1/26	121/18614	0.156064020447757	0.197560812011901	0.10587854140508	VEGFC	1
GO:0098773	BP	GO:0098773	skin epidermis development	1/26	121/18614	0.156064020447757	0.197560812011901	0.10587854140508	IL18	1
GO:0046660	BP	GO:0046660	female sex differentiation	1/26	122/18614	0.157250541589181	0.19887123354012	0.106580834125082	INSR	1
GO:0022612	BP	GO:0022612	gland morphogenesis	1/26	123/18614	0.158435458629993	0.199984815215956	0.107177634686754	CSF1R	1
GO:0072655	BP	GO:0072655	establishment of protein localization to mitochondrion	1/26	123/18614	0.158435458629993	0.199984815215956	0.107177634686754	RAC2	1
GO:0007613	BP	GO:0007613	memory	1/26	124/18614	0.159618773652199	0.201285094605556	0.107874491941935	INSR	1
GO:0002456	BP	GO:0002456	T cell mediated immunity	1/26	125/18614	0.160800488735219	0.202580865002951	0.108568932698049	IL18	1
GO:0002708	BP	GO:0002708	positive regulation of lymphocyte mediated immunity	1/26	126/18614	0.161980605955885	0.203872141978959	0.109260965299947	IL18	1
GO:0001704	BP	GO:0001704	formation of primary germ layer	1/26	127/18614	0.163159127388444	0.20496280438663	0.109845482764284	ITGB2	1
GO:0003014	BP	GO:0003014	renal system process	1/26	127/18614	0.163159127388444	0.20496280438663	0.109845482764284	STC1	1
GO:0008286	BP	GO:0008286	insulin receptor signaling pathway	1/26	128/18614	0.164336055104563	0.20624410354097	0.110532167963557	INSR	1
GO:0032874	BP	GO:0032874	positive regulation of stress-activated MAPK cascade	1/26	129/18614	0.165511391173333	0.20752096183374	0.111216473176938	CCL19	1
GO:0007266	BP	GO:0007266	Rho protein signal transduction	1/26	130/18614	0.166685137661269	0.208396071253004	0.111685469573227	ARRB1	1
GO:0051209	BP	GO:0051209	release of sequestered calcium ion into cytosol	1/26	130/18614	0.166685137661269	0.208396071253004	0.111685469573227	CCL19	1
GO:0070585	BP	GO:0070585	protein localization to mitochondrion	1/26	130/18614	0.166685137661269	0.208396071253004	0.111685469573227	RAC2	1
GO:0030048	BP	GO:0030048	actin filament-based movement	1/26	131/18614	0.167857296632315	0.209065865189442	0.112044431476197	STC1	1
GO:0050868	BP	GO:0050868	negative regulation of T cell activation	1/26	131/18614	0.167857296632315	0.209065865189442	0.112044431476197	CD74	1
GO:0051283	BP	GO:0051283	negative regulation of sequestering of calcium ion	1/26	131/18614	0.167857296632315	0.209065865189442	0.112044431476197	CCL19	1
GO:0070304	BP	GO:0070304	positive regulation of stress-activated protein kinase signaling cascade	1/26	131/18614	0.167857296632315	0.209065865189442	0.112044431476197	CCL19	1
GO:0034219	BP	GO:0034219	carbohydrate transmembrane transport	1/26	133/18614	0.170196860266672	0.211578689111076	0.113391126344076	INSR	1
GO:0051282	BP	GO:0051282	regulation of sequestering of calcium ion	1/26	133/18614	0.170196860266672	0.211578689111076	0.113391126344076	CCL19	1
GO:0009132	BP	GO:0009132	nucleoside diphosphate metabolic process	1/26	134/18614	0.171364269045043	0.212828591233635	0.114060984967798	INSR	1
GO:0006612	BP	GO:0006612	protein targeting to membrane	1/26	135/18614	0.172530098536646	0.21367064041202	0.114512263426773	ITGB2	1
GO:0010565	BP	GO:0010565	regulation of cellular ketone metabolic process	1/26	135/18614	0.172530098536646	0.21367064041202	0.114512263426773	CD74	1
GO:0043467	BP	GO:0043467	regulation of generation of precursor metabolites and energy	1/26	135/18614	0.172530098536646	0.21367064041202	0.114512263426773	INSR	1
GO:0001101	BP	GO:0001101	response to acid chemical	1/26	136/18614	0.173694350792615	0.214707786398397	0.115068099896281	CYBB	1
GO:0030879	BP	GO:0030879	mammary gland development	1/26	136/18614	0.173694350792615	0.214707786398397	0.115068099896281	CSF1R	1
GO:0003158	BP	GO:0003158	endothelium development	1/26	137/18614	0.174857027861529	0.215334709100327	0.115404085867274	STC1	1
GO:0008277	BP	GO:0008277	regulation of G protein-coupled receptor signaling pathway	1/26	137/18614	0.174857027861529	0.215334709100327	0.115404085867274	ARRB1	1
GO:0035270	BP	GO:0035270	endocrine system development	1/26	137/18614	0.174857027861529	0.215334709100327	0.115404085867274	INSR	1
GO:0051208	BP	GO:0051208	sequestering of calcium ion	1/26	137/18614	0.174857027861529	0.215334709100327	0.115404085867274	CCL19	1
GO:0060048	BP	GO:0060048	cardiac muscle contraction	1/26	138/18614	0.176018131789418	0.216561634055519	0.116061630363809	STC1	1
GO:0046328	BP	GO:0046328	regulation of JNK cascade	1/26	139/18614	0.177177664619764	0.217784332376398	0.11671690968502	CCL19	1
GO:0007189	BP	GO:0007189	adenylate cyclase-activating G protein-coupled receptor signaling pathway	1/26	140/18614	0.178335628393506	0.218594231071891	0.117150957772246	PTGER4	1
GO:0043271	BP	GO:0043271	negative regulation of monoatomic ion transport	1/26	140/18614	0.178335628393506	0.218594231071891	0.117150957772246	STC1	1
GO:1904019	BP	GO:1904019	epithelial cell apoptotic process	1/26	140/18614	0.178335628393506	0.218594231071891	0.117150957772246	SEMA5A	1
GO:0031056	BP	GO:0031056	regulation of histone modification	1/26	141/18614	0.179492025149041	0.219806636575807	0.117800720875763	ARRB1	1
GO:0010977	BP	GO:0010977	negative regulation of neuron projection development	1/26	143/18614	0.181800125746398	0.222218944400714	0.119093546266184	SEMA5A	1
GO:0033135	BP	GO:0033135	regulation of peptidyl-serine phosphorylation	1/26	143/18614	0.181800125746398	0.222218944400714	0.119093546266184	IL11	1
GO:0008584	BP	GO:0008584	male gonad development	1/26	144/18614	0.182951833652337	0.22341887492488	0.119736623667984	INSR	1
GO:0046546	BP	GO:0046546	development of primary male sexual characteristics	1/26	145/18614	0.184101982668311	0.224406312825753	0.120265820139733	INSR	1
GO:0051783	BP	GO:0051783	regulation of nuclear division	1/26	145/18614	0.184101982668311	0.224406312825753	0.120265820139733	INSR	1
GO:0030177	BP	GO:0030177	positive regulation of Wnt signaling pathway	1/26	146/18614	0.185250574820058	0.225179699642513	0.120680300457295	SEMA5A	1
GO:0050714	BP	GO:0050714	positive regulation of protein secretion	1/26	146/18614	0.185250574820058	0.225179699642513	0.120680300457295	VEGFC	1
GO:0055123	BP	GO:0055123	digestive system development	1/26	146/18614	0.185250574820058	0.225179699642513	0.120680300457295	INSR	1
GO:0006820	BP	GO:0006820	monoatomic anion transport	1/26	147/18614	0.186397612130795	0.225946920977735	0.121091476515345	STC1	1
GO:0045667	BP	GO:0045667	regulation of osteoblast differentiation	1/26	147/18614	0.186397612130795	0.225946920977735	0.121091476515345	VEGFC	1
GO:0120161	BP	GO:0120161	regulation of cold-induced thermogenesis	1/26	147/18614	0.186397612130795	0.225946920977735	0.121091476515345	IL18	1
GO:0031333	BP	GO:0031333	negative regulation of protein-containing complex assembly	1/26	148/18614	0.187543096621216	0.22691678541462	0.121611254860515	PTGER4	1
GO:0106106	BP	GO:0106106	cold-induced thermogenesis	1/26	148/18614	0.187543096621216	0.22691678541462	0.121611254860515	IL18	1
GO:0008064	BP	GO:0008064	regulation of actin polymerization or depolymerization	1/26	149/18614	0.1886870303095	0.228090853566405	0.122240471870484	SEMA5A	1
GO:0050768	BP	GO:0050768	negative regulation of neurogenesis	1/26	150/18614	0.189829415211311	0.228840230814369	0.122642084767134	SEMA5A	1
GO:0061351	BP	GO:0061351	neural precursor cell proliferation	1/26	150/18614	0.189829415211311	0.228840230814369	0.122642084767134	VEGFC	1
GO:1903038	BP	GO:1903038	negative regulation of leukocyte cell-cell adhesion	1/26	150/18614	0.189829415211311	0.228840230814369	0.122642084767134	CD74	1
GO:0001890	BP	GO:0001890	placenta development	1/26	152/18614	0.192109546705626	0.230321117127001	0.123435734485271	STC1	1
GO:0007612	BP	GO:0007612	learning	1/26	152/18614	0.192109546705626	0.230321117127001	0.123435734485271	INSR	1
GO:0010675	BP	GO:0010675	regulation of cellular carbohydrate metabolic process	1/26	152/18614	0.192109546705626	0.230321117127001	0.123435734485271	INSR	1
GO:0016331	BP	GO:0016331	morphogenesis of embryonic epithelium	1/26	152/18614	0.192109546705626	0.230321117127001	0.123435734485271	VEGFC	1
GO:0030832	BP	GO:0030832	regulation of actin filament length	1/26	152/18614	0.192109546705626	0.230321117127001	0.123435734485271	SEMA5A	1
GO:0043535	BP	GO:0043535	regulation of blood vessel endothelial cell migration	1/26	152/18614	0.192109546705626	0.230321117127001	0.123435734485271	VEGFC	1
GO:0016573	BP	GO:0016573	histone acetylation	1/26	153/18614	0.193247297316917	0.231473973267483	0.124053583366135	ARRB1	1
GO:0046488	BP	GO:0046488	phosphatidylinositol metabolic process	1/26	154/18614	0.194383507179317	0.232411217864988	0.124555879797867	CSF1R	1
GO:1901343	BP	GO:1901343	negative regulation of vasculature development	1/26	154/18614	0.194383507179317	0.232411217864988	0.124555879797867	ANGPTL7	1
GO:0030010	BP	GO:0030010	establishment of cell polarity	1/26	155/18614	0.195518178295966	0.233343220963578	0.125055367159043	CCL19	1
GO:0050770	BP	GO:0050770	regulation of axonogenesis	1/26	155/18614	0.195518178295966	0.233343220963578	0.125055367159043	SEMA5A	1
GO:0008643	BP	GO:0008643	carbohydrate transport	1/26	156/18614	0.196651312667508	0.234057812359697	0.125438337313657	INSR	1
GO:0051961	BP	GO:0051961	negative regulation of nervous system development	1/26	156/18614	0.196651312667508	0.234057812359697	0.125438337313657	SEMA5A	1
GO:1903531	BP	GO:1903531	negative regulation of secretion by cell	1/26	156/18614	0.196651312667508	0.234057812359697	0.125438337313657	IL11	1
GO:0120254	BP	GO:0120254	olefinic compound metabolic process	1/26	158/18614	0.198912979165391	0.236535434048257	0.12676616628878	PTGDS	1
GO:0051092	BP	GO:0051092	positive regulation of NF-kappaB transcription factor activity	1/26	159/18614	0.200041515280568	0.237662342747438	0.127370109186923	IL18	1
GO:0018393	BP	GO:0018393	internal peptidyl-lysine acetylation	1/26	161/18614	0.202294003196847	0.239904621119727	0.128571810886083	ARRB1	1
GO:1990845	BP	GO:1990845	adaptive thermogenesis	1/26	161/18614	0.202294003196847	0.239904621119727	0.128571810886083	IL18	1
GO:0016052	BP	GO:0016052	carbohydrate catabolic process	1/26	162/18614	0.203417958971891	0.241020016311149	0.129169583363101	INSR	1
GO:0006475	BP	GO:0006475	internal protein amino acid acetylation	1/26	163/18614	0.204540391936704	0.24213159910345	0.129765312665391	ARRB1	1
GO:0030307	BP	GO:0030307	positive regulation of cell growth	1/26	164/18614	0.205661304072071	0.243239382133844	0.130359005565603	SEMA5A	1
GO:0001959	BP	GO:0001959	regulation of cytokine-mediated signaling pathway	1/26	165/18614	0.206780697356305	0.244343377991173	0.130950668810458	CD74	1
GO:0046661	BP	GO:0046661	male sex differentiation	1/26	168/18614	0.210129783848387	0.248077750203756	0.132952026665315	INSR	1
GO:0050806	BP	GO:0050806	positive regulation of synaptic transmission	1/26	170/18614	0.212354950079036	0.250479716700048	0.134239309839247	TYROBP	1
GO:1902905	BP	GO:1902905	positive regulation of supramolecular fiber organization	1/26	171/18614	0.213465271663179	0.251563557816518	0.134820171576745	SEMA5A	1
GO:0018394	BP	GO:0018394	peptidyl-lysine acetylation	1/26	172/18614	0.214574088175501	0.252191727962978	0.135156826089267	ARRB1	1
GO:0055088	BP	GO:0055088	lipid homeostasis	1/26	172/18614	0.214574088175501	0.252191727962978	0.135156826089267	IL18	1
GO:1990138	BP	GO:1990138	neuron projection extension	1/26	172/18614	0.214574088175501	0.252191727962978	0.135156826089267	SEMA5A	1
GO:0006937	BP	GO:0006937	regulation of muscle contraction	1/26	173/18614	0.215681401574668	0.252589448902954	0.135369976220521	STC1	1
GO:0031214	BP	GO:0031214	biomineral tissue development	1/26	173/18614	0.215681401574668	0.252589448902954	0.135369976220521	CCR1	1
GO:0072331	BP	GO:0072331	signal transduction by p53 class mediator	1/26	173/18614	0.215681401574668	0.252589448902954	0.135369976220521	CD74	1
GO:2001242	BP	GO:2001242	regulation of intrinsic apoptotic signaling pathway	1/26	173/18614	0.215681401574668	0.252589448902954	0.135369976220521	CD74	1
GO:1905475	BP	GO:1905475	regulation of protein localization to membrane	1/26	175/18614	0.217891526855991	0.254950548787864	0.13663535779787	ITGB2	1
GO:0048660	BP	GO:0048660	regulation of smooth muscle cell proliferation	1/26	176/18614	0.218994342643275	0.256012959282263	0.137204734246442	IL18	1
GO:0021953	BP	GO:0021953	central nervous system neuron differentiation	1/26	177/18614	0.22009566312767	0.256615529147967	0.1375276688296	CSF1R	1
GO:0022900	BP	GO:0022900	electron transport chain	1/26	177/18614	0.22009566312767	0.256615529147967	0.1375276688296	CYBB	1
GO:0060759	BP	GO:0060759	regulation of response to cytokine stimulus	1/26	177/18614	0.22009566312767	0.256615529147967	0.1375276688296	CD74	1
GO:0008361	BP	GO:0008361	regulation of cell size	1/26	178/18614	0.221195490255656	0.257669214712706	0.138092369336538	SEMA5A	1
GO:0001659	BP	GO:0001659	temperature homeostasis	1/26	179/18614	0.222293825971286	0.258261792507755	0.138409948880628	IL18	1
GO:0007219	BP	GO:0007219	Notch signaling pathway	1/26	179/18614	0.222293825971286	0.258261792507755	0.138409948880628	ARRB1	1
GO:0043534	BP	GO:0043534	blood vessel endothelial cell migration	1/26	179/18614	0.222293825971286	0.258261792507755	0.138409948880628	VEGFC	1
GO:0035265	BP	GO:0035265	organ growth	1/26	180/18614	0.223390672216187	0.259077972896796	0.138847363508737	STC1	1
GO:0048659	BP	GO:0048659	smooth muscle cell proliferation	1/26	180/18614	0.223390672216187	0.259077972896796	0.138847363508737	IL18	1
GO:0006941	BP	GO:0006941	striated muscle contraction	1/26	182/18614	0.2255799040482	0.26115594177915	0.139961007009734	STC1	1
GO:0046890	BP	GO:0046890	regulation of lipid biosynthetic process	1/26	182/18614	0.2255799040482	0.26115594177915	0.139961007009734	CD74	1
GO:0006109	BP	GO:0006109	regulation of carbohydrate metabolic process	1/26	183/18614	0.226672293506465	0.261728816931015	0.14026802733866	INSR	1
GO:0009266	BP	GO:0009266	response to temperature stimulus	1/26	183/18614	0.226672293506465	0.261728816931015	0.14026802733866	CD14	1
GO:0031503	BP	GO:0031503	protein-containing complex localization	1/26	183/18614	0.226672293506465	0.261728816931015	0.14026802733866	TYROBP	1
GO:0002706	BP	GO:0002706	regulation of lymphocyte mediated immunity	1/26	184/18614	0.227763201236314	0.262067291089769	0.140449425409802	IL18	1
GO:0042770	BP	GO:0042770	signal transduction in response to DNA damage	1/26	184/18614	0.227763201236314	0.262067291089769	0.140449425409802	CD74	1
GO:0046578	BP	GO:0046578	regulation of Ras protein signal transduction	1/26	184/18614	0.227763201236314	0.262067291089769	0.140449425409802	ARRB1	1
GO:0048469	BP	GO:0048469	cell maturation	1/26	184/18614	0.227763201236314	0.262067291089769	0.140449425409802	CCL19	1
GO:0099173	BP	GO:0099173	postsynapse organization	1/26	185/18614	0.228852629167288	0.263090424082079	0.140997751911328	INSR	1
GO:0006006	BP	GO:0006006	glucose metabolic process	1/26	187/18614	0.23102705333875	0.264203262042748	0.141594153894575	INSR	1
GO:0007565	BP	GO:0007565	female pregnancy	1/26	187/18614	0.23102705333875	0.264203262042748	0.141594153894575	STC1	1
GO:0008217	BP	GO:0008217	regulation of blood pressure	1/26	187/18614	0.23102705333875	0.264203262042748	0.141594153894575	VEGFC	1
GO:0019722	BP	GO:0019722	calcium-mediated signaling	1/26	187/18614	0.23102705333875	0.264203262042748	0.141594153894575	CD4	1
GO:0050728	BP	GO:0050728	negative regulation of inflammatory response	1/26	187/18614	0.23102705333875	0.264203262042748	0.141594153894575	PTGER4	1
GO:0051302	BP	GO:0051302	regulation of cell division	1/26	187/18614	0.23102705333875	0.264203262042748	0.141594153894575	VEGFC	1
GO:0006839	BP	GO:0006839	mitochondrial transport	1/26	189/18614	0.233195581409086	0.266451299105687	0.142798941842269	RAC2	1
GO:0051495	BP	GO:0051495	positive regulation of cytoskeleton organization	1/26	190/18614	0.234277639204656	0.267455098101579	0.143336906697073	SEMA5A	1
GO:0030308	BP	GO:0030308	negative regulation of cell growth	1/26	191/18614	0.23535822872814	0.268455479643035	0.143873040039406	SEMA5A	1
GO:0008154	BP	GO:0008154	actin polymerization or depolymerization	1/26	192/18614	0.236437351892286	0.26945245480179	0.14440734780293	SEMA5A	1
GO:0032872	BP	GO:0032872	regulation of stress-activated MAPK cascade	1/26	193/18614	0.237515010607453	0.270446034608487	0.144939835899285	CCL19	1
GO:0043433	BP	GO:0043433	negative regulation of DNA-binding transcription factor activity	1/26	194/18614	0.238591206781614	0.271436230052849	0.145470510218182	ARRB1	1
GO:0002791	BP	GO:0002791	regulation of peptide secretion	1/26	195/18614	0.239665942320358	0.272187595686215	0.145873188747959	CD74	1
GO:0031345	BP	GO:0031345	negative regulation of cell projection organization	1/26	195/18614	0.239665942320358	0.272187595686215	0.145873188747959	SEMA5A	1
GO:0007369	BP	GO:0007369	gastrulation	1/26	196/18614	0.240739219126899	0.272934714350945	0.146273591204664	ITGB2	1
GO:0070302	BP	GO:0070302	regulation of stress-activated protein kinase signaling cascade	1/26	196/18614	0.240739219126899	0.272934714350945	0.146273591204664	CCL19	1
GO:0090087	BP	GO:0090087	regulation of peptide transport	1/26	197/18614	0.24181103910207	0.273913539120793	0.146798171650894	CD74	1
GO:0071248	BP	GO:0071248	cellular response to metal ion	1/26	200/18614	0.245017777012122	0.277306941424572	0.148616793890122	CYBB	1
GO:0050851	BP	GO:0050851	antigen receptor-mediated signaling pathway	1/26	201/18614	0.246083788622727	0.278034478289135	0.149006701894922	BLNK	1
GO:0097553	BP	GO:0097553	calcium ion transmembrane import into cytosol	1/26	201/18614	0.246083788622727	0.278034478289135	0.149006701894922	CCL19	1
GO:0051216	BP	GO:0051216	cartilage development	1/26	203/18614	0.24821147164233	0.280197486029229	0.15016592017428	STC1	1
GO:0022408	BP	GO:0022408	negative regulation of cell-cell adhesion	1/26	205/18614	0.250333380292235	0.282350267557078	0.151319657931335	CD74	1
GO:0007623	BP	GO:0007623	circadian rhythm	1/26	207/18614	0.252449529618426	0.284249084763164	0.152337288878119	PTGDS	1
GO:0044703	BP	GO:0044703	multi-organism reproductive process	1/26	207/18614	0.252449529618426	0.284249084763164	0.152337288878119	STC1	1
GO:0006473	BP	GO:0006473	protein acetylation	1/26	208/18614	0.253505449226723	0.285193630380064	0.152843498136876	ARRB1	1
GO:0048167	BP	GO:0048167	regulation of synaptic plasticity	1/26	209/18614	0.254559934629315	0.285890388122153	0.153216910721558	TYROBP	1
GO:0071383	BP	GO:0071383	cellular response to steroid hormone stimulus	1/26	209/18614	0.254559934629315	0.285890388122153	0.153216910721558	STC1	1
GO:0002064	BP	GO:0002064	epithelial cell development	1/26	210/18614	0.255612987696397	0.286827895672985	0.153719348077567	STC1	1
GO:0032869	BP	GO:0032869	cellular response to insulin stimulus	1/26	211/18614	0.256664610295826	0.287762199597879	0.15422006851797	INSR	1
GO:0008016	BP	GO:0008016	regulation of heart contraction	1/26	213/18614	0.258763571551488	0.289374751505238	0.155084281628618	STC1	1
GO:0031396	BP	GO:0031396	regulation of protein ubiquitination	1/26	213/18614	0.258763571551488	0.289374751505238	0.155084281628618	ARRB1	1
GO:0050821	BP	GO:0050821	protein stabilization	1/26	213/18614	0.258763571551488	0.289374751505238	0.155084281628618	TYROBP	1
GO:0016051	BP	GO:0016051	carbohydrate biosynthetic process	1/26	214/18614	0.259810913931775	0.29005228624159	0.155447392049687	INSR	1
GO:0045216	BP	GO:0045216	cell-cell junction organization	1/26	214/18614	0.259810913931775	0.29005228624159	0.155447392049687	CSF1R	1
GO:0042180	BP	GO:0042180	cellular ketone metabolic process	1/26	216/18614	0.261901331489947	0.291890033568948	0.156432293885786	CD74	1
GO:0044706	BP	GO:0044706	multi-multicellular organism process	1/26	216/18614	0.261901331489947	0.291890033568948	0.156432293885786	STC1	1
GO:0043523	BP	GO:0043523	regulation of neuron apoptotic process	1/26	219/18614	0.265026317629608	0.294872634517617	0.158030755821746	TYROBP	1
GO:0046034	BP	GO:0046034	ATP metabolic process	1/26	219/18614	0.265026317629608	0.294872634517617	0.158030755821746	INSR	1
GO:0006457	BP	GO:0006457	protein folding	1/26	220/18614	0.266065149689496	0.295527985369398	0.158381977258774	CD74	1
GO:0007601	BP	GO:0007601	visual perception	1/26	220/18614	0.266065149689496	0.295527985369398	0.158381977258774	ARRB1	1
GO:0010810	BP	GO:0010810	regulation of cell-substrate adhesion	1/26	222/18614	0.26813857990057	0.297579471274788	0.159481427768031	RAC2	1
GO:0050953	BP	GO:0050953	sensory perception of light stimulus	1/26	224/18614	0.270206377170738	0.299621248609578	0.160575675174083	ARRB1	1
GO:0007163	BP	GO:0007163	establishment or maintenance of cell polarity	1/26	226/18614	0.272268556192626	0.301653358210043	0.161664741362267	CCL19	1
GO:0008406	BP	GO:0008406	gonad development	1/26	228/18614	0.274325131622128	0.303420221339627	0.162611654310831	INSR	1
GO:0019318	BP	GO:0019318	hexose metabolic process	1/26	228/18614	0.274325131622128	0.303420221339627	0.162611654310831	INSR	1
GO:0048705	BP	GO:0048705	skeletal system morphogenesis	1/26	229/18614	0.27535132255968	0.304299106680756	0.163082674332633	STC1	1
GO:0048588	BP	GO:0048588	developmental cell growth	1/26	231/18614	0.277399520000274	0.306047833148917	0.164019867320857	SEMA5A	1
GO:0071241	BP	GO:0071241	cellular response to inorganic substance	1/26	231/18614	0.277399520000274	0.306047833148917	0.164019867320857	CYBB	1
GO:0045137	BP	GO:0045137	development of primary sexual characteristics	1/26	233/18614	0.2794421503281	0.307784564569257	0.164950631816737	INSR	1
GO:2001234	BP	GO:2001234	negative regulation of apoptotic signaling pathway	1/26	233/18614	0.2794421503281	0.307784564569257	0.164950631816737	CD74	1
GO:0060560	BP	GO:0060560	developmental growth involved in morphogenesis	1/26	234/18614	0.280461382366154	0.308648455970793	0.165413616153537	SEMA5A	1
GO:0034764	BP	GO:0034764	positive regulation of transmembrane transport	1/26	235/18614	0.281479228071186	0.30950937714271	0.165875008658554	INSR	1
GO:0007160	BP	GO:0007160	cell-matrix adhesion	1/26	239/18614	0.285536783733652	0.313708473098678	0.16812542538093	ITGB2	1
GO:0002790	BP	GO:0002790	peptide secretion	1/26	243/18614	0.289572302486727	0.317876362128287	0.170359117410738	CD74	1
GO:0009205	BP	GO:0009205	purine ribonucleoside triphosphate metabolic process	1/26	244/18614	0.290577752387949	0.318713828579103	0.170807939853737	INSR	1
GO:0045444	BP	GO:0045444	fat cell differentiation	1/26	246/18614	0.292584548984032	0.32064728721019	0.171844136140044	IL11	1
GO:0046883	BP	GO:0046883	regulation of hormone secretion	1/26	247/18614	0.293585899252238	0.32067487249995	0.171858919893028	IL11	1
GO:0048863	BP	GO:0048863	stem cell differentiation	1/26	247/18614	0.293585899252238	0.32067487249995	0.171858919893028	SEMA5A	1
GO:0060047	BP	GO:0060047	heart contraction	1/26	247/18614	0.293585899252238	0.32067487249995	0.171858919893028	STC1	1
GO:0071695	BP	GO:0071695	anatomical structure maturation	1/26	247/18614	0.293585899252238	0.32067487249995	0.171858919893028	CCL19	1
GO:0042593	BP	GO:0042593	glucose homeostasis	1/26	248/18614	0.294585886545723	0.321233074623303	0.172158076522462	INSR	1
GO:0051259	BP	GO:0051259	protein complex oligomerization	1/26	248/18614	0.294585886545723	0.321233074623303	0.172158076522462	CD74	1
GO:0009144	BP	GO:0009144	purine nucleoside triphosphate metabolic process	1/26	249/18614	0.295584512645571	0.321521564251888	0.17231268644117	INSR	1
GO:0033002	BP	GO:0033002	muscle cell proliferation	1/26	249/18614	0.295584512645571	0.321521564251888	0.17231268644117	IL18	1
GO:0033500	BP	GO:0033500	carbohydrate homeostasis	1/26	249/18614	0.295584512645571	0.321521564251888	0.17231268644117	INSR	1
GO:0001649	BP	GO:0001649	osteoblast differentiation	1/26	250/18614	0.296581779330636	0.321807149496661	0.172465739816763	VEGFC	1
GO:0006959	BP	GO:0006959	humoral immune response	1/26	250/18614	0.296581779330636	0.321807149496661	0.172465739816763	BLNK	1
GO:0043543	BP	GO:0043543	protein acylation	1/26	250/18614	0.296581779330636	0.321807149496661	0.172465739816763	ARRB1	1
GO:0009199	BP	GO:0009199	ribonucleoside triphosphate metabolic process	1/26	251/18614	0.297577688377543	0.322621355221198	0.17290209616517	INSR	1
GO:0045926	BP	GO:0045926	negative regulation of growth	1/26	252/18614	0.298572241560693	0.323432749720322	0.173336945896736	SEMA5A	1
GO:0090257	BP	GO:0090257	regulation of muscle system process	1/26	254/18614	0.300557287422214	0.325314889351556	0.174345638849788	STC1	1
GO:0048762	BP	GO:0048762	mesenchymal cell differentiation	1/26	255/18614	0.301547783638282	0.32585015435913	0.174632502816837	SEMA5A	1
GO:1903320	BP	GO:1903320	regulation of protein modification by small protein conjugation or removal	1/26	255/18614	0.301547783638282	0.32585015435913	0.174632502816837	ARRB1	1
GO:0005996	BP	GO:0005996	monosaccharide metabolic process	1/26	256/18614	0.302536931065996	0.326650392293113	0.17506137342313	INSR	1
GO:0003015	BP	GO:0003015	heart process	1/26	259/18614	0.305496298241109	0.329034537613784	0.176339105714669	STC1	1
GO:0015833	BP	GO:0015833	peptide transport	1/26	259/18614	0.305496298241109	0.329034537613784	0.176339105714669	CD74	1
GO:0051402	BP	GO:0051402	neuron apoptotic process	1/26	259/18614	0.305496298241109	0.329034537613784	0.176339105714669	TYROBP	1
GO:0060828	BP	GO:0060828	regulation of canonical Wnt signaling pathway	1/26	260/18614	0.306480068126466	0.329823758819145	0.176762072138114	SEMA5A	1
GO:1903522	BP	GO:1903522	regulation of blood circulation	1/26	261/18614	0.307462498017972	0.330610247459587	0.177183574101149	STC1	1
GO:0003007	BP	GO:0003007	heart morphogenesis	1/26	262/18614	0.308443589667922	0.331123265378799	0.177458515211421	INSR	1
GO:0090068	BP	GO:0090068	positive regulation of cell cycle process	1/26	262/18614	0.308443589667922	0.331123265378799	0.177458515211421	INSR	1
GO:0001894	BP	GO:0001894	tissue homeostasis	1/26	263/18614	0.309423344826414	0.331633177081491	0.177731791610604	CSF1R	1
GO:0060249	BP	GO:0060249	anatomical structure homeostasis	1/26	263/18614	0.309423344826414	0.331633177081491	0.177731791610604	CSF1R	1
GO:0003018	BP	GO:0003018	vascular process in circulatory system	1/26	265/18614	0.311378852658448	0.333457059815159	0.178709263010768	INSR	1
GO:0009141	BP	GO:0009141	nucleoside triphosphate metabolic process	1/26	269/18614	0.315273907186171	0.33735335019758	0.180797397486326	INSR	1
GO:0021537	BP	GO:0021537	telencephalon development	1/26	270/18614	0.316244355723273	0.3381164226366	0.181206350031151	CSF1R	1
GO:0051091	BP	GO:0051091	positive regulation of DNA-binding transcription factor activity	1/26	271/18614	0.317213481690958	0.338601555598634	0.18146634678802	IL18	1
GO:0090150	BP	GO:0090150	establishment of protein localization to membrane	1/26	271/18614	0.317213481690958	0.338601555598634	0.18146634678802	ITGB2	1
GO:0032868	BP	GO:0032868	response to insulin	1/26	272/18614	0.318181286819673	0.33935893740345	0.181872249557725	INSR	1
GO:0050708	BP	GO:0050708	regulation of protein secretion	1/26	275/18614	0.321076794443991	0.341892145785579	0.183229869046345	VEGFC	1
GO:0061448	BP	GO:0061448	connective tissue development	1/26	275/18614	0.321076794443991	0.341892145785579	0.183229869046345	STC1	1
GO:0007611	BP	GO:0007611	learning or memory	1/26	276/18614	0.322039333477987	0.342639420396822	0.183630355079287	INSR	1
GO:0098742	BP	GO:0098742	cell-cell adhesion via plasma-membrane adhesion molecules	1/26	278/18614	0.323960476605824	0.344404584352794	0.184576357391668	ITGB2	1
GO:0007548	BP	GO:0007548	sex differentiation	1/26	283/18614	0.328740460605819	0.349203690570773	0.187148336931705	INSR	1
GO:0031348	BP	GO:0031348	negative regulation of defense response	1/26	284/18614	0.329692549854864	0.3496497259962	0.187387380190225	PTGER4	1
GO:0051321	BP	GO:0051321	meiotic cell cycle	1/26	284/18614	0.329692549854864	0.3496497259962	0.187387380190225	INSR	1
GO:0140014	BP	GO:0140014	mitotic nuclear division	1/26	286/18614	0.331592834434404	0.351381439070006	0.188315455209352	INSR	1
GO:0044262	BP	GO:0044262	cellular carbohydrate metabolic process	1/26	290/18614	0.335377875453289	0.355105985774071	0.190311547290598	INSR	1
GO:0019932	BP	GO:0019932	second-messenger-mediated signaling	1/26	292/18614	0.337262658978292	0.356814117469787	0.191226984368571	CD4	1
GO:0006650	BP	GO:0006650	glycerophospholipid metabolic process	1/26	297/18614	0.341952159768547	0.361484423118158	0.193729935965752	CSF1R	1
GO:0051056	BP	GO:0051056	regulation of small GTPase mediated signal transduction	1/26	298/18614	0.342886223416853	0.362180464284361	0.194102964516733	ARRB1	1
GO:0048608	BP	GO:0048608	reproductive structure development	1/26	301/18614	0.345680771471082	0.364546174729536	0.195370817026403	INSR	1
GO:0097193	BP	GO:0097193	intrinsic apoptotic signaling pathway	1/26	301/18614	0.345680771471082	0.364546174729536	0.195370817026403	CD74	1
GO:0048511	BP	GO:0048511	rhythmic process	1/26	303/18614	0.34753745111213	0.366210273264906	0.196262655462807	PTGDS	1
GO:0048872	BP	GO:0048872	homeostasis of number of cells	1/26	304/18614	0.348463890207268	0.366892269016306	0.196628156670599	CD74	1
GO:0046879	BP	GO:0046879	hormone secretion	1/26	305/18614	0.34938906436645	0.367277784462012	0.196834765525183	IL11	1
GO:0061458	BP	GO:0061458	reproductive system development	1/26	305/18614	0.34938906436645	0.367277784462012	0.196834765525183	INSR	1
GO:0043588	BP	GO:0043588	skin development	1/26	308/18614	0.352157013799006	0.36959609914688	0.19807721727891	IL18	1
GO:0071375	BP	GO:0071375	cellular response to peptide hormone stimulus	1/26	308/18614	0.352157013799006	0.36959609914688	0.19807721727891	INSR	1
GO:0018105	BP	GO:0018105	peptidyl-serine phosphorylation	1/26	309/18614	0.353077144774709	0.370266056052648	0.198436266521847	IL11	1
GO:2001020	BP	GO:2001020	regulation of response to DNA damage stimulus	1/26	311/18614	0.354913638375308	0.37189515217317	0.19930934615385	CD74	1
GO:0060070	BP	GO:0060070	canonical Wnt signaling pathway	1/26	313/18614	0.356745118482656	0.37351640293722	0.200178221232877	SEMA5A	1
GO:0030198	BP	GO:0030198	extracellular matrix organization	1/26	314/18614	0.357658982584042	0.374175082098273	0.200531226406909	ANGPTL7	1
GO:0009914	BP	GO:0009914	hormone transport	1/26	315/18614	0.358571598237201	0.374533449987029	0.200723286102157	IL11	1
GO:0043062	BP	GO:0043062	extracellular structure organization	1/26	315/18614	0.358571598237201	0.374533449987029	0.200723286102157	ANGPTL7	1
GO:0045229	BP	GO:0045229	external encapsulating structure organization	1/26	317/18614	0.360393090746378	0.375838508921223	0.201422704853239	ANGPTL7	1
GO:0050890	BP	GO:0050890	cognition	1/26	317/18614	0.360393090746378	0.375838508921223	0.201422704853239	INSR	1
GO:0021700	BP	GO:0021700	developmental maturation	1/26	319/18614	0.362209609084694	0.377433327785319	0.20227741431417	CCL19	1
GO:0060485	BP	GO:0060485	mesenchyme development	1/26	320/18614	0.363116007016577	0.378077997796974	0.20262291158069	SEMA5A	1
GO:0031647	BP	GO:0031647	regulation of protein stability	1/26	322/18614	0.364925088541458	0.379660780952871	0.203471170758208	TYROBP	1
GO:0009101	BP	GO:0009101	glycoprotein biosynthetic process	1/26	324/18614	0.366729228438191	0.381235922601094	0.204315334631204	CCL19	1
GO:0018209	BP	GO:0018209	peptidyl-serine modification	1/26	327/18614	0.369426201071319	0.383735990678034	0.205655193273736	IL11	1
GO:0007265	BP	GO:0007265	Ras protein signal transduction	1/26	333/18614	0.374787052048349	0.388996987671035	0.208474713411778	ARRB1	1
GO:0060562	BP	GO:0060562	epithelial tube morphogenesis	1/26	334/18614	0.3756762559566	0.389612154954201	0.208804399314556	CSF1R	1
GO:0015980	BP	GO:0015980	energy derivation by oxidation of organic compounds	1/26	337/18614	0.378336577535179	0.392061721515161	0.210117192737037	INSR	1
GO:0030111	BP	GO:0030111	regulation of Wnt signaling pathway	1/26	338/18614	0.379220926661627	0.392359289475101	0.210276667995548	SEMA5A	1
GO:0043010	BP	GO:0043010	camera-type eye development	1/26	338/18614	0.379220926661627	0.392359289475101	0.210276667995548	ANGPTL7	1
GO:0090287	BP	GO:0090287	regulation of cellular response to growth factor stimulus	1/26	345/18614	0.385377587388527	0.398415538810798	0.213522386817611	VEGFC	1
GO:0006936	BP	GO:0006936	muscle contraction	1/26	349/18614	0.388869274468019	0.401393736567931	0.215118488956137	STC1	1
GO:0042886	BP	GO:0042886	amide transport	1/26	349/18614	0.388869274468019	0.401393736567931	0.215118488956137	CD74	1
GO:0032535	BP	GO:0032535	regulation of cellular component size	1/26	354/18614	0.393207067175721	0.405234577465801	0.217176906452472	SEMA5A	1
GO:0045787	BP	GO:0045787	positive regulation of cell cycle	1/26	354/18614	0.393207067175721	0.405234577465801	0.217176906452472	INSR	1
GO:0070588	BP	GO:0070588	calcium ion transmembrane transport	1/26	360/18614	0.398373345796653	0.410237128821945	0.21985791811414	CCL19	1
GO:0009306	BP	GO:0009306	protein secretion	1/26	373/18614	0.409422252731639	0.421284917846025	0.225778747127286	VEGFC	1
GO:0018205	BP	GO:0018205	peptidyl-lysine modification	1/26	374/18614	0.410264038896267	0.421490967247612	0.225889174948852	ARRB1	1
GO:0035592	BP	GO:0035592	establishment of protein localization to extracellular region	1/26	374/18614	0.410264038896267	0.421490967247612	0.225889174948852	VEGFC	1
GO:0006644	BP	GO:0006644	phospholipid metabolic process	1/26	375/18614	0.411104671296963	0.421695189761288	0.225998623688458	CSF1R	1
GO:1901653	BP	GO:1901653	cellular response to peptide	1/26	375/18614	0.411104671296963	0.421695189761288	0.225998623688458	INSR	1
GO:2001233	BP	GO:2001233	regulation of apoptotic signaling pathway	1/26	381/18614	0.416124321543525	0.426511200084393	0.228579662626339	CD74	1
GO:0071692	BP	GO:0071692	protein localization to extracellular region	1/26	382/18614	0.416956919999066	0.427031483147913	0.228858497337142	VEGFC	1
GO:0001654	BP	GO:0001654	eye development	1/26	385/18614	0.419447871344384	0.428914010075113	0.229867397853281	ANGPTL7	1
GO:0046486	BP	GO:0046486	glycerolipid metabolic process	1/26	385/18614	0.419447871344384	0.428914010075113	0.229867397853281	CSF1R	1
GO:0150063	BP	GO:0150063	visual system development	1/26	389/18614	0.422753226407825	0.431957806765072	0.231498656353307	ANGPTL7	1
GO:0048880	BP	GO:0048880	sensory system development	1/26	395/18614	0.427677352958798	0.436649605118773	0.234013126511623	ANGPTL7	1
GO:0009100	BP	GO:0009100	glycoprotein metabolic process	1/26	401/18614	0.432561077202055	0.441292900189053	0.236501602360391	CCL19	1
GO:0043254	BP	GO:0043254	regulation of protein-containing complex assembly	1/26	409/18614	0.439010411370149	0.447524965508437	0.239841546042734	PTGER4	1
GO:0001558	BP	GO:0001558	regulation of cell growth	1/26	420/18614	0.447763263186331	0.456093742501425	0.244433800956063	SEMA5A	1
GO:0006979	BP	GO:0006979	response to oxidative stress	1/26	434/18614	0.458713475020052	0.46688575226673	0.250217550481809	ANGPTL7	1
GO:0022412	BP	GO:0022412	cellular process involved in reproduction in multicellular organism	1/26	438/18614	0.461803561753678	0.469667089894994	0.25170814959525	PTGDS	1
GO:0043161	BP	GO:0043161	proteasome-mediated ubiquitin-dependent protein catabolic process	1/26	439/18614	0.462573429017894	0.470086222528626	0.251932774871145	ARRB1	1
GO:0009150	BP	GO:0009150	purine ribonucleotide metabolic process	1/26	445/18614	0.467170443229905	0.474391006494664	0.254239832848618	INSR	1
GO:0000280	BP	GO:0000280	nuclear division	1/26	450/18614	0.470972384041894	0.477513667153587	0.255913356825883	INSR	1
GO:0031331	BP	GO:0031331	positive regulation of cellular catabolic process	1/26	450/18614	0.470972384041894	0.477513667153587	0.255913356825883	INSR	1
GO:0003012	BP	GO:0003012	muscle system process	1/26	452/18614	0.472485844936939	0.478310015598719	0.256340142942837	STC1	1
GO:0010975	BP	GO:0010975	regulation of neuron projection development	1/26	452/18614	0.472485844936939	0.478310015598719	0.256340142942837	SEMA5A	1
GO:0072594	BP	GO:0072594	establishment of protein localization to organelle	1/26	453/18614	0.473241013312208	0.478705690140293	0.256552196350121	RAC2	1
GO:0016055	BP	GO:0016055	Wnt signaling pathway	1/26	461/18614	0.479245051814112	0.48440615237211	0.259607238594041	SEMA5A	1
GO:0198738	BP	GO:0198738	cell-cell signaling by wnt	1/26	463/18614	0.480735748103114	0.485539410459256	0.260214584312459	SEMA5A	1
GO:0009259	BP	GO:0009259	ribonucleotide metabolic process	1/26	464/18614	0.481479556738964	0.485917156340245	0.260417029233056	INSR	1
GO:0050808	BP	GO:0050808	synapse organization	1/26	466/18614	0.482964101776086	0.487041312151785	0.261019496779255	INSR	1
GO:0007389	BP	GO:0007389	pattern specification process	1/26	467/18614	0.483704840885289	0.487414233836863	0.261219356274022	STC1	1
GO:0019693	BP	GO:0019693	ribose phosphate metabolic process	1/26	473/18614	0.488127892839472	0.491494292100434	0.263405977261227	INSR	1
GO:0016570	BP	GO:0016570	histone modification	1/26	475/18614	0.489594129979585	0.492593175186198	0.26399490042423	ARRB1	1
GO:0034765	BP	GO:0034765	regulation of monoatomic ion transmembrane transport	1/26	478/18614	0.491785916119469	0.494419811615135	0.264973847609169	CYBB	1
GO:0007264	BP	GO:0007264	small GTPase mediated signal transduction	1/26	483/18614	0.495418796371201	0.497311152354284	0.266523400564781	ARRB1	1
GO:0023061	BP	GO:0023061	signal release	1/26	483/18614	0.495418796371201	0.497311152354284	0.266523400564781	IL11	1
GO:0050804	BP	GO:0050804	modulation of chemical synaptic transmission	1/26	487/18614	0.498307109146522	0.499828657571397	0.267872604274024	TYROBP	1
GO:0099177	BP	GO:0099177	regulation of trans-synaptic signaling	1/26	488/18614	0.499026699545495	0.500168637073059	0.26805480910188	TYROBP	1
GO:0090066	BP	GO:0090066	regulation of anatomical structure size	1/26	492/18614	0.501895149437669	0.502660233506934	0.269390127546374	SEMA5A	1
GO:0016049	BP	GO:0016049	cell growth	1/26	495/18614	0.504036116271798	0.504419997548471	0.27033323588875	SEMA5A	1
GO:0048285	BP	GO:0048285	organelle fission	1/26	497/18614	0.505458508721217	0.505458508721217	0.270889804001037	INSR	1
GO:0009897	CC	GO:0009897	external side of plasma membrane	7/26	426/19518	1.03207343357639e-06	8.77262418539929e-05	4.88876889588815e-05	CD14/CD74/ITGB2/INSR/CCR1/CD4/TLR8	7
GO:0030139	CC	GO:0030139	endocytic vesicle	6/26	347/19518	5.15511936863161e-06	0.000152347691110713	8.48996421050412e-05	CD74/CYBB/MARCO/RAC2/CD4/TLR7	6
GO:0030666	CC	GO:0030666	endocytic vesicle membrane	5/26	196/19518	5.37697733331927e-06	0.000152347691110713	8.48996421050412e-05	CD74/CYBB/MARCO/RAC2/CD4	5
GO:0043020	CC	GO:0043020	NADPH oxidase complex	2/26	18/19518	0.000257667706593298	0.00543074542048577	0.00302642159655554	CYBB/RAC2	2
GO:0036020	CC	GO:0036020	endolysosome membrane	2/26	20/19518	0.000319455612969751	0.00543074542048577	0.00302642159655554	TLR7/TLR8	2
GO:0036019	CC	GO:0036019	endolysosome	2/26	29/19518	0.000677612991244936	0.00722077398060188	0.00402396073222396	TLR7/TLR8	2
GO:0030667	CC	GO:0030667	secretory granule membrane	4/26	319/19518	0.000787922176414569	0.00722077398060188	0.00402396073222396	CD14/CYBB/ITGB2/TYROBP	4
GO:0045121	CC	GO:0045121	membrane raft	4/26	323/19518	0.000825398215298067	0.00722077398060188	0.00402396073222396	CD14/ITGB2/INSR/CD4	4
GO:0098857	CC	GO:0098857	membrane microdomain	4/26	324/19518	0.000834961195823491	0.00722077398060188	0.00402396073222396	CD14/ITGB2/INSR/CD4	4
GO:0045335	CC	GO:0045335	phagocytic vesicle	3/26	141/19518	0.00084950282124728	0.00722077398060188	0.00402396073222396	CYBB/RAC2/TLR7	3
GO:0005765	CC	GO:0005765	lysosomal membrane	4/26	415/19518	0.00207853032929506	0.01472292316584	0.00820472498405944	ARRB1/CD74/TLR7/TLR8	4
GO:0098852	CC	GO:0098852	lytic vacuole membrane	4/26	415/19518	0.00207853032929506	0.01472292316584	0.00820472498405944	ARRB1/CD74/TLR7/TLR8	4
GO:0005774	CC	GO:0005774	vacuolar membrane	4/26	460/19518	0.0030168960944552	0.0197258590791302	0.0109927388057072	ARRB1/CD74/TLR7/TLR8	4
GO:0005635	CC	GO:0005635	nuclear envelope	4/26	490/19518	0.00378350113202335	0.0224779494200637	0.0125264114415215	CYBB/RAC2/INSR/PTGDS	4
GO:0030669	CC	GO:0030669	clathrin-coated endocytic vesicle membrane	2/26	73/19518	0.00423114342024728	0.0224779494200637	0.0125264114415215	CD74/CD4	2
GO:0070821	CC	GO:0070821	tertiary granule membrane	2/26	73/19518	0.00423114342024728	0.0224779494200637	0.0125264114415215	CYBB/ITGB2	2
GO:0030670	CC	GO:0030670	phagocytic vesicle membrane	2/26	78/19518	0.00481520990633866	0.0240760495316933	0.0134169935470737	CYBB/RAC2	2
GO:0005791	CC	GO:0005791	rough endoplasmic reticulum	2/26	82/19518	0.00530775904419623	0.0250644177087044	0.0139677869584111	CYBB/PTGDS	2
GO:0035579	CC	GO:0035579	specific granule membrane	2/26	91/19518	0.0064969285895622	0.028202539952972	0.0157165857323064	CYBB/ITGB2	2
GO:0045334	CC	GO:0045334	clathrin-coated endocytic vesicle	2/26	92/19518	0.00663589175364047	0.028202539952972	0.0157165857323064	CD74/CD4	2
GO:0043202	CC	GO:0043202	lysosomal lumen	2/26	98/19518	0.00749796962953454	0.0303489246909732	0.0169127134500779	CD74/SDC3	2
GO:0098802	CC	GO:0098802	plasma membrane signaling receptor complex	3/26	319/19518	0.00851205447535996	0.0328874832002544	0.0183273900187176	ITGB2/INSR/CD4	3
GO:0044853	CC	GO:0044853	plasma membrane raft	2/26	114/19518	0.0100292587513071	0.0370646519070044	0.0206552239729436	ITGB2/INSR	2
GO:1990204	CC	GO:1990204	oxidoreductase complex	2/26	128/19518	0.0125127139690517	0.0443158619737247	0.0246961459915494	CYBB/RAC2	2
GO:0030665	CC	GO:0030665	clathrin-coated vesicle membrane	2/26	136/19518	0.0140405905712247	0.0477380079421638	0.0266032242402151	CD74/CD4	2
GO:0032009	CC	GO:0032009	early phagosome	1/26	13/19518	0.0171848521237369	0.0561812473276013	0.0313084350432453	TLR7	1
GO:0042581	CC	GO:0042581	specific granule	2/26	160/19518	0.0190793606918791	0.0600646540299897	0.0334725626173317	CYBB/ITGB2	2
GO:0070820	CC	GO:0070820	tertiary granule	2/26	164/19518	0.0199833614688268	0.0606637758875098	0.0338064385750829	CYBB/ITGB2	2
GO:0042613	CC	GO:0042613	MHC class II protein complex	1/26	17/19518	0.0224151219949996	0.0646039389285011	0.0360021950685145	CD74	1
GO:0005775	CC	GO:0005775	vacuolar lumen	2/26	176/19518	0.0228013902100592	0.0646039389285011	0.0360021950685145	CD74/SDC3	2
GO:0031143	CC	GO:0031143	pseudopodium	1/26	18/19518	0.0237185016590232	0.0650346013231282	0.0362421926878114	ARRB1	1
GO:0097038	CC	GO:0097038	perinuclear endoplasmic reticulum	1/26	19/19518	0.0250202103234781	0.0664599336717388	0.0370364955446222	CYBB	1
GO:0030662	CC	GO:0030662	coated vesicle membrane	2/26	202/19518	0.0294315393001235	0.0758085103185	0.0422462286604644	CD74/CD4	2
GO:0042611	CC	GO:0042611	MHC protein complex	1/26	25/19518	0.0327954863259139	0.0801498113497504	0.0446655295447526	CD74	1
GO:0030136	CC	GO:0030136	clathrin-coated vesicle	2/26	215/19518	0.0330028634969561	0.0801498113497504	0.0446655295447526	CD74/CD4	2
GO:0032809	CC	GO:0032809	neuronal cell body membrane	1/26	29/19518	0.0379458432714208	0.0871728831911019	0.0485793157102116	INSR	1
GO:0098553	CC	GO:0098553	lumenal side of endoplasmic reticulum membrane	1/26	29/19518	0.0379458432714208	0.0871728831911019	0.0485793157102116	CD74	1
GO:0008305	CC	GO:0008305	integrin complex	1/26	31/19518	0.0405111225536517	0.0906169846594842	0.0504986292220036	ITGB2	1
GO:0044298	CC	GO:0044298	cell body membrane	1/26	32/19518	0.0417912945048812	0.0910835905875615	0.0507586572933779	INSR	1
GO:0098576	CC	GO:0098576	lumenal side of membrane	1/26	36/19518	0.0468955782752026	0.0996531038348056	0.055534237431161	CD74	1
GO:0032590	CC	GO:0032590	dendrite membrane	1/26	41/19518	0.053239175188367	0.110373899780761	0.0615086748004239	INSR	1
GO:0005770	CC	GO:0005770	late endosome	2/26	296/19518	0.0586759155202007	0.118748876648025	0.0661758445716549	CD74/INSR	2
GO:0030135	CC	GO:0030135	coated vesicle	2/26	312/19518	0.0643695815458605	0.127242196079027	0.0709089637592098	CD74/CD4	2
GO:0098636	CC	GO:0098636	protein complex involved in cell adhesion	1/26	57/19518	0.0732670293553761	0.141538579436522	0.0788759885404767	ITGB2	1
GO:0032589	CC	GO:0032589	neuron projection membrane	1/26	60/19518	0.0769766201318849	0.144518431006623	0.0805365869386756	INSR	1
GO:0101003	CC	GO:0101003	ficolin-1-rich granule membrane	1/26	61/19518	0.0782099744271139	0.144518431006623	0.0805365869386756	ITGB2	1
GO:0012507	CC	GO:0012507	ER to Golgi transport vesicle membrane	1/26	63/19518	0.0806719308185204	0.145896045097324	0.0813042975774562	CD74	1
GO:0005771	CC	GO:0005771	multivesicular body	1/26	67/19518	0.0855768894596181	0.14844970620546	0.0827273904550551	CD74	1
GO:0031093	CC	GO:0031093	platelet alpha granule lumen	1/26	67/19518	0.0855768894596181	0.14844970620546	0.0827273904550551	VEGFC	1
GO:0005905	CC	GO:0005905	clathrin-coated pit	1/26	73/19518	0.0928871754020639	0.157908198183509	0.0879983766966921	ARRB1	1
GO:0005901	CC	GO:0005901	caveola	1/26	83/19518	0.104946276910567	0.166815678049147	0.0929622973648497	INSR	1
GO:0062023	CC	GO:0062023	collagen-containing extracellular matrix	2/26	415/19518	0.104967364478783	0.166815678049147	0.0929622973648497	ANGPTL7/SDC3	2
GO:0005581	CC	GO:0005581	collagen trimer	1/26	85/19518	0.107339529143816	0.166815678049147	0.0929622973648497	MARCO	1
GO:0005925	CC	GO:0005925	focal adhesion	2/26	422/19518	0.107939556384742	0.166815678049147	0.0929622973648497	ITGB2/RAC2	2
GO:0031252	CC	GO:0031252	cell leading edge	2/26	422/19518	0.107939556384742	0.166815678049147	0.0929622973648497	RAC2/INSR	2
GO:0030055	CC	GO:0030055	cell-substrate junction	2/26	432/19518	0.112225781822585	0.170342704552138	0.0949278229702317	ITGB2/RAC2	2
GO:0031091	CC	GO:0031091	platelet alpha granule	1/26	91/19518	0.114482424131509	0.170719404406636	0.0951377485857413	VEGFC	1
GO:0030134	CC	GO:0030134	COPII-coated ER to Golgi transport vesicle	1/26	93/19518	0.116851152409253	0.171247378530802	0.0954319756518404	CD74	1
GO:0032588	CC	GO:0032588	trans-Golgi network membrane	1/26	102/19518	0.127435243383962	0.183593147248081	0.102311970602646	CD74	1
GO:0005884	CC	GO:0005884	actin filament	1/26	105/19518	0.130936090553306	0.184073819843843	0.102579837683876	RAC2	1
GO:0005796	CC	GO:0005796	Golgi lumen	1/26	106/19518	0.132100035417346	0.184073819843843	0.102579837683876	SDC3	1
GO:0043025	CC	GO:0043025	neuronal cell body	2/26	500/19518	0.142490638652388	0.195350069120209	0.108863815608785	CYBB/INSR	2
GO:1902911	CC	GO:1902911	protein kinase complex	1/26	142/19518	0.173017972197776	0.233436946616047	0.130088700900583	INSR	1
GO:0042101	CC	GO:0042101	T cell receptor complex	1/26	147/19518	0.178552167488997	0.237139597446324	0.132152097648106	CD4	1
GO:0031256	CC	GO:0031256	leading edge membrane	1/26	180/19518	0.214194748405902	0.280100824838487	0.156093338919281	INSR	1
GO:0101002	CC	GO:0101002	ficolin-1-rich granule	1/26	185/19518	0.21946369386665	0.282642636040382	0.157509828133959	ITGB2	1
GO:0030027	CC	GO:0030027	lamellipodium	1/26	202/19518	0.237125201672113	0.300830479733278	0.167645468582013	RAC2	1
GO:0005741	CC	GO:0005741	mitochondrial outer membrane	1/26	208/19518	0.243266432526034	0.304083040657543	0.169458041233305	RAC2	1
GO:0030658	CC	GO:0030658	transport vesicle membrane	1/26	234/19518	0.26933347647695	0.327149863717417	0.182312617551502	CD74	1
GO:0031968	CC	GO:0031968	organelle outer membrane	1/26	236/19518	0.271302467847453	0.327149863717417	0.182312617551502	RAC2	1
GO:0019867	CC	GO:0019867	outer membrane	1/26	238/19518	0.273266356752196	0.327149863717417	0.182312617551502	RAC2	1
GO:0005802	CC	GO:0005802	trans-Golgi network	1/26	255/19518	0.28975518635208	0.342072094998983	0.190628412073737	CD74	1
GO:0061695	CC	GO:0061695	transferase complex, transferring phosphorus-containing groups	1/26	306/19518	0.337091497220864	0.38760865747719	0.216004824600291	INSR	1
GO:0031965	CC	GO:0031965	nuclear membrane	1/26	308/19518	0.33888458553961	0.38760865747719	0.216004824600291	PTGDS	1
GO:0005788	CC	GO:0005788	endoplasmic reticulum lumen	1/26	312/19518	0.342456781725393	0.38760865747719	0.216004824600291	CD4	1
GO:0034774	CC	GO:0034774	secretory granule lumen	1/26	322/19518	0.351306261163543	0.38760865747719	0.216004824600291	VEGFC	1
GO:0060205	CC	GO:0060205	cytoplasmic vesicle lumen	1/26	325/19518	0.353938697034395	0.38760865747719	0.216004824600291	VEGFC	1
GO:0031983	CC	GO:0031983	vesicle lumen	1/26	327/19518	0.35568794450848	0.38760865747719	0.216004824600291	VEGFC	1
GO:0031253	CC	GO:0031253	cell projection membrane	1/26	349/19518	0.374631561067199	0.403084591021669	0.224629183851085	INSR	1
GO:0098791	CC	GO:0098791	Golgi apparatus subcompartment	1/26	378/19518	0.398785881580454	0.421046735434771	0.234639047610708	CD74	1
GO:0016324	CC	GO:0016324	apical plasma membrane	1/26	381/19518	0.401232771414311	0.421046735434771	0.234639047610708	STC1	1
GO:0005769	CC	GO:0005769	early endosome	1/26	423/19518	0.434499833136186	0.446545768989908	0.248849035350413	CD4	1
GO:0030133	CC	GO:0030133	transport vesicle	1/26	425/19518	0.436038809719557	0.446545768989908	0.248849035350413	CD74	1
GO:0045177	CC	GO:0045177	apical part of cell	1/26	446/19518	0.451956824038735	0.457337262420148	0.254862870698535	STC1	1
GO:0015629	CC	GO:0015629	actin cytoskeleton	1/26	489/19518	0.483213731402234	0.483213731402234	0.269283193970285	RAC2	1
GO:0038187	MF	GO:0038187	pattern recognition receptor activity	4/26	27/18369	5.41192198888009e-08	6.71078326621131e-06	3.64592639250869e-06	CD14/MARCO/TLR7/TLR8	4
GO:0048018	MF	GO:0048018	receptor ligand activity	7/26	497/18369	4.28254448492606e-06	0.000244115922161052	0.000132626647014493	CCL18/SEMA5A/CCL19/IL11/IL18/STC1/VEGFC	7
GO:0001540	MF	GO:0001540	amyloid-beta binding	4/26	85/18369	5.90603037486415e-06	0.000244115922161052	0.000132626647014493	CD74/ITGB2/MARCO/INSR	4
GO:0019955	MF	GO:0019955	cytokine binding	4/26	130/18369	3.17325556205892e-05	0.000837531221630241	0.000455025451479927	CD74/CSF1R/CCR1/CD4	4
GO:0005126	MF	GO:0005126	cytokine receptor binding	5/26	270/18369	3.37714202270258e-05	0.000837531221630241	0.000455025451479927	CCL18/CCL19/IL11/IL18/VEGFC	5
GO:0038024	MF	GO:0038024	cargo receptor activity	3/26	83/18369	0.000214556871596965	0.00404551993958335	0.00219790556989248	ITGB2/MARCO/INSR	3
GO:0005159	MF	GO:0005159	insulin-like growth factor receptor binding	2/26	16/18369	0.000228376125621641	0.00404551993958335	0.00219790556989248	ARRB1/INSR	2
GO:0004896	MF	GO:0004896	cytokine receptor activity	3/26	92/18369	0.000290784011761781	0.00431032893358752	0.00234177463284891	CD74/CCR1/CD4	3
GO:0005125	MF	GO:0005125	cytokine activity	4/26	235/18369	0.000312846454857159	0.00431032893358752	0.00234177463284891	CCL18/CCL19/IL11/IL18	4
GO:0023026	MF	GO:0023026	MHC class II protein complex binding	2/26	27/18369	0.000661635188122335	0.00769598349615031	0.00418117948857063	CD74/CD4	2
GO:0001664	MF	GO:0001664	G protein-coupled receptor binding	4/26	289/18369	0.000682708213368173	0.00769598349615031	0.00418117948857063	ARRB1/CCL18/MARCO/CCL19	4
GO:0042277	MF	GO:0042277	peptide binding	4/26	317/18369	0.000963856831996718	0.00964691730319964	0.00524110957049896	CD74/ITGB2/MARCO/INSR	4
GO:0140375	MF	GO:0140375	immune receptor activity	3/26	141/18369	0.00101137036243222	0.00964691730319964	0.00524110957049896	CD74/CCR1/CD4	3
GO:0023023	MF	GO:0023023	MHC protein complex binding	2/26	36/18369	0.00117829056130357	0.0104362878286888	0.0056699696183029	CD74/CD4	2
GO:0042287	MF	GO:0042287	MHC protein binding	2/26	42/18369	0.0016019529748477	0.013242811258741	0.00719473616773703	CD74/CD4	2
GO:0008009	MF	GO:0008009	chemokine activity	2/26	49/18369	0.00217476510458847	0.0156057450362082	0.00847850324547814	CCL18/CCL19	2
GO:0048020	MF	GO:0048020	CCR chemokine receptor binding	2/26	50/18369	0.00226341328324077	0.0156057450362082	0.00847850324547814	CCL18/CCL19	2
GO:0033218	MF	GO:0033218	amide binding	4/26	400/18369	0.00226535008590119	0.0156057450362082	0.00847850324547814	CD74/ITGB2/MARCO/INSR	4
GO:0004714	MF	GO:0004714	transmembrane receptor protein tyrosine kinase activity	2/26	60/18369	0.00324212586276829	0.0211591372096457	0.0114956263278211	CSF1R/INSR	2
GO:0003725	MF	GO:0003725	double-stranded RNA binding	2/26	70/18369	0.00438535981597018	0.0271892308590151	0.0147717383274785	TLR7/TLR8	2
GO:0042379	MF	GO:0042379	chemokine receptor binding	2/26	74/18369	0.00488771672031143	0.0288608034913627	0.0156798932380918	CCL18/CCL19	2
GO:0019199	MF	GO:0019199	transmembrane receptor protein kinase activity	2/26	77/18369	0.00528112023877595	0.0297663140731008	0.0161718514488833	CSF1R/INSR	2
GO:0003727	MF	GO:0003727	single-stranded RNA binding	2/26	88/18369	0.00684358183111882	0.0368958324808145	0.0200452740133457	TLR7/TLR8	2
GO:1990782	MF	GO:1990782	protein tyrosine kinase binding	2/26	121/18369	0.0126138376714158	0.0638554919923899	0.0346922876698893	BLNK/CD4	2
GO:0004954	MF	GO:0004954	prostanoid receptor activity	1/26	10/18369	0.0140678911950739	0.0638554919923899	0.0346922876698893	PTGER4	1
GO:0004955	MF	GO:0004955	prostaglandin receptor activity	1/26	10/18369	0.0140678911950739	0.0638554919923899	0.0346922876698893	PTGER4	1
GO:0016175	MF	GO:0016175	superoxide-generating NAD(P)H oxidase activity	1/26	10/18369	0.0140678911950739	0.0638554919923899	0.0346922876698893	CYBB	1
GO:0019838	MF	GO:0019838	growth factor binding	2/26	132/18369	0.014879859465861	0.0638554919923899	0.0346922876698893	CSF1R/INSR	2
GO:0001851	MF	GO:0001851	complement component C3b binding	1/26	11/18369	0.0154641673990571	0.0638554919923899	0.0346922876698893	ITGB2	1
GO:0004713	MF	GO:0004713	protein tyrosine kinase activity	2/26	137/18369	0.0159638729980975	0.0638554919923899	0.0346922876698893	CSF1R/INSR	2
GO:0070851	MF	GO:0070851	growth factor receptor binding	2/26	137/18369	0.0159638729980975	0.0638554919923899	0.0346922876698893	IL11/VEGFC	2
GO:0035197	MF	GO:0035197	siRNA binding	1/26	12/18369	0.0168585421483558	0.064660749233951	0.0351297788707374	TLR7	1
GO:0031994	MF	GO:0031994	insulin-like growth factor I binding	1/26	13/18369	0.0182510179289378	0.064660749233951	0.0351297788707374	INSR	1
GO:0043560	MF	GO:0043560	insulin receptor substrate binding	1/26	13/18369	0.0182510179289378	0.064660749233951	0.0351297788707374	INSR	1
GO:0050998	MF	GO:0050998	nitric-oxide synthase binding	1/26	13/18369	0.0182510179289378	0.064660749233951	0.0351297788707374	CD74	1
GO:0004953	MF	GO:0004953	icosanoid receptor activity	1/26	14/18369	0.0196415972236559	0.0658258933981981	0.0357627943759311	PTGER4	1
GO:0005172	MF	GO:0005172	vascular endothelial growth factor receptor binding	1/26	14/18369	0.0196415972236559	0.0658258933981981	0.0357627943759311	VEGFC	1
GO:0008083	MF	GO:0008083	growth factor activity	2/26	160/18369	0.021368827463181	0.0697298580377486	0.0378837938405425	IL11/VEGFC	2
GO:0050664	MF	GO:0050664	oxidoreductase activity, acting on NAD(P)H, oxygen as acceptor	1/26	16/18369	0.022417076271361	0.0712748066063786	0.0387231546927694	CYBB	1
GO:0005068	MF	GO:0005068	transmembrane receptor protein tyrosine kinase adaptor activity	1/26	17/18369	0.0238019809745127	0.0737861410209893	0.0400875469044424	BLNK	1
GO:0043395	MF	GO:0043395	heparan sulfate proteoglycan binding	1/26	18/18369	0.025184999092138	0.076169265546954	0.0413822834890073	SEMA5A	1
GO:0005520	MF	GO:0005520	insulin-like growth factor binding	1/26	19/18369	0.0265661330915715	0.0766093140315086	0.0416213590663544	INSR	1
GO:0046935	MF	GO:0046935	1-phosphatidylinositol-3-kinase regulator activity	1/26	19/18369	0.0265661330915715	0.0766093140315086	0.0416213590663544	INSR	1
GO:0019887	MF	GO:0019887	protein kinase regulator activity	2/26	184/18369	0.0277050233402051	0.0770050620932183	0.0418363665022578	RAC2/INSR	2
GO:0016500	MF	GO:0016500	protein-hormone receptor activity	1/26	20/18369	0.027945385437055	0.0770050620932183	0.0418363665022578	INSR	1
GO:0001846	MF	GO:0001846	opsonin binding	1/26	21/18369	0.0293227585897409	0.0790439579375623	0.0429440858064855	ITGB2	1
GO:0019956	MF	GO:0019956	chemokine binding	1/26	22/18369	0.0306982550076974	0.0793038254365516	0.043085270186242	CCR1	1
GO:0035014	MF	GO:0035014	phosphatidylinositol 3-kinase regulator activity	1/26	22/18369	0.0306982550076974	0.0793038254365516	0.043085270186242	INSR	1
GO:0030215	MF	GO:0030215	semaphorin receptor binding	1/26	23/18369	0.0320718771459113	0.07953825532186	0.0432126344702805	SEMA5A	1
GO:0043274	MF	GO:0043274	phospholipase binding	1/26	23/18369	0.0320718771459113	0.07953825532186	0.0432126344702805	BLNK	1
GO:0004435	MF	GO:0004435	phosphatidylinositol phospholipase C activity	1/26	24/18369	0.0334436274562897	0.0813139177368612	0.0441773407059348	CCR1	1
GO:0001637	MF	GO:0001637	G protein-coupled chemoattractant receptor activity	1/26	25/18369	0.0348135083876678	0.0814504724541663	0.0442515300260326	CCR1	1
GO:0004950	MF	GO:0004950	chemokine receptor activity	1/26	25/18369	0.0348135083876678	0.0814504724541663	0.0442515300260326	CCR1	1
GO:0019207	MF	GO:0019207	kinase regulator activity	2/26	211/18369	0.0356217423032775	0.0815728868334634	0.044318036989318	RAC2/INSR	2
GO:0001848	MF	GO:0001848	complement binding	1/26	26/18369	0.0361815223858104	0.0815728868334634	0.044318036989318	ITGB2	1
GO:0004629	MF	GO:0004629	phospholipase C activity	1/26	27/18369	0.0375476718934133	0.0831412734782724	0.0451701316010988	CCR1	1
GO:0043548	MF	GO:0043548	phosphatidylinositol 3-kinase binding	1/26	28/18369	0.0389119593501127	0.0831910855071375	0.0451971941634703	INSR	1
GO:0045499	MF	GO:0045499	chemorepellent activity	1/26	28/18369	0.0389119593501127	0.0831910855071375	0.0451971941634703	SEMA5A	1
GO:0030296	MF	GO:0030296	protein tyrosine kinase activator activity	1/26	34/18369	0.0470587172558179	0.0989030667749393	0.0537334148862149	INSR	1
GO:0043394	MF	GO:0043394	proteoglycan binding	1/26	36/18369	0.0497595169193694	0.102836334966697	0.0558703347866604	SEMA5A	1
GO:0001530	MF	GO:0001530	lipopolysaccharide binding	1/26	37/18369	0.0511071551978882	0.103240738113002	0.056090044475655	CD14	1
GO:0005501	MF	GO:0005501	retinoid binding	1/26	38/18369	0.0524529556541867	0.103240738113002	0.056090044475655	PTGDS	1
GO:0019840	MF	GO:0019840	isoprenoid binding	1/26	38/18369	0.0524529556541867	0.103240738113002	0.056090044475655	PTGDS	1
GO:0042056	MF	GO:0042056	chemoattractant activity	1/26	39/18369	0.0537969206944461	0.104231533845489	0.0566283375731011	VEGFC	1
GO:0042169	MF	GO:0042169	SH2 domain binding	1/26	41/18369	0.0564793541364855	0.107745229429603	0.0585373063114992	BLNK	1
GO:0005044	MF	GO:0005044	scavenger receptor activity	1/26	48/18369	0.0658104078635168	0.118267979348929	0.0642542502405046	MARCO	1
GO:0015026	MF	GO:0015026	coreceptor activity	1/26	48/18369	0.0658104078635168	0.118267979348929	0.0642542502405046	CD4	1
GO:0016860	MF	GO:0016860	intramolecular oxidoreductase activity	1/26	48/18369	0.0658104078635168	0.118267979348929	0.0642542502405046	PTGDS	1
GO:0017046	MF	GO:0017046	peptide hormone binding	1/26	48/18369	0.0658104078635168	0.118267979348929	0.0642542502405046	INSR	1
GO:0005504	MF	GO:0005504	fatty acid binding	1/26	49/18369	0.0671361504209947	0.118926895031476	0.064612234991634	PTGDS	1
GO:0061980	MF	GO:0061980	regulatory RNA binding	1/26	51/18369	0.0697822104666311	0.121873156307919	0.0662129202352023	TLR7	1
GO:0030159	MF	GO:0030159	signaling receptor complex adaptor activity	1/26	52/18369	0.0711025326921939	0.122454361858778	0.0665286855599475	BLNK	1
GO:0044183	MF	GO:0044183	protein folding chaperone	1/26	67/18369	0.0906924376244346	0.154052907745615	0.083695977043458	CD74	1
GO:0043539	MF	GO:0043539	protein serine/threonine kinase activator activity	1/26	72/18369	0.0971336706016814	0.162764529116331	0.0884289462092121	INSR	1
GO:0005525	MF	GO:0005525	GTP binding	2/26	382/18369	0.101130804422416	0.166613470831746	0.0905200520647857	RAC2/INSR	2
GO:0030971	MF	GO:0030971	receptor tyrosine kinase binding	1/26	76/18369	0.102255046254276	0.166613470831746	0.0905200520647857	BLNK	1
GO:0001618	MF	GO:0001618	virus receptor activity	1/26	77/18369	0.103531018965006	0.166613470831746	0.0905200520647857	CD4	1
GO:0140272	MF	GO:0140272	exogenous protein binding	1/26	78/18369	0.10480524778126	0.166613470831746	0.0905200520647857	CD4	1
GO:0033293	MF	GO:0033293	monocarboxylic acid binding	1/26	80/18369	0.10734848288026	0.167537277344897	0.0910219503401818	PTGDS	1
GO:0019001	MF	GO:0019001	guanyl nucleotide binding	2/26	404/18369	0.111045230592683	0.167537277344897	0.0910219503401818	RAC2/INSR	2
GO:0032561	MF	GO:0032561	guanyl ribonucleotide binding	2/26	404/18369	0.111045230592683	0.167537277344897	0.0910219503401818	RAC2/INSR	2
GO:0035591	MF	GO:0035591	signaling adaptor activity	1/26	83/18369	0.111150313431741	0.167537277344897	0.0910219503401818	BLNK	1
GO:0042562	MF	GO:0042562	hormone binding	1/26	84/18369	0.112414126832746	0.167537277344897	0.0910219503401818	INSR	1
GO:0050660	MF	GO:0050660	flavin adenine dinucleotide binding	1/26	85/18369	0.113676212296369	0.167537277344897	0.0910219503401818	CYBB	1
GO:0008081	MF	GO:0008081	phosphoric diester hydrolase activity	1/26	86/18369	0.114936572090741	0.167537277344897	0.0910219503401818	CCR1	1
GO:0016651	MF	GO:0016651	oxidoreductase activity, acting on NAD(P)H	1/26	87/18369	0.116195208481138	0.167537277344897	0.0910219503401818	CYBB	1
GO:0004620	MF	GO:0004620	phospholipase activity	1/26	104/18369	0.137330527608795	0.195735464637823	0.106341848360107	CCR1	1
GO:0005179	MF	GO:0005179	hormone activity	1/26	122/18369	0.159179130192054	0.221777664537244	0.120490411972696	STC1	1
GO:0009055	MF	GO:0009055	electron transfer activity	1/26	122/18369	0.159179130192054	0.221777664537244	0.120490411972696	CYBB	1
GO:0016298	MF	GO:0016298	lipase activity	1/26	126/18369	0.163961604371843	0.225902654912317	0.12273149333097	CCR1	1
GO:0031072	MF	GO:0031072	heat shock protein binding	1/26	128/18369	0.166343022274828	0.2266652171657	0.123145788612944	ITGB2	1
GO:0030295	MF	GO:0030295	protein kinase activator activity	1/26	135/18369	0.174626727381416	0.235366458644517	0.127873118448634	INSR	1
GO:0020037	MF	GO:0020037	heme binding	1/26	137/18369	0.176978925797067	0.235971901062756	0.128202051511175	CYBB	1
GO:0019903	MF	GO:0019903	protein phosphatase binding	1/26	140/18369	0.180495141874974	0.236157039366003	0.128302635988321	CSF1R	1
GO:0019209	MF	GO:0019209	kinase activator activity	1/26	141/18369	0.181664000633613	0.236157039366003	0.128302635988321	INSR	1
GO:0008528	MF	GO:0008528	G protein-coupled peptide receptor activity	1/26	142/18369	0.182831256283357	0.236157039366003	0.128302635988321	CCR1	1
GO:0046906	MF	GO:0046906	tetrapyrrole binding	1/26	147/18369	0.188643561685502	0.240156674711016	0.130475612746222	CYBB	1
GO:0001653	MF	GO:0001653	peptide receptor activity	1/26	148/18369	0.18980124291677	0.240156674711016	0.130475612746222	CCR1	1
GO:0005178	MF	GO:0005178	integrin binding	1/26	151/18369	0.193264764644761	0.242068998140912	0.131514566052788	ITGB2	1
GO:0016853	MF	GO:0016853	isomerase activity	1/26	154/18369	0.196714047278757	0.243925418625659	0.132523147640426	PTGDS	1
GO:0005201	MF	GO:0005201	extracellular matrix structural constituent	1/26	167/18369	0.211497764905445	0.25966062226015	0.141071984929114	CD4	1
GO:0019902	MF	GO:0019902	phosphatase binding	1/26	187/18369	0.233732300151433	0.281291969656624	0.152824160085093	CSF1R	1
GO:0005244	MF	GO:0005244	voltage-gated monoatomic ion channel activity	1/26	189/18369	0.235922297131362	0.281291969656624	0.152824160085093	CYBB	1
GO:0022832	MF	GO:0022832	voltage-gated channel activity	1/26	189/18369	0.235922297131362	0.281291969656624	0.152824160085093	CYBB	1
GO:0031406	MF	GO:0031406	carboxylic acid binding	1/26	200/18369	0.247860116649881	0.292710994900812	0.159028044767844	PTGDS	1
GO:0043177	MF	GO:0043177	organic acid binding	1/26	212/18369	0.260678621708762	0.304944802753646	0.165674595723543	PTGDS	1
GO:0005539	MF	GO:0005539	glycosaminoglycan binding	1/26	232/18369	0.281577327966256	0.326313912783325	0.177284298965474	SEMA5A	1
GO:1901681	MF	GO:1901681	sulfur compound binding	1/26	269/18369	0.318751946073719	0.365974456603159	0.198831623281852	SEMA5A	1
GO:0005096	MF	GO:0005096	GTPase activator activity	1/26	280/18369	0.329442368719008	0.373542866618311	0.202943492899592	ARRB1	1
GO:0003713	MF	GO:0003713	transcription coactivator activity	1/26	282/18369	0.331368672000115	0.373542866618311	0.202943492899592	ARRB1	1
GO:0031625	MF	GO:0031625	ubiquitin protein ligase binding	1/26	301/18369	0.349405132150369	0.390326453933746	0.212061910456364	ARRB1	1
GO:0022836	MF	GO:0022836	gated channel activity	1/26	308/18369	0.355931466814971	0.390579662699615	0.212199477188246	CYBB	1
GO:0022839	MF	GO:0022839	monoatomic ion gated channel activity	1/26	308/18369	0.355931466814971	0.390579662699615	0.212199477188246	CYBB	1
GO:0044389	MF	GO:0044389	ubiquitin-like protein ligase binding	1/26	320/18369	0.366973281233172	0.399163919937836	0.216863250220896	ARRB1	1
GO:0003924	MF	GO:0003924	GTPase activity	1/26	327/18369	0.373330040836351	0.402547174467022	0.21870135115356	RAC2	1
GO:0046982	MF	GO:0046982	protein heterodimerization activity	1/26	343/18369	0.387630121547785	0.414363233378666	0.225120941733741	CYBB	1
GO:0042578	MF	GO:0042578	phosphoric ester hydrolase activity	1/26	352/18369	0.395535482698091	0.419199998756952	0.227748725980008	CCR1	1
GO:0004857	MF	GO:0004857	enzyme inhibitor activity	1/26	359/18369	0.40161616090389	0.420289837149615	0.228340828332558	ARRB1	1
GO:0030674	MF	GO:0030674	protein-macromolecule adaptor activity	1/26	361/18369	0.403342666296807	0.420289837149615	0.228340828332558	BLNK	1
GO:0005216	MF	GO:0005216	monoatomic ion channel activity	1/26	432/18369	0.461623111009502	0.477010548043152	0.259156834250948	CYBB	1
GO:0015267	MF	GO:0015267	channel activity	1/26	478/18369	0.496416891695997	0.505298700188333	0.27452560960996	CYBB	1
GO:0022803	MF	GO:0022803	passive transmembrane transporter activity	1/26	479/18369	0.497148721153037	0.505298700188333	0.27452560960996	CYBB	1
GO:0030695	MF	GO:0030695	GTPase regulator activity	1/26	495/18369	0.508719836849958	0.508719836849958	0.27638429166721	ARRB1	1
GO:0060589	MF	GO:0060589	nucleoside-triphosphatase regulator activity	1/26	495/18369	0.508719836849958	0.508719836849958	0.27638429166721	ARRB1	1
