# Supplementary material for: Identification of immune microenvironment subtypes and clinical risk biomarkers for osteoarthritis based on a machine learning model
Source: Front Mol Biosci. 2024 Oct 17;11:1376793. doi: 10.3389/fmolb.2024.1376793 (PMC11524973; doi:10.3389/fmolb.2024.1376793)
Supplement: Supplementary file 4 [file DataSheet8.CSV]

gene_name	gene_claim_name	entrez_id	interaction_claim_source	interaction_types	drug_claim_name	drug_claim_primary_name	drug_name	drug_concept_id	interaction_group_score	PMIDs
CSF1R	1436	1436	GuideToPharmacology	inhibitor	178102292	CEDIRANIB	CEDIRANIB	chembl:CHEMBL491473	0.05
CSF1R	Macrophage colony-stimulating factor 1 receptor	1436	TTD		DCC-3014	DCC-3014
CSF1R	CSF1R	1436	DTC		GW843682X	GW843682X	GW843682X	chembl:CHEMBL514499	0.03
INSR	INSR	3643	ChemblInteractions	agonist	CHEMBL1201638	INSULIN SUSP PROTAMINE ZINC PURIFIED PORK	INSULIN SUSP PROTAMINE ZINC PURIFIED PORK	chembl:CHEMBL1201638	1.03
CSF1R	1436	1436	GuideToPharmacology		178101632	G-CSF	FILGRASTIM	chembl:CHEMBL1201567	0.1
INSR	INSR	3643	ChemblInteractions	agonist	CHEMBL1201639	INSULIN ZINC SUSP BEEF	INSULIN ZINC SUSP BEEF	chembl:CHEMBL1201639	1.03
INSR	INSR	3643	ChemblInteractions	agonist	CHEMBL1201496	INSULIN ASPART	INSULIN ASPART	chembl:CHEMBL1201496	1.03
CSF1R	CSF1R	1436	DoCM		IMATINIB	IMATINIB	IMATINIB	chembl:CHEMBL941	0.22	18971950
CSF1R	Colony stimulating factor-1 receptor	1436	TTD		ARRY-382	ARRY-382	ARRY-382	chembl:CHEMBL3544959	3.18
TLR7	51284	51284	GuideToPharmacology	antagonist	178103773	HYDROXYCHLOROQUINE	HYDROXYCHLOROQUINE	chembl:CHEMBL1535	2.89
CSF1R	CSF1R	1436	DTC		CYC-116	CYC-116	CYC-116	chembl:CHEMBL482967	0.01
INSR	Insulin receptor	3643	TTD		Insulin-lispro	Insulin-lispro
IL11	IL11	3589	NCI		AZACYTIDINE	AZACYTIDINE	AZACITIDINE	chembl:CHEMBL1489	0.53	12543079
INSR	Insulin receptor	3643	TTD		AEW-541	AEW-541	AEW-541	chembl:CHEMBL551064	0.17
CSF1R	Macrophage colony-stimulating factor 1 receptor	1436	TTD		ARRY-382	ARRY-382	ARRY-382	chembl:CHEMBL3544959	3.18
INSR	Insulin receptor	3643	TTD		MSDC-0602	MSDC-0602
IL18	IL18	3606	NCI		MYCOPHENOLIC ACID	MYCOPHENOLIC ACID				12907250
INSR	Insulin receptor	3643	TTD		Ryzodeq	Ryzodeq
IL18	IL18	3606	NCI		POLYPHENOL	POLYPHENOL				16143535
IL11	IL11	3589	NCI		5-FLUOROURACIL	5-FLUOROURACIL	FLUOROURACIL	chembl:CHEMBL185	0.26	1832057
CSF1R	FMS	1436	TALC	inhibitor	DASATINIB	DASATINIB	DASATINIB	chembl:CHEMBL1421	0.01
CSF1R	FMS	1436	ChemblInteractions	inhibitor	CHEMBL3545158	PLX-3397	PEXIDARTINIB	chembl:CHEMBL3813873	0.96
CSF1R	1436	1436	GuideToPharmacology	inhibitor	385612234	CS2164
CSF1R	CSF1R	1436	DTC		CENISERTIB	CENISERTIB	CENISERTIB	chembl:CHEMBL1967878	0.01
CSF1R	1436	1436	GuideToPharmacology		178101640	GM-CSF	REGRAMOSTIM	chembl:CHEMBL2107881	0.07
CSF1R	P07333	1436	TEND		SUNITINIB	SUNITINIB	SUNITINIB	chembl:CHEMBL535	0.08
TLR7	Q9NYK1	51284	TEND		IMIQUIMOD	IMIQUIMOD	IMIQUIMOD	chembl:CHEMBL1282	22.99
CSF1R	CSF1R	1436	CIViC		PEXIDARTINIB	PEXIDARTINIB	PEXIDARTINIB	chembl:CHEMBL3813873	0.96	28759044
CSF1R	1436	1436	GuideToPharmacology	inhibitor	249565775	AC710
INSR	P06213	3643	TdgClinicalTrial		INSULIN ASPART	INSULIN ASPART
INSR	P06213	3643	TdgClinicalTrial		INSULIN	INSULIN	INSULIN	chembl:CHEMBL1201631	0.08
INSR	3643	3643	GuideToPharmacology	inhibitor	178103995	LINSITINIB	LINSITINIB	chembl:CHEMBL1091644	0.38
INSR	INSR	3643	ChemblInteractions	agonist	CHEMBL2107869	INSULIN DEGLUDEC	INSULIN DEGLUDEC	chembl:CHEMBL2107869	1.03
IL18	Interleukin-18	3606	TTD		Iboctadekin	Iboctadekin	IBOCTADEKIN	chembl:CHEMBL2108034	9.09
CSF1R	Macrophage colony-stimulating factor 1 receptor	1436	TTD		Pyridine derivative 20	Pyridine derivative 20
INSR	INSR	3643	ChemblInteractions	agonist	CHEMBL1201538	INSULIN LISPRO	INSULIN LISPRO	chembl:CHEMBL1201538	1.03
INSR	INSR	3643	DTC		PF-562271	PF-562271	PF-00562271	chembl:CHEMBL1084546	0.01
TLR7	Toll-like receptor 7	51284	TTD		852	852
CSF1R	1436	1436	GuideToPharmacology	inhibitor	310264695	CC-223	CC-223	chembl:CHEMBL3545151	0.18
TLR7	51284	51284	GuideToPharmacology	agonist	315661110	852A
CSF1R	CSF1R	1436	NCI		PROGESTIN	PROGESTIN	PROGESTERONE	chembl:CHEMBL103	0.03	1831804
INSR	P06213	3643	TdgClinicalTrial		INSULIN GLULISINE	INSULIN GLULISINE
CSF1R	P07333	1436	TdgClinicalTrial		IMATINIB	IMATINIB	IMATINIB	chembl:CHEMBL941	0.22
INSR	INSR	3643	ChemblInteractions	inhibitor	CHEMBL1091644	LINSITINIB	LINSITINIB	chembl:CHEMBL1091644	0.38
TLR7	Toll-like receptor 7	51284	TTD		Hydroxychloroquine	Hydroxychloroquine	HYDROXYCHLOROQUINE	chembl:CHEMBL1535	2.89
INSR	Insulin receptor	3643	TTD		TAK-379	TAK-379
CSF1R	Colony stimulating factor-1 receptor	1436	TTD		RG7155	RG7155
CSF1R	1436	1436	GuideToPharmacology	inhibitor	310264723	EDICOTINIB	EDICOTINIB	chembl:CHEMBL3674570	1.06
CSF1R	1436	1436	GuideToPharmacology	inhibitor	178102312	GW-2580
CSF1R	1436	1436	GuideToPharmacology		178101604	M-CSF	CILMOSTIM	chembl:CHEMBL2108239	0.27
INSR	INSR	3643	DTC		GW441756X	GW441756X	GW441756X	chembl:CHEMBL1516890	0.02
CSF1R	CSF1R	1436	DTC		SORAFENIB	SORAFENIB	SORAFENIB	chembl:CHEMBL1336	0.04
CSF1R	Colony stimulating factor-1 receptor	1436	TTD		PD-360324	PD-360324	PD-360324	chembl:CHEMBL2109513	1.06
CSF1R	FMS	1436	ChemblInteractions	inhibitor	CHEMBL223360	LINIFANIB	LINIFANIB	chembl:CHEMBL223360	0.06
IL18	IL18	3606	NCI		THYROXINE	THYROXINE	THYROXINE	chembl:CHEMBL42115	1.52	16061828
INSR	INSR	3643	ChemblInteractions	agonist	CHEMBL1201542	INSULIN ZINC SUSP EXTENDED PURIFIED BEEF	INSULIN ZINC SUSP EXTENDED PURIFIED BEEF	chembl:CHEMBL1201542	1.03
INSR	INSR	3643	DTC		CYC-116	CYC-116	CYC-116	chembl:CHEMBL482967	0.01
CSF1R	CSF1R	1436	JAX-CKB		PLX3397	PLX3397	PEXIDARTINIB	chembl:CHEMBL3813873	0.96	2,593,976,926,222,550
INSR	Insulin receptor	3643	TTD		Insulin-glulisine	Insulin-glulisine
CSF1R	FMS	1436	ChemblInteractions	inhibitor	CHEMBL3544959	ARRY-382	ARRY-382	chembl:CHEMBL3544959	3.18
TLR7	TLR7	51284	DTC		CHLOROQUINE	CHLOROQUINE	CHLOROQUINE	chembl:CHEMBL76	1.33	1,994,906,122,239,400
CSF1R	1436	1436	GuideToPharmacology	inhibitor	385612180	CHMFL-KIT-64
CSF1R	FMS	1436	ChemblInteractions	inhibitor	CHEMBL3544962	CT-1578	CT-1578	chembl:CHEMBL3544962	0.27
CSF1R	CSF1R	1436	DTC		SP-600125	SP-600125	SP-600125	chembl:CHEMBL1725279	0.01
IL11	IL11	3589	NCI		5-FU	5-FU	FLUOROURACIL	chembl:CHEMBL185	0.26	7691257
INSR	INSR	3643	ChemblInteractions	agonist	CHEMBL2108569	INSULIN PEGLISPRO	INSULIN PEGLISPRO	chembl:CHEMBL2108569	0.51
CSF1R	Colony stimulating factor-1 receptor	1436	TTD		MCS-110	MCS-110	MCS-110	chembl:CHEMBL2109512	1.06
CSF1R	Macrophage colony-stimulating factor 1 receptor	1436	TTD		Pyridine derivative 22	Pyridine derivative 22
INSR	Insulin receptor	3643	TTD		Meglitinides	Meglitinides
CSF1R	Macrophage colony-stimulating factor 1 receptor	1436	TTD		Sulfatinib	Sulfatinib	SURUFATINIB	chembl:CHEMBL4297190	0.21
CSF1R	CSF1R	1436	DTC		DACTOLISIB	DACTOLISIB	DACTOLISIB	chembl:CHEMBL1879463	0.02
CSF1R	1436	1436	GuideToPharmacology	inhibitor	178102325	PAZOPANIB	PAZOPANIB	chembl:CHEMBL477772	0.05
CSF1R	CSF1R	1436	DTC		CEDIRANIB	CEDIRANIB	CEDIRANIB	chembl:CHEMBL491473	0.05
INSR	INSR	3643	PharmGKB		topiramate	topiramate	TOPIRAMATE	chembl:CHEMBL220492	0.05	26524290
INSR	3643	3643	GuideToPharmacology	inhibitor	223366074	BRIGATINIB	BRIGATINIB	chembl:CHEMBL3545311	0.21
CSF1R	1436	1436	GuideToPharmacology	inhibitor	328083485	OSI-930	OSI-930	chembl:CHEMBL1614710	0.15
CSF1R	1436	1436	GuideToPharmacology	inhibitor	178102585	DOVITINIB	DOVITINIB	chembl:CHEMBL522892	0.06
INSR	Insulin receptor	3643	TTD		DM-199	DM-199	RECOMBINANT HUMAN KALLIKREIN-1	chembl:CHEMBL4297936	1.03
TLR7	51284	51284	GuideToPharmacology	agonist	178101746	RESIQUIMOD	RESIQUIMOD	chembl:CHEMBL383322	10.61
CSF1R	FMS	1436	ChemblInteractions	inhibitor	CHEMBL482968	ENMD-2076	ENMD-2076	chembl:CHEMBL482968	0.09
IL18	IL18	3606	NCI		TACROLIMUS	TACROLIMUS	TACROLIMUS	chembl:CHEMBL269732	1.34	11061569
TLR7	TLR7	51284	ChemblInteractions	antagonist	CHEMBL1690	HYDROXYCHLOROQUINE SULFATE	HYDROXYCHLOROQUINE SULFATE	chembl:CHEMBL1690	2.65
INSR	Insulin receptor	3643	TTD		AGT-182	AGT-182
TLR7	Toll-like receptor 7	51284	TTD		GSK2245035	GSK2245035	GSK-2245035	chembl:CHEMBL4297492	10.61
INSR	INSR	3643	ChemblInteractions	agonist	CHEMBL1201643	INSULIN ZINC SUSP PROMPT PURIFIED PORK	INSULIN ZINC SUSP PROMPT PURIFIED PORK	chembl:CHEMBL1201643	1.03
INSR	INSR	3643	ChemblInteractions	agonist	CHEMBL1201635	INSULIN SUSP ISOPHANE BEEF/PORK	INSULIN SUSP ISOPHANE BEEF/PORK	chembl:CHEMBL1201635	1.03
CSF1R	P07333	1436	TEND		IMATINIB	IMATINIB	IMATINIB	chembl:CHEMBL941	0.22
TLR7	Q9NYK1	51284	TdgClinicalTrial		AZD-8848	AZD-8848	AZD-8848	chembl:CHEMBL4297356	10.61
CSF1R	FMS	1436	ChemblInteractions	inhibitor	CHEMBL101253	VATALANIB	VATALANIB	chembl:CHEMBL101253	0.33
INSR	INSR	3643	DTC		RG-1530	RG-1530	RG-1530	chembl:CHEMBL1980391	0.01
TLR7	Toll-like receptor 7	51284	TTD		AZD-8848	AZD-8848	AZD-8848	chembl:CHEMBL4297356	10.61
INSR	Insulin receptor	3643	TTD		Insulin oral sublingual	Insulin oral sublingual
CSF1R	1436	1436	GuideToPharmacology	inhibitor	404859043	COMPOUND 29 [PMID: 31934767]
CSF1R	CSF1R	1436	JAX-CKB		N/A	N/A				246,197,592,606,680,000,000,000
TLR7	51284	51284	GuideToPharmacology	antagonist	385612195	COMPOUND 10A [PMID: 31283223]
INSR	INSR	3643	ChemblInteractions	agonist	CHEMBL1201541	INSULIN SUSP PROTAMINE ZINC PURIFIED BEEF	INSULIN SUSP PROTAMINE ZINC PURIFIED BEEF	chembl:CHEMBL1201541	1.03
CSF1R	CSF1R	1436	DTC		TAE-684	TAE-684	TAE-684	chembl:CHEMBL509032	0.01
INSR	3643	3643	GuideToPharmacology	inhibitor	178103969	CERITINIB	CERITINIB	chembl:CHEMBL2403108	0.26
INSR	INSR	3643	ChemblInteractions	agonist	CHEMBL1201545	INSULIN SUSP ISOPHANE BEEF	INSULIN SUSP ISOPHANE BEEF	chembl:CHEMBL1201545	1.03
IL18	IL18	3606	NCI		HPV-16 E6	HPV-16 E6				16125299
CSF1R	1436	1436	GuideToPharmacology	inhibitor	363894208	ILORASERTIB	ILORASERTIB	chembl:CHEMBL1980297	0.02
IL18	IL18	3606	PharmGKB		ribavirin	ribavirin	RIBAVIRIN	chembl:CHEMBL1643	0.55	19455410
IL11	IL11	3589	PharmGKB		citalopram	citalopram	CITALOPRAM	chembl:CHEMBL549	0.53	25916525
CSF1R	CSF1R	1436	DTC		VATALANIB	VATALANIB	VATALANIB	chembl:CHEMBL101253	0.33
INSR	Insulin receptor	3643	TTD		NN-1218	NN-1218				22920797
CSF1R	Colony stimulating factor-1 receptor	1436	TTD		IMC-CS4	IMC-CS4	IMC-CS4	chembl:CHEMBL2109323	1.06
INSR	INSR	3643	DTC		TAE-684	TAE-684	TAE-684	chembl:CHEMBL509032	0.01
CSF1R	CSF1R	1436	DTC		ENTRECTINIB	ENTRECTINIB	ENTRECTINIB	chembl:CHEMBL1983268	0.02
IL18	Interleukin-18	3606	TTD		GSK-1070806	GSK-1070806	GSK-1070806	chembl:CHEMBL2109606	18.19	21157640
INSR	INSR	3643	ChemblInteractions	agonist	CHEMBL1201630	INSULIN PURIFIED PORK	INSULIN PURIFIED PORK	chembl:CHEMBL1201630	1.03
TLR7	Toll-like receptor 7	51284	TTD		NKTR-262	NKTR-262
CSF1R	Macrophage colony-stimulating factor 1 receptor	1436	TTD		SNDX-6352	SNDX-6352
TLR7	Q9NYK1	51284	TdgClinicalTrial		HYDROXYCHLOROQUINE	HYDROXYCHLOROQUINE	HYDROXYCHLOROQUINE	chembl:CHEMBL1535	2.89
CCL18	CCL18	6362	NCI		LD78	LD78				9233607
CSF1R	1436	1436	GuideToPharmacology	inhibitor	315661193	ARRY-382	ARRY-382	chembl:CHEMBL3544959	3.18
CSF1R	CSF1R	1436	JAX-CKB		Sorafenib	Sorafenib	SORAFENIB	chembl:CHEMBL1336	0.04	21517818
CSF1R	P07333	1436	TdgClinicalTrial		LINIFANIB	LINIFANIB	LINIFANIB	chembl:CHEMBL223360	0.06
TLR7	TLR7	51284	DTC		RESIQUIMOD	RESIQUIMOD	RESIQUIMOD	chembl:CHEMBL383322	10.61	24383475
TLR7	Q9NYK1	51284	TdgClinicalTrial		CPG 52364	CPG 52364
CSF1R	Macrophage colony-stimulating factor 1 receptor	1436	TTD		FPA-008	FPA-008
CSF1R	Macrophage colony-stimulating factor 1 receptor	1436	TTD		Pyridine derivative 21	Pyridine derivative 21
INSR	3643	3643	GuideToPharmacology	inhibitor	249565900	COMPOUND 15 [PMID: 24900237]
IL18	IL18	3606	NCI		CORTICOSTEROIDS	CORTICOSTEROIDS				12689659
CSF1R	CSF1R	1436	CancerCommons	inhibitor	PLX3397	PLX3397	PEXIDARTINIB	chembl:CHEMBL3813873	0.96
INSR	3643	3643	GuideToPharmacology	inhibitor	178102585	DOVITINIB	DOVITINIB	chembl:CHEMBL522892	0.02
TLR7	Toll-like receptor 7	51284	TTD		LOXORIBINE	LOXORIBINE	LOXORIBINE	chembl:CHEMBL292008	10.61
INSR	INSR	3643	DTC		GO-6976	GO-6976	GO-6976	chembl:CHEMBL302449	0.02
CSF1R	1436	1436	GuideToPharmacology	inhibitor	178102286	QUIZARTINIB	QUIZARTINIB	chembl:CHEMBL576982	0.24
INSR	INSR	3643	ChemblInteractions	agonist	CHEMBL1201641	INSULIN ZINC SUSP EXTENDED RECOMBINANT HUMAN	INSULIN ZINC SUSP EXTENDED RECOMBINANT HUMAN	chembl:CHEMBL1201641	1.03
CSF1R	1436	1436	GuideToPharmacology	inhibitor	315661180	TG02	ZOTIRACICLIB	chembl:CHEMBL1944698	0.1
