# Supplementary material for: Identification of immune microenvironment subtypes and clinical risk biomarkers for osteoarthritis based on a machine learning model
Source: Front Mol Biosci. 2024 Oct 17;11:1376793. doi: 10.3389/fmolb.2024.1376793 (PMC11524973; doi:10.3389/fmolb.2024.1376793)
Supplement: Supplementary file 6 [file DataSheet7.CSV]

Sign	PValue
LYSOSOME	3.26183921377693e-07
N_GLYCAN_BIOSYNTHESIS	5.06287440527022e-07
ADIPOCYTOKINE_SIGNALING_PATHWAY	3.56529551507542e-06
VIBRIO_CHOLERAE_INFECTION	2.57589620572524e-05
O_GLYCAN_BIOSYNTHESIS	4.1538876878718e-05
GLYCINE_SERINE_AND_THREONINE_METABOLISM	4.4530894299911e-05
FC_GAMMA_R_MEDIATED_PHAGOCYTOSIS	6.43057288452224e-05
AMINO_SUGAR_AND_NUCLEOTIDE_SUGAR_METABOLISM	0.000245212076134975
SPHINGOLIPID_METABOLISM	0.000378864116492573
NEUROACTIVE_LIGAND_RECEPTOR_INTERACTION	0.000437993159262483
PROTEIN_EXPORT	0.00049590152894586
PATHOGENIC_ESCHERICHIA_COLI_INFECTION	0.000601474579354723
TYPE_II_DIABETES_MELLITUS	0.000869512825661229
B_CELL_RECEPTOR_SIGNALING_PATHWAY	0.000894643808874421
GLYCOSAMINOGLYCAN_BIOSYNTHESIS_CHONDROITIN_SULFATE	0.00127227305271069
CELL_CYCLE	0.00133835458833376
TYROSINE_METABOLISM	0.0025465359661809
OOCYTE_MEIOSIS	0.00263747685488161
RETINOL_METABOLISM	0.00291309527028116
GAP_JUNCTION	0.00339907711705016
TIGHT_JUNCTION	0.0034046916241188
CALCIUM_SIGNALING_PATHWAY	0.00396104064068606
TYPE_I_DIABETES_MELLITUS	0.00442916866075818
LEISHMANIA_INFECTION	0.00496555923595578
GLYCOSPHINGOLIPID_BIOSYNTHESIS_GLOBO_SERIES	0.00534376555316438
PPAR_SIGNALING_PATHWAY	0.00862252200147639
PYRIMIDINE_METABOLISM	0.0086367526838286
PANCREATIC_CANCER	0.00875285359564025
EPITHELIAL_CELL_SIGNALING_IN_HELICOBACTER_PYLORI_INFECTION	0.0102683763554307
PENTOSE_PHOSPHATE_PATHWAY	0.0103509165677301
SNARE_INTERACTIONS_IN_VESICULAR_TRANSPORT	0.0117278712306858
ALLOGRAFT_REJECTION	0.0119450380162842
LINOLEIC_ACID_METABOLISM	0.0178951143836455
OTHER_GLYCAN_DEGRADATION	0.0188761529027614
INSULIN_SIGNALING_PATHWAY	0.0194294660868172
REGULATION_OF_ACTIN_CYTOSKELETON	0.0196370235312522
APOPTOSIS	0.0210239715937665
DRUG_METABOLISM_CYTOCHROME_P450	0.021194469334873
VASOPRESSIN_REGULATED_WATER_REABSORPTION	0.0232156041856648
AUTOIMMUNE_THYROID_DISEASE	0.0279784970088863
GLYCOSAMINOGLYCAN_DEGRADATION	0.0287699077032454
GLYCEROLIPID_METABOLISM	0.0297176967549273
TOLL_LIKE_RECEPTOR_SIGNALING_PATHWAY	0.0299356231614166
COLORECTAL_CANCER	0.0333770531659454
PHENYLALANINE_METABOLISM	0.0340354476896941
LEUKOCYTE_TRANSENDOTHELIAL_MIGRATION	0.0355763937427572
SYSTEMIC_LUPUS_ERYTHEMATOSUS	0.0402784643797253
MELANOMA	0.0472891168188666
ENDOCYTOSIS	0.0496437252036931
DNA_REPLICATION	0.0543623101446956
MISMATCH_REPAIR	0.0549616748373553
NITROGEN_METABOLISM	0.0559010708128531
FOCAL_ADHESION	0.0603953965406101
NATURAL_KILLER_CELL_MEDIATED_CYTOTOXICITY	0.0604818984382403
VIRAL_MYOCARDITIS	0.0624175819135289
ECM_RECEPTOR_INTERACTION	0.0644429388766605
PROGESTERONE_MEDIATED_OOCYTE_MATURATION	0.0673966223750944
PROXIMAL_TUBULE_BICARBONATE_RECLAMATION	0.0749585747751408
HYPERTROPHIC_CARDIOMYOPATHY_HCM	0.0757946172182644
DRUG_METABOLISM_OTHER_ENZYMES	0.0892312693720282
BASE_EXCISION_REPAIR	0.0931118312056451
ARRHYTHMOGENIC_RIGHT_VENTRICULAR_CARDIOMYOPATHY_ARVC	0.113633318270327
MATURITY_ONSET_DIABETES_OF_THE_YOUNG	0.115648646668609
BIOSYNTHESIS_OF_UNSATURATED_FATTY_ACIDS	0.11633022339794
GRAFT_VERSUS_HOST_DISEASE	0.117464527976868
CHRONIC_MYELOID_LEUKEMIA	0.118785943065333
AXON_GUIDANCE	0.12004886986915
ASCORBATE_AND_ALDARATE_METABOLISM	0.121633379588624
BUTANOATE_METABOLISM	0.135352629483589
ABC_TRANSPORTERS	0.138365466692475
FATTY_ACID_METABOLISM	0.141258027794249
P53_SIGNALING_PATHWAY	0.145228537631574
OLFACTORY_TRANSDUCTION	0.146431911530228
METABOLISM_OF_XENOBIOTICS_BY_CYTOCHROME_P450	0.147504356334078
CHEMOKINE_SIGNALING_PATHWAY	0.153230146043646
GLIOMA	0.166352884622544
AMYOTROPHIC_LATERAL_SCLEROSIS_ALS	0.169726767181293
BASAL_CELL_CARCINOMA	0.172392722978832
PANTOTHENATE_AND_COA_BIOSYNTHESIS	0.175002424306897
ASTHMA	0.186540622027125
MAPK_SIGNALING_PATHWAY	0.189740602697371
NUCLEOTIDE_EXCISION_REPAIR	0.196103668512783
GLYCOSYLPHOSPHATIDYLINOSITOL_GPI_ANCHOR_BIOSYNTHESIS	0.20096596635851
RENIN_ANGIOTENSIN_SYSTEM	0.202855399008626
ALDOSTERONE_REGULATED_SODIUM_REABSORPTION	0.203485676799913
PEROXISOME	0.217593139351454
CELL_ADHESION_MOLECULES_CAMS	0.217840813324959
COMPLEMENT_AND_COAGULATION_CASCADES	0.218001376419603
ETHER_LIPID_METABOLISM	0.218743675919715
GLYCOSPHINGOLIPID_BIOSYNTHESIS_GANGLIO_SERIES	0.226845102590907
GLUTATHIONE_METABOLISM	0.229449326828053
TASTE_TRANSDUCTION	0.237496909826546
WNT_SIGNALING_PATHWAY	0.241394448693603
SULFUR_METABOLISM	0.242305323111913
ADHERENS_JUNCTION	0.244780191751776
VEGF_SIGNALING_PATHWAY	0.257297692762202
PHOSPHATIDYLINOSITOL_SIGNALING_SYSTEM	0.264598015766616
RENAL_CELL_CARCINOMA	0.27148447501859
DILATED_CARDIOMYOPATHY	0.273231387187004
PRIMARY_BILE_ACID_BIOSYNTHESIS	0.28190801870999
INTESTINAL_IMMUNE_NETWORK_FOR_IGA_PRODUCTION	0.285343887079691
GLYOXYLATE_AND_DICARBOXYLATE_METABOLISM	0.285808269350925
GLYCOSPHINGOLIPID_BIOSYNTHESIS_LACTO_AND_NEOLACTO_SERIES	0.290942227551065
ERBB_SIGNALING_PATHWAY	0.312416878604972
TERPENOID_BACKBONE_BIOSYNTHESIS	0.313837147146241
PENTOSE_AND_GLUCURONATE_INTERCONVERSIONS	0.318903482490185
ANTIGEN_PROCESSING_AND_PRESENTATION	0.323670788913572
FRUCTOSE_AND_MANNOSE_METABOLISM	0.327291632854302
TGF_BETA_SIGNALING_PATHWAY	0.327298287382437
PURINE_METABOLISM	0.327298726515273
PROTEASOME	0.330885895302882
TRYPTOPHAN_METABOLISM	0.331620466899547
LONG_TERM_DEPRESSION	0.333029065008321
NEUROTROPHIN_SIGNALING_PATHWAY	0.339731881153147
FC_EPSILON_RI_SIGNALING_PATHWAY	0.35780198415033
LONG_TERM_POTENTIATION	0.380242798388518
ALZHEIMERS_DISEASE	0.388859960845414
SELENOAMINO_ACID_METABOLISM	0.389845741900231
UBIQUITIN_MEDIATED_PROTEOLYSIS	0.397518680831449
GLYCOSAMINOGLYCAN_BIOSYNTHESIS_HEPARAN_SULFATE	0.40205878360068
PROPANOATE_METABOLISM	0.406001729126485
CYTOKINE_CYTOKINE_RECEPTOR_INTERACTION	0.407630210451654
STEROID_HORMONE_BIOSYNTHESIS	0.409902358550213
PATHWAYS_IN_CANCER	0.425637100507891
VASCULAR_SMOOTH_MUSCLE_CONTRACTION	0.427098228296829
AMINOACYL_TRNA_BIOSYNTHESIS	0.43994913669305
INOSITOL_PHOSPHATE_METABOLISM	0.44460327890903
ARACHIDONIC_ACID_METABOLISM	0.448760597483029
RNA_POLYMERASE	0.458145645490606
PROSTATE_CANCER	0.463584039237973
HEDGEHOG_SIGNALING_PATHWAY	0.470539713467672
SMALL_CELL_LUNG_CANCER	0.475206753684629
HUNTINGTONS_DISEASE	0.476513650426986
JAK_STAT_SIGNALING_PATHWAY	0.48021712378751
RIBOFLAVIN_METABOLISM	0.490573580309466
NON_SMALL_CELL_LUNG_CANCER	0.491098566637867
BLADDER_CANCER	0.495957011859768
STEROID_BIOSYNTHESIS	0.515568321099615
ACUTE_MYELOID_LEUKEMIA	0.52083317193252
PRION_DISEASES	0.559794814618022
THYROID_CANCER	0.582259129052826
DORSO_VENTRAL_AXIS_FORMATION	0.606483854719573
OXIDATIVE_PHOSPHORYLATION	0.609324246893212
FOLATE_BIOSYNTHESIS	0.627337717263733
BASAL_TRANSCRIPTION_FACTORS	0.647254050546771
HEMATOPOIETIC_CELL_LINEAGE	0.654011798256133
LYSINE_DEGRADATION	0.660194765823102
VALINE_LEUCINE_AND_ISOLEUCINE_DEGRADATION	0.660360560900379
STARCH_AND_SUCROSE_METABOLISM	0.664129839807571
MELANOGENESIS	0.678529584348148
NOD_LIKE_RECEPTOR_SIGNALING_PATHWAY	0.692985600328692
REGULATION_OF_AUTOPHAGY	0.697030647054706
PORPHYRIN_AND_CHLOROPHYLL_METABOLISM	0.704199622888588
GALACTOSE_METABOLISM	0.709660783090599
SPLICEOSOME	0.710418377855775
CARDIAC_MUSCLE_CONTRACTION	0.714846864080622
PRIMARY_IMMUNODEFICIENCY	0.718111870497846
HOMOLOGOUS_RECOMBINATION	0.721283162877082
NICOTINATE_AND_NICOTINAMIDE_METABOLISM	0.730673216977327
GLYCEROPHOSPHOLIPID_METABOLISM	0.740223296379285
ALANINE_ASPARTATE_AND_GLUTAMATE_METABOLISM	0.74254666481743
CIRCADIAN_RHYTHM_MAMMAL	0.751547168912169
VALINE_LEUCINE_AND_ISOLEUCINE_BIOSYNTHESIS	0.790060115003179
T_CELL_RECEPTOR_SIGNALING_PATHWAY	0.790735689561607
CITRATE_CYCLE_TCA_CYCLE	0.802237652380063
NON_HOMOLOGOUS_END_JOINING	0.803988466749672
TAURINE_AND_HYPOTAURINE_METABOLISM	0.815513664933663
PARKINSONS_DISEASE	0.828495930946642
GLYCOSAMINOGLYCAN_BIOSYNTHESIS_KERATAN_SULFATE	0.840552508752425
GNRH_SIGNALING_PATHWAY	0.854552700028876
RIG_I_LIKE_RECEPTOR_SIGNALING_PATHWAY	0.859419500672305
BETA_ALANINE_METABOLISM	0.860980249999472
RNA_DEGRADATION	0.885029560421608
CYTOSOLIC_DNA_SENSING_PATHWAY	0.888183917984088
ALPHA_LINOLENIC_ACID_METABOLISM	0.898303343051146
LIMONENE_AND_PINENE_DEGRADATION	0.917389485460564
NOTCH_SIGNALING_PATHWAY	0.920848869141778
ONE_CARBON_POOL_BY_FOLATE	0.952210902758928
PYRUVATE_METABOLISM	0.956463441901352
MTOR_SIGNALING_PATHWAY	0.95870397551433
ENDOMETRIAL_CANCER	0.960776935123836
ARGININE_AND_PROLINE_METABOLISM	0.964020536123439
RIBOSOME	0.972208535076065
CYSTEINE_AND_METHIONINE_METABOLISM	0.973761088590057
HISTIDINE_METABOLISM	0.981745152846047
GLYCOLYSIS_GLUCONEOGENESIS	0.994145903515599
