# Supplementary material for: Identification of immune microenvironment subtypes and clinical risk biomarkers for osteoarthritis based on a machine learning model
Source: Front Mol Biosci. 2024 Oct 17;11:1376793. doi: 10.3389/fmolb.2024.1376793 (PMC11524973; doi:10.3389/fmolb.2024.1376793)
Supplement: Supplementary file 7 [file DataSheet1.CSV]

Cell_type	p
Macrophage	7.74e-06
Regulatory.T.cell	1.44e-05
MDSC	3.99e-05
T.follicular.helper.cell	0.000162
Type.1.T.helper.cell	0.000245
Activated.B.cell	0.00041
Natural.killer.cell	0.000416
Gamma.delta.T.cell	0.000452
Activated.CD8.T.cell	0.00197
Immature.dendritic.cell	0.00505
Effector.memeory.CD4.T.cell	0.00593
CD56bright.natural.killer.cell	0.00742
Central.memory.CD8.T.cell	0.0149
Type.2.T.helper.cell	0.0267
CD56dim.natural.killer.cell	0.0456
Effector.memeory.CD8.T.cell	0.0493
Mast.cell	0.0709
Plasmacytoid.dendritic.cell	0.142
Immature..B.cell	0.156
Memory.B.cell	0.206
Central.memory.CD4.T.cell	0.32
Activated.CD4.T.cell	0.344
Natural.killer.T.cell	0.35
Activated.dendritic.cell	0.432
Eosinophil	0.605
Monocyte	0.861
Type.17.T.helper.cell	0.911
Neutrophil	0.938
