# Supplementary material for: Identification of immune microenvironment subtypes and clinical risk biomarkers for osteoarthritis based on a machine learning model
Source: Front Mol Biosci. 2024 Oct 17;11:1376793. doi: 10.3389/fmolb.2024.1376793 (PMC11524973; doi:10.3389/fmolb.2024.1376793)
Supplement: Supplementary file 8 [file DataSheet2.CSV]

	logFC	AveExpr	t	P.Value	adj.P.Val	B	change
GRB10	-0.809260412282334	8.2069270997066	-8.31412906476034	5.23739291318724e-13	4.09212905047463e-09	19.0547562346668	Down
VEGFA	-1.30537460325816	8.10071360268958	-8.20847917519173	8.83359044000952e-13	4.09212905047463e-09	18.5603764726502	Down
SMC5	-0.737086956519234	6.80419457093436	-8.18206840292875	1.00650874407017e-12	4.09212905047463e-09	18.4369313442767	Down
RLF	-0.551199498528563	8.26536812421751	-8.01259767386537	2.32157190590793e-12	7.07905313408975e-09	17.6463041854586	Down
MTHFD2	-0.942441469943796	8.49001765147387	-7.57758624184013	1.95279324991452e-11	4.76364385384148e-08	15.6309986932217	Down
C1orf54	0.866027717420296	10.1237396031653	7.25925514295422	9.11746326898293e-11	1.58865284988264e-07	14.1724807201218	Up
SLC19A2	-1.35541459151598	7.67163615598663	-7.14141472219096	1.6057857032803e-10	2.44822102786373e-07	13.6367597901425	Down
FNBP4	-0.651327111803797	8.08860065832362	-7.06551482475537	2.3089417735019e-10	3.12912920126696e-07	13.293034299687	Down
CEBPZ	-0.674251038548467	8.42249535450935	-6.98706545629627	3.35674436433469e-10	3.50746119729309e-07	12.9389132731179	Down
PRRC2C	-0.699703489924177	8.63377148276263	-6.97326950460079	3.58459536568425e-10	3.50746119729309e-07	12.8767628991899	Down
CLK1	-0.649694635862831	9.84434385018407	-6.97026101181084	3.63628290273536e-10	3.50746119729309e-07	12.8632147614835	Down
NXF1	-0.526655623018591	9.57295357777591	-6.96444106212782	3.73837792611382e-10	3.50746119729309e-07	12.8370109378846	Down
UCP2	0.827522190480062	10.1395671274293	6.82381149390458	7.28306844836305e-10	6.34511327604887e-07	12.2059543146658	Up
CX3CR1	1.39538478490534	8.06311554291657	6.75943902118844	9.86880606609746e-10	8.02465517254605e-07	11.9184977631833	Up
PIM1	-1.13131205173037	8.10247724751603	-6.72374216417832	1.16750729949438e-09	8.15958621958536e-07	11.7594892786408	Down
RORA	-0.701301065084724	7.53688315017319	-6.72287674869507	1.17227005504847e-09	8.15958621958536e-07	11.7556379340446	Down
DIAPH2	-0.617555216333618	8.15283917254437	-6.71716863041335	1.20416948391028e-09	8.15958621958536e-07	11.7302394526504	Down
LMO2	0.558826157932467	9.00109873985992	6.62983713552882	1.81411099624052e-09	1.16456378006029e-06	11.3425928117374	Up
ZNF24	-0.54146492857288	7.88773384617901	-6.59882937455042	2.0973198990888e-09	1.21814337186601e-06	11.205387953366	Down
TMEM176A	0.805664688410603	10.2883901251747	6.51056815343767	3.16538531962493e-09	1.75491839743024e-06	10.8161264424815	Up
SRSF5	-0.57145526262431	11.0940922525819	-6.44102738155415	4.37186962821607e-09	2.13294775421406e-06	10.5108045314207	Down
RBM6	-0.549292396979187	8.28707950256848	-6.40665345303349	5.12608125562231e-09	2.40472357980097e-06	10.360345607085	Down
SCRG1	1.57699766730286	9.77327177855977	6.38121562727122	5.76563882542064e-09	2.6045739538391e-06	10.2492015121201	Up
SLC25A36	-0.536608176136236	10.0935597451633	-6.3232302812748	7.53284347910467e-09	3.16821006602206e-06	9.99649782440304	Down
SF3B1	-0.545965624860472	10.2535888623485	-6.22668818087841	1.17322252815679e-08	4.7146916013472e-06	9.57781534285005	Down
RND3	-0.732213258095678	10.0700853339996	-6.22206717473775	1.19829006839193e-08	4.7146916013472e-06	9.5578408911196	Down
CCNL1	-0.961486970898889	9.34407456714225	-6.20239904066613	1.31102545960973e-08	4.99705547839371e-06	9.47289321758187	Down
WASL	-0.881432831688558	7.33881143984255	-6.17162756523175	1.50871522811259e-08	5.5763029203907e-06	9.34021390744025	Down
HNRNPH3	-0.55134216130889	8.60741399713153	-6.15858561478102	1.60111741447623e-08	5.66637312788934e-06	9.28406341611226	Down
SFPQ	-0.50998819048972	9.53333234111394	-6.1552005570986	1.62599868390692e-08	5.66637312788934e-06	9.26949763356331	Down
RHOBTB3	-0.698228488511191	8.30640820875959	-6.13113379329252	1.81422674245632e-08	6.1467009938166e-06	9.16603672548339	Down
CSF1R	0.911049675709242	10.1886523480933	6.11377515356613	1.96316578830807e-08	6.37862492727285e-06	9.09152026322757	Up
AASS	-0.725003758775091	6.87866240875517	-6.0882605314603	2.20419920607803e-08	6.89349172218813e-06	8.9821561328659	Down
TLR7	1.11809784269735	8.09667673008259	6.08234252781658	2.26414427008439e-08	6.90394191555484e-06	8.95681768475123	Up
SRSF4	-0.607745269067397	8.50552975961666	-6.06548369714855	2.44385725863491e-08	7.27017731306586e-06	8.88469347996497	Down
APOE	1.07027582156227	10.6490526705262	5.9676080469283	3.80107226273674e-08	1.03025951974667e-05	8.46770391348028	Up
NELL1	1.26156219507397	6.47414409402661	5.94516343323929	4.20448005371535e-08	1.09830679290151e-05	8.37250586362691	Up
QDPR	0.562579438963738	8.68746327640801	5.94369878087818	4.23222261755932e-08	1.09830679290151e-05	8.36629919333015	Up
SRSF11	-0.556242937342601	8.77696828973395	-5.89042665495602	5.37341677721138e-08	1.33754213125811e-05	8.14102233388408	Down
PPFIBP1	-0.654197175967587	6.67959179995594	-5.86348426220267	6.06087549440551e-08	1.47848996810528e-05	8.02744156422761	Down
CDKN2D	-0.680120588606217	5.95971203765544	-5.8102478834657	7.68317701659437e-08	1.83748451120395e-05	7.80372310455065	Down
DNTTIP2	-0.548286194350228	9.18079854263151	-5.80024650026937	8.0324197664489e-08	1.88406584406495e-05	7.76180006433854	Down
HLA-DMB	0.971870256703635	9.78730335003445	5.79562180847929	8.19914271919545e-08	1.88688573105711e-05	7.7424261084551	Up
AKAP13	-0.511469166525105	9.45264041548415	-5.78844639843629	8.46457569987805e-08	1.91189684835949e-05	7.71238098132751	Down
TMEM259	-0.827152393306371	6.66322338773549	-5.78199157445163	8.71055720018974e-08	1.93168483946753e-05	7.68536812183815	Down
FOSL2	-0.797043509114387	7.32318796204392	-5.76842810393186	9.25055057928793e-08	2.00629704019222e-05	7.62865268090702	Down
C1QB	0.871840117851859	11.6352769463703	5.75688638391512	9.73585640416978e-08	2.00629704019222e-05	7.58044094636113	Up
BLNK	0.818933674318486	7.56324917227074	5.75664227341014	9.74638632057313e-08	2.00629704019222e-05	7.57942175106498	Up
TMEM176B	0.684338693421545	9.59687948924074	5.75095760667598	9.99478836323319e-08	2.00629704019222e-05	7.55569329982771	Up
ARGLU1	-0.554739645004581	8.72517000330653	-5.75081451099815	1.00011207856997e-07	2.00629704019222e-05	7.55509614623282	Down
BCL6	-0.737077459168718	9.36288635521682	-5.7500740255717	1.00339525663463e-07	2.00629704019222e-05	7.55200613442971	Down
HLA-DPB1	0.774566813620615	11.0636283247468	5.73683301189341	1.06392326869274e-07	2.09301163036216e-05	7.49678408257495	Up
RBBP6	-0.551814641628989	7.6497249518789	-5.7083408163331	1.20658984105974e-07	2.29949629553213e-05	7.37816374715676	Down
PDLIM2	0.582888936798843	8.24902811166509	5.65063677193606	1.55547075257168e-07	2.91878104140257e-05	7.13880474098522	Up
EPHX1	0.713084175183289	9.80921192430195	5.63015025227514	1.70176375918535e-07	3.1449109955733e-05	7.05411219195795	Up
PTPN6	0.511816302222954	8.63115604357974	5.62634462925398	1.73038918728378e-07	3.15008312198512e-05	7.03839621027547	Up
ITPR3	-0.687662802224043	7.30810515673054	-5.60496418283412	1.90021378991334e-07	3.40836876405486e-05	6.95019977001881	Down
THBS4	0.70609435617378	12.2628115568594	5.59854026285685	1.95436070576246e-07	3.44373161753237e-05	6.92373304469917	Up
CSN1S1	2.45992064461071	9.3970826244755	5.59597569797165	1.97639758323576e-07	3.44373161753237e-05	6.91317118724589	Up
OSBPL8	-0.55449336113179	8.79537014857647	-5.58918487799781	2.03593413161107e-07	3.49750543707891e-05	6.8852156497255	Down
GADD45B	-1.18447082197546	9.59276524130909	-5.57954513473295	2.12347964960964e-07	3.59723351198456e-05	6.84556116353808	Down
CD74	0.836969089753705	11.5310638402511	5.55979973780934	2.31448691696245e-07	3.86709546934124e-05	6.76444273598603	Up
SCML1	-0.574706447306154	7.10185731241143	-5.55634938696851	2.34955108045954e-07	3.87263169302231e-05	6.75028277360904	Down
SOCS6	0.57968813574729	6.79185268483635	5.5299991840694	2.63507419888155e-07	4.28533333383443e-05	6.64229010521119	Up
KAL1	1.07674493430805	7.7144413300288	5.50922106692029	2.88396321045792e-07	4.59814126384027e-05	6.55731759904161	Up
NFIL3	-1.1921384668968	9.76575122660577	-5.50653844179023	2.91773117066547e-07	4.59814126384027e-05	6.54635883212992	Down
TIPARP	-0.717055905530167	9.36663294408759	-5.50474530779315	2.94051831253211e-07	4.59814126384027e-05	6.53903523662868	Down
ESF1	-0.518991828330335	7.93007087373839	-5.49635464590738	3.04948572489707e-07	4.70018534280744e-05	6.50478193477334	Down
PTN	0.991009787571189	9.09095542832486	5.49384448391647	3.08284682647041e-07	4.70018534280744e-05	6.49453986607062	Up
EPYC	1.4837082684098	5.75715565763076	5.47051522898986	3.41051389714798e-07	5.07293146384316e-05	6.39946580243681	Up
GTPBP4	-0.537202215892679	8.17002544831051	-5.4575208258585	3.60757723743312e-07	5.23828804344902e-05	6.34659993360743	Down
CFI	0.928415377647424	10.2773844504487	5.4476548870653	3.76460575434572e-07	5.40198781008879e-05	6.30650521511218	Up
KDM7A	-0.529116612287366	8.5896202494396	-5.41961293081427	4.24839751167407e-07	5.88837550566916e-05	6.19274998122899	Down
TARS	-0.538930086071854	8.40945148884946	-5.4004834172625	4.61283688623562e-07	6.3216597192602e-05	6.11532506056313	Down
SCAF4	-0.600804287492486	6.88188136139492	-5.37356250230585	5.17803629539601e-07	7.0173898549939e-05	6.00660909971037	Down
NKTR	-0.508079905943892	7.82259043268584	-5.35912522983076	5.50851528604549e-07	7.15961767006891e-05	5.94842471654993	Down
ZFAND5	-0.73901433500828	9.03987970990956	-5.35873267239715	5.51778356142066e-07	7.15961767006891e-05	5.94684381005679	Down
ARL4C	-0.840271058170382	8.43585306237277	-5.34355971132768	5.8879506319718e-07	7.51752774936314e-05	5.88578647894134	Down
HLA-DPA1	0.886956621278911	11.1761322109855	5.34241328032597	5.91688664375552e-07	7.51752774936314e-05	5.88117688483525	Up
SPAG9	-0.503078059743862	8.25210059931775	-5.33427097956523	6.12644054747028e-07	7.70352529458711e-05	5.84845333160314	Down
SRSF7	-0.547960374405696	9.16654552981883	-5.32209361550876	6.45345821143261e-07	8.00711030486948e-05	5.79956282830054	Down
CRISPLD2	-0.964934902516152	9.62916325022148	-5.32043966055046	6.49917127311698e-07	8.00711030486948e-05	5.7929270334418	Down
ARHGAP25	0.541162573165002	8.05784733590223	5.2919805127096	7.33720999682217e-07	8.94919503312399e-05	5.67892046687627	Up
RAC2	0.667710899676093	8.25237682540731	5.28904692757262	7.4293794286154e-07	8.97189513770516e-05	5.66718734465177	Up
MAFF	-1.23776978421367	8.66794863247288	-5.2864227734877	7.51278567222761e-07	8.98367125923138e-05	5.65669479728209	Down
CPVL	0.694475988361219	8.79600129655182	5.28000052988414	7.72079219642187e-07	9.14276722521918e-05	5.63102766494483	Up
MGAT4C	0.948316105777242	5.93268804305866	5.25222588996453	8.68708953049514e-07	0.000101881183657163	5.52021865827026	Up
ABCA5	-0.570887374333392	7.9789010236813	-5.22599035564635	9.70787896984541e-07	0.00011070845878789	5.41584306721538	Down
SLC16A7	-0.795652792016732	6.97343854248466	-5.22588843540403	9.71206451611402e-07	0.00011070845878789	5.41543814567985	Down
TYROBP	0.730782726358758	11.5759448453456	5.21453154895069	1.01896709804275e-06	0.000114021483438783	5.3703452719312	Up
MYC	-0.933194137677756	9.13194286301859	-5.20327776740326	1.06855495615331e-06	0.000118483316365472	5.32571508012841	Down
COPZ2	0.572247495228119	9.98725561375032	5.20058376275967	1.08077095182972e-06	0.000118758227923127	5.31503910277766	Up
TNFAIP3	-0.78658710571575	8.01964081991675	-5.19479064238005	1.10750384916489e-06	0.00011974416587274	5.29209209807237	Down
PYCARD	0.582868020504897	8.91580355227378	5.1891557903287	1.13412560505975e-06	0.00011974416587274	5.26978558435811	Up
SLC39A14	-0.832350590646005	9.01727005659709	-5.18864181553573	1.13658474643128e-06	0.00011974416587274	5.26775159555899	Down
SPSB1	-0.522384344968756	8.16439302025551	-5.18817325765255	1.13883112578814e-06	0.00011974416587274	5.26589743557883	Down
INSR	-0.577584938426162	7.69301740636176	-5.17876840278982	1.18484835504016e-06	0.000121514055519386	5.22870053267049	Down
FCER1A	0.831064873022394	7.66023560603227	5.17862746527423	1.18555157881503e-06	0.000121514055519386	5.22814339917315	Up
ARRB1	0.66476989387219	7.64005015726275	5.16653766952168	1.24741664669733e-06	0.000125996958454743	5.18038318079049	Up
NFAT5	-0.591564554700976	7.79782838647931	-5.16522325441433	1.25432971988642e-06	0.000125996958454743	5.17519438588735	Down
APEH	0.610267812521943	7.59409074280757	5.16409764841504	1.26027948933989e-06	0.000125996958454743	5.17075152003074	Up
PTBP2	-0.551047303428854	7.68591835645895	-5.15723411454808	1.29715986271959e-06	0.000128241714622051	5.14367223577975	Down
TDO2	0.851147624437258	6.91111315489453	5.15602576551952	1.30376097508686e-06	0.000128241714622051	5.13890691455675	Up
LIPA	0.693466468337682	10.8869962959399	5.14683079402758	1.35507813126688e-06	0.000132223103736497	5.10266549498504	Up
STMN2	1.05568915087436	6.45824032104792	5.13641439349354	1.41559602116493e-06	0.000137031941826576	5.06165365478734	Up
HNMT	0.526805726128302	7.45240148319737	5.13433375602083	1.42799653105254e-06	0.000137143887316912	5.05346727561928	Up
MFAP4	0.656168063610501	9.28748574290724	5.12189832888411	1.50435207604666e-06	0.000143348298996415	5.00457829708281	Up
B3GALNT1	0.645042694657959	6.95909408549396	5.11245263291391	1.56499895349733e-06	0.000146833017198514	4.96748785448765	Up
IFRD1	-0.660153750214243	7.80394638208678	-5.10617130735455	1.60664272290899e-06	0.000148828853475543	4.9428443492101	Down
MTSS1	-0.632656703019182	6.82471357886201	-5.10557149082687	1.61067546599751e-06	0.000148828853475543	4.94049198634699	Down
WSB1	-0.521074760564858	8.53293922744854	-5.10161805509797	1.63750375162451e-06	0.000149049501929583	4.92499129631047	Down
ZBTB38	-0.637179106671237	8.52108955455578	-5.06851671243652	1.87991294946705e-06	0.000167367140471895	4.79547457093624	Down
EFEMP1	0.649812618958707	11.7772781624042	5.05953104737722	1.95154297646085e-06	0.000172485287564442	4.76039895255262	Up
ADAMTS5	-0.754593322594525	9.88780253007025	-5.05029453288073	2.02794506033792e-06	0.00017794853166145	4.72438123682253	Down
FUS	-0.643378524539113	6.93833580425486	-5.03714172810861	2.1417966006583e-06	0.000186596379558781	4.67315710068483	Down
BAG3	-0.723867469164079	9.4064846891948	-5.03441322288399	2.16618338237064e-06	0.000187382544076416	4.66254043389395	Down
C1QA	0.844770163797184	10.9735143449417	5.02848853699548	2.22007263160591e-06	0.000188691159805848	4.63949876052941	Up
PFKFB3	-0.78212907788533	9.90066519648952	-5.02828457669043	2.22195087632575e-06	0.000188691159805848	4.63870581736344	Down
PLBD1	0.637606597778637	10.0876292761356	5.02765891922824	2.227722145777e-06	0.000188691159805848	4.63627354388667	Up
PIGA	-0.743752079954439	7.56571920718155	-5.01220719402947	2.37498152027654e-06	0.000198408558923376	4.576259620132	Down
MAP1B	-0.650174416086919	9.05356561895924	-4.99839312843854	2.51463475402754e-06	0.000207236487127526	4.52269675081165	Down
UGGT2	-0.572507953353211	7.43061195787028	-4.99134517638199	2.58893675421766e-06	0.000211927930142234	4.49540193513412	Down
FOLR2	0.64041143674001	10.3265675396388	4.98765688365297	2.62866826051184e-06	0.000212330243532867	4.48112708932305	Up
IL1R1	-0.607807328960607	10.1029534145714	-4.98155670146231	2.6956888135552e-06	0.00021492333340081	4.45753094630902	Down
LINC00312	-0.658474096639169	7.92052385044424	-4.96867061293123	2.84278124057229e-06	0.000224031429087348	4.40774152660559	Down
GAP43	0.935540080969552	6.46477787722279	4.96345717361041	2.90448766214908e-06	0.000224215417817926	4.38761916876166	Up
APOLD1	-1.12430842617747	8.89131968921122	-4.94775246656731	3.09835703172225e-06	0.000236027641059467	4.32707830535076	Down
KLHL24	-0.593622124678806	7.49508411679548	-4.94640570028195	3.11555712147038e-06	0.000236027641059467	4.32189182473722	Down
CASP1	0.507866825166971	8.21650164446562	4.93673804889699	3.24178498530085e-06	0.000242577002857144	4.28468544708696	Up
SNAPC1	-0.531159219725573	7.42257408334421	-4.92539658723348	3.39622126288644e-06	0.000251052792384399	4.24109194808458	Down
SIK1	-1.03810288756643	8.42851498584488	-4.9233067658567	3.42544938961046e-06	0.000251687989187222	4.23306569084786	Down
PDE1A	0.561752454208616	8.62898932037994	4.91778131054664	3.503912613924e-06	0.000254279131162718	4.21185407738284	Up
RYR2	0.645970658341036	5.8870352353908	4.91679363611762	3.51812101126506e-06	0.000254279131162718	4.20806398633823	Up
FCF1	-0.682926915492411	5.73865090672767	-4.91643752821581	3.52325761797978e-06	0.000254279131162718	4.20669757210668	Down
CECR1	0.802218580797328	9.37256589746368	4.90654849606174	3.66885191815646e-06	0.0002600362655675	4.16877595928531	Up
CYBA	0.638548629527961	9.68236772564247	4.90631083007236	3.67242210582199e-06	0.0002600362655675	4.16786513429436	Up
CPA3	1.00166184623285	8.46992084590134	4.90459489111386	3.69829923443862e-06	0.0002600362655675	4.16128978982308	Up
S100A8	1.13605721789308	10.3394175158845	4.90286550749297	3.72455861959671e-06	0.0002600362655675	4.1546643055461	Up
EDNRB	-0.84110248404993	9.06333868472644	-4.90012107055809	3.76660368235427e-06	0.000261029915418608	4.14415286915372	Down
LAIR1	0.563819995457454	8.72078251917728	4.87676270386008	4.14365078932067e-06	0.000283933194816541	4.05482987842598	Up
PTGS1	0.623840769543394	8.54105628559975	4.86189007026973	4.40259199589149e-06	0.000299991142870886	3.99808917595556	Up
PLA2G15	0.672305902919287	8.54353860392573	4.85365006587087	4.55276099656783e-06	0.000308500143750766	3.96669730528358	Up
ZBTB16	-1.00525197247818	9.70314126954185	-4.85115797536229	4.59915071924551e-06	0.000309921775263191	3.95720949525891	Down
RTP4	0.690387822654725	6.71066390362441	4.84724340744001	4.67294904851174e-06	0.000313164612882954	3.94231197526083	Up
CHD1	-0.528068341549859	7.80841672015799	-4.84136882505297	4.78586306366579e-06	0.000317245498845281	3.91996885448137	Down
DOK2	0.558125499668135	8.57143027486716	4.8368754220708	4.87401591878602e-06	0.00031811434135041	3.90288984250427	Up
LINC00965	0.741541439130316	6.97943696253632	4.83409372974662	4.92937693820016e-06	0.00031811434135041	3.8923216673777	Up
C10orf10	-0.914890226932309	9.4025969749059	-4.82621651297647	5.08948598780965e-06	0.000322348310958235	3.86241450172642	Down
DDIT4	-0.871190863633579	10.2063962156024	-4.8212181187213	5.19369083439657e-06	0.000324858703113513	3.84345252020793	Down
SORL1	0.734307117303576	9.51079479202071	4.79876976628221	5.68782160557894e-06	0.000347387888446497	3.75843869130889	Up
WEE1	-0.647779691647831	7.12564508457382	-4.79833560134834	5.69781496089053e-06	0.000347387888446497	3.75679684161672	Down
SLC6A8	-0.543362585856036	7.189007771423	-4.78344891926377	6.05098023359094e-06	0.000363021465501057	3.70055558462725	Down
PLK3	-0.545489408615464	7.42787106391862	-4.7553861937082	6.77543962080619e-06	0.000395406875861115	3.59482567851858	Down
CLU	0.699731219124789	13.3219767350635	4.7278913993927	7.56658352914513e-06	0.000433284597675977	3.49160552349431	Up
SRRM2	-0.597280284332673	9.92615727135385	-4.70043963907849	8.44563694556542e-06	0.000470371843950052	3.38891531187677	Down
EMP1	-0.618257057247453	10.1853324332182	-4.69009263065705	8.80203777531492e-06	0.000485784863101883	3.35030586229507	Down
IRS2	-0.630151427066325	8.92213737169644	-4.68055800890306	9.14334296856097e-06	0.000497863188337224	3.31477461539301	Down
SUN1	-0.582890637192558	6.65863804481904	-4.67874040115951	9.20984783846783e-06	0.000499255618159076	3.30800631540266	Down
PDZRN4	0.832150509714393	6.69606890394043	4.66462275905439	9.74261931505289e-06	0.00052118740256886	3.2554916917219	Up
LGALS3BP	0.565179914767526	9.53555945918572	4.66289997159476	9.80964477904866e-06	0.000522481385895444	3.24909007143284	Up
ANP32E	-0.510084101273837	7.88030246654719	-4.63943310298318	1.07683701688814e-05	0.000568579268181151	3.16203817857757	Down
FOSL1	-1.27041880164368	5.9368308076389	-4.63384286169835	1.10098143814588e-05	0.000573874812011338	3.14134145826925	Down
YBX3	-0.661322837242217	10.9329706092876	-4.62213541267187	1.1532580519282e-05	0.000596029172007131	3.09804790936147	Down
ZNF671	0.601379393946044	6.50385580248813	4.61647939979898	1.17936750100683e-05	0.000606951283113094	3.07715699002681	Up
HBB	1.21772022379369	10.78301209772	4.59948384176966	1.26131541463452e-05	0.000638725952165509	3.01447984153887	Up
FUCA1	0.590720104103623	9.66996191304136	4.58049428522971	1.35940405689321e-05	0.000663908771671197	2.94462243918187	Up
ME2	0.613651704228383	8.99975932117161	4.57319638654274	1.39903239980494e-05	0.000674466331241929	2.91782432090236	Up
HNRNPA1	-0.68878696577634	8.08669666005523	-4.56747716317653	1.43086786399186e-05	0.000684403738710148	2.89684216883084	Down
MAPK8IP3	-0.531314095926954	6.19546182841733	-4.56281813358469	1.45731918411005e-05	0.000691631209672772	2.87976193044582	Down
GZMA	0.711522728301353	6.46308382440299	4.54628279554913	1.55507252999282e-05	0.0007295084480124	2.81923245930287	Up
DNASE1L3	1.13951413097187	7.89983711008776	4.53818670624504	1.60522011785673e-05	0.000750148267337108	2.7896471174559	Up
DOCK2	0.592072339360574	7.63155606501356	4.5350551195794	1.62503404164076e-05	0.000754130905710221	2.77821250664804	Up
CDKN1A	-0.791706783299393	9.77385099698544	-4.53295187619594	1.63847413309181e-05	0.000754130905710221	2.7705356110142	Down
ZMYM2	-0.685340563188746	6.29883735577108	-4.52790056407264	1.6711936849729e-05	0.000763579179056501	2.75210752775058	Down
PTGDS	0.984315258341125	10.9235276912	4.52779794153648	1.67186492392558e-05	0.000763579179056501	2.7517332793602	Up
PLIN2	-0.697438408565201	8.74775979539873	-4.52258100206888	1.70633396020878e-05	0.000770820567135795	2.73271510134248	Down
CD2	0.590699876108833	7.67181362616979	4.4722418520436	2.07624643739237e-05	0.000889239932443643	2.54993347489317	Up
TAF1C	-0.548234931287623	7.64139283245593	-4.47182211449582	2.07963495662191e-05	0.000889239932443643	2.54841498212051	Down
ARID5B	-0.549762389947219	8.28997826346303	-4.46897653543563	2.10274851673631e-05	0.000890528599258084	2.53812291873335	Down
ITGB2	0.590473118273572	9.02153148317234	4.46714014248993	2.11779644079907e-05	0.0008937980342016	2.53148320353728	Up
VKORC1	0.556074389309867	11.0838342351244	4.45144614022623	2.25071327508158e-05	0.000932678947366453	2.47481205095155	Up
LRCH1	-0.682912630990742	6.37149106397257	-4.45086314133905	2.25580298002053e-05	0.000932678947366453	2.47270934390927	Down
CYBB	0.622217547254235	8.29628247014469	4.44719003336272	2.28812665700519e-05	0.00093992393791675	2.4594656502981	Up
SF1	-0.500820834400869	8.65998755908804	-4.44712101435877	2.28873829270538e-05	0.00093992393791675	2.45921686495108	Down
LGMN	0.690935522946774	11.2791915644064	4.44573229785726	2.30107849659443e-05	0.000941510394654651	2.45421164468127	Up
NFKBIA	-0.578546907710162	10.8935145338786	-4.44495207753267	2.30803974749316e-05	0.000941510394654651	2.45140001816314	Down
KLF9	-0.696013921880827	8.07784350213593	-4.40598857306	2.68277402230189e-05	0.00105214774115807	2.31140162523606	Down
HLA-DMA	0.566945672639553	10.6767041867146	4.39820260316116	2.76439706900737e-05	0.00107039209684708	2.28352333133034	Up
ATP6V0E2	0.513532214072113	8.74241438728315	4.39543215915679	2.7940147270767e-05	0.00107503462543074	2.27361137828089	Up
NEDD9	-0.556145452476118	7.48447555060081	-4.38559655559083	2.90165669429006e-05	0.00110598458438299	2.23845538094634	Down
PCDH12	0.622935399532123	7.60409200472396	4.38370221749689	2.92284318925424e-05	0.00111058935761165	2.23169031266969	Up
TMEM51	0.700056530781435	8.49946406569367	4.36465574985297	3.14432530614614e-05	0.0011656940960202	2.16377912366346	Up
IL6ST	-0.524983503683183	8.41709091995117	-4.36079102850437	3.19120128322731e-05	0.00117948733489465	2.15002320483875	Down
TRAF3IP3	0.574550556533363	5.95114879487329	4.35055585635725	3.31862494025202e-05	0.0012093296250242	2.11363173626175	Up
PPP1R15A	-0.693619522972657	8.36629199776501	-4.35032798304088	3.32151696632867e-05	0.0012093296250242	2.11282217337198	Down
UAP1	-0.560140708312785	11.3512461144576	-4.34506071586075	3.3890471949498e-05	0.00122465917655531	2.09411708821312	Down
FOXC2	-0.879845388058748	5.81768069247793	-4.34049241202177	3.44868651551297e-05	0.0012304858130536	2.07790639134848	Down
SLC17A9	-0.553061742313468	7.86930807007393	-4.33960931429585	3.46033150674253e-05	0.0012304858130536	2.07477401747673	Down
LONRF1	-0.547692350171873	6.89322180463587	-4.29944099054173	4.03199874818175e-05	0.00139711047532877	1.93274705258452	Down
ZNF423	0.541864705501339	9.21638973051997	4.28502618786069	4.25852898378439e-05	0.00146111430552117	1.88199566270456	Up
KDM6B	-0.604740726630019	7.2896849833258	-4.28170044468831	4.31250756255261e-05	0.00147337968460656	1.87030275465207	Down
LST1	0.654880805809537	8.98534725425583	4.27154013813688	4.48152676288033e-05	0.00151149644753706	1.83461832970482	Up
ST8SIA4	0.592506870407496	6.69398407989208	4.26575401450072	4.58061199398602e-05	0.00153067738330541	1.81432226599438	Up
PRSS23	0.519063908304249	10.7810980398789	4.25883768307963	4.70182015877766e-05	0.00156482889253206	1.79008619732302	Up
GLT8D2	0.527568432412743	9.41452132895514	4.25747494436153	4.72606341333443e-05	0.00156640748512065	1.78531405836446	Up
CCL25	-0.649118294354594	5.58650593041267	-4.25314051453521	4.80397590182224e-05	0.00157935563543196	1.77014231811481	Down
FAM155A	0.752981893958318	7.0149483391222	4.24480740902709	4.9572525381754e-05	0.001616674042998	1.74100354435383	Up
CXADR	0.89297199815433	6.93971862396249	4.23826744200668	5.08083190351413e-05	0.00164379062936769	1.7181621277403	Up
ANKH	0.834936087103506	8.59688248856964	4.22992718343183	5.24273487061691e-05	0.00168579135347566	1.68906781165708	Up
JUND	-0.631267775662981	7.6732987489014	-4.22653387471989	5.31001711232641e-05	0.00169990232858386	1.67724170503172	Down
TRA2A	-0.641603748004082	8.09052035893016	-4.22215028242467	5.39816494904095e-05	0.00171695991566095	1.66197391831255	Down
MRC2	0.638872392285656	10.8526611146298	4.21021286072149	5.64540254085041e-05	0.00177466429873073	1.62045145984924	Up
AREG	-0.644593017908138	4.71628299262968	-4.20778952784961	5.6969052590954e-05	0.00178625073123873	1.61203208970024	Down
COPA	-0.558654968795338	6.63304876963449	-4.20156346495609	5.83130659993304e-05	0.00181903955497144	1.59041613396557	Down
FKBP5	-1.28276499942583	6.63084817536546	-4.20033510396913	5.85818075560219e-05	0.00182276098663469	1.58615403841248	Down
MNDA	0.601188088039383	8.63355797579439	4.19494611211531	5.97749497368243e-05	0.00185242820003357	1.56746572342341	Up
FBP1	0.685684393574224	8.57825972325015	4.18261664817625	6.25932322719366e-05	0.00191010934845039	1.52477071264528	Up
MAN2B1	0.508898672022665	9.8627239642304	4.16803706824789	6.60907559512267e-05	0.00198549002546087	1.47439546494373	Up
SLC18A2	0.73458222998147	6.47935593612231	4.16308237548725	6.73215299640598e-05	0.00201749557978289	1.45730364922577	Up
ADM	-0.81620812830352	10.8395169898435	-4.16153065066828	6.77114939658629e-05	0.0020196626766149	1.45195366981603	Down
TNFRSF10B	-0.581253702582606	7.07164124955993	-4.16147699386731	6.77250171956625e-05	0.0020196626766149	1.451768698505	Down
NAMPT	-0.73718833586163	9.49967330377815	-4.15951129801134	6.8222227762259e-05	0.00202459005356757	1.44499348204043	Down
NCOR2	-0.517695327820767	6.94875454206151	-4.15752220285195	6.8728925245381e-05	0.0020260232434132	1.43813986455934	Down
VCAN	0.64354851432852	10.631192231677	4.15114756210904	7.03772558354812e-05	0.00206841298656714	1.41619069376419	Up
MT1M	-0.802148140149937	10.21475993508	-4.1455838141903	7.18468790893878e-05	0.00210147813969607	1.39705262817517	Down
LGALSL	-0.56161877074702	7.51931189277908	-4.14394966632815	7.22840965358414e-05	0.0021092084340853	1.39143489529681	Down
CCDC186	-0.580906568192088	6.19509703078071	-4.14270037853697	7.26200663437615e-05	0.00211395453268463	1.38714123568581	Down
HIST1H3G	-0.612904809891742	5.5699186873046	-4.13967736095757	7.34392588546517e-05	0.00212404158794598	1.37675517984596	Down
THY1	0.791266283440486	9.87259519556536	4.13949478307049	7.34890178005413e-05	0.00212404158794598	1.37612807280758	Up
CTSH	0.542059769241801	10.4639908753183	4.13820042188645	7.38427064250085e-05	0.00212921865311071	1.37168283212931	Up
JUN	-0.892244985992566	9.14921821865972	-4.13363951352931	7.51020613923566e-05	0.00215534080659429	1.35602693057496	Down
TREM2	0.91508130630009	8.09079002364758	4.12793707726104	7.67056372325792e-05	0.00219105071973248	1.33646944192588	Up
CD14	0.655117950003522	11.4929345468532	4.12609715804827	7.72300152192694e-05	0.00220087498978838	1.33016312201147	Up
LPP	-0.605758132140903	7.78985428931503	-4.12309747689196	7.80923112566996e-05	0.00221670788928802	1.31988590863853	Down
CD4	0.560150295174958	8.59763510600325	4.11272603171112	8.11454846149238e-05	0.002291045082982	1.28439234450218	Up
CAMK2N1	-0.653004518953107	8.09987397578816	-4.10535206475186	8.33855762045951e-05	0.00234885421008648	1.25919473804136	Down
ANGPTL2	0.581750537893672	11.5993038993609	4.08144016374419	9.1065008385617e-05	0.00252436342563493	1.17770258344896	Up
CRIP1	0.786509651596294	11.4198107739262	4.07535444402162	9.31251656183226e-05	0.00256979105214181	1.15701554027105	Up
ATF3	-0.945394790002049	8.26524364788413	-4.0705148561094	9.47953002276808e-05	0.00260409521819149	1.14057989448723	Down
SERPINE1	-1.01433154676727	7.77820375455137	-4.06301697531099	9.74396375973729e-05	0.00266473376631201	1.11514353757949	Down
HLA-DRA	0.729853373539772	11.7487654119268	4.05991078636771	9.8555708447694e-05	0.0026832231605726	1.10461552881863	Up
MEG3	-0.565703045397562	8.29914867546617	-4.04841800828545	0.000102792604503089	0.00277995875193831	1.06571156822529	Down
BHLHE40	-0.587175853614209	10.3168244863427	-4.04492753598537	0.000104113573883679	0.00280325223103583	1.05391142252479	Down
BNIP3	-0.586132310762341	9.15243787598158	-4.03106873563961	0.000109520697255258	0.00290121835747506	1.00713022209561	Down
TRIL	0.694726682415943	7.83870385767258	4.03051866414809	0.0001097407678796	0.00290121835747506	1.00527576299408	Up
GPR65	0.66097590143389	6.82764374949226	4.02998950564949	0.00010995287133969	0.00290121835747506	1.00349197677941	Up
IGFBP2	0.695002705188467	7.90505632286976	4.02808358408259	0.000110720083426787	0.00290121835747506	0.997068512807826	Up
HPGDS	0.610733375454858	9.13985769123773	4.02780081058472	0.000110834347264027	0.00290121835747506	0.996115673725374	Up
CORO1A	0.709912474166559	7.39390901286769	4.02206619718898	0.000113176118572141	0.00294959213295813	0.976802419841729	Up
PNRC1	-0.5684409639235	10.3618181224736	-4.01968909033168	0.000114160653435655	0.00296325849665201	0.968802416806811	Down
MMP9	1.14563088833372	9.36650732450484	4.01874821200073	0.000114552601242368	0.00296325849665201	0.965636875309769	Up
RTN1	0.516207110528001	7.77604406800782	4.01647401972014	0.000115505304285789	0.0029659330449974	0.957987628630193	Up
SLC2A3	-0.929973362850885	7.59665676369675	-4.00531754965786	0.000120289899423781	0.00306299771037965	0.920507313842059	Down
NPL	0.536457796860178	8.49055551963159	3.99850171299604	0.000123305696194189	0.00312673508623809	0.897645838695613	Up
SBNO2	-0.755992546604143	7.18850705296494	-3.99674491800164	0.000124094674696445	0.00314021316861522	0.891757734796757	Down
CXCL2	-0.935959476389893	7.53362804566825	-3.99569926084593	0.00012456657151521	0.00314562830801452	0.888253965960927	Down
IGJ	1.43793245754579	7.50711815437992	3.98655767094068	0.000128765871295349	0.00321389358907683	0.85765027862274	Up
CCR1	0.543007352300792	9.01743923823885	3.98055406096092	0.000131597021939616	0.00325575837038031	0.837578903472274	Up
LOXL2	-0.62847479252539	6.32902157588568	-3.97399186531507	0.000134759678236332	0.00332053292009805	0.815664733604673	Down
TRIO	-0.542205042982834	7.18024074103954	-3.9732636882934	0.000135115071576706	0.00332257767746187	0.813234608333239	Down
LY86	0.590542700488708	9.79913315586946	3.96380676787444	0.000139812796537775	0.00340378578716815	0.781703184617522	Up
C2	0.517386226197608	9.54456262234722	3.95656045091199	0.000143517671793487	0.00348702199773936	0.757578758412172	Up
STK24	-0.561954778892018	7.67076686168284	-3.95109356164102	0.000146374689311204	0.00354232556652532	0.739399319986576	Down
KCNK2	0.85443704472098	6.27001635524754	3.93515378618728	0.000155018528987779	0.00370239252526038	0.686496591029716	Up
ZIC1	0.715506221131994	8.5893542880545	3.9109904340455	0.000169057942509315	0.00396538408612715	0.606593976909128	Up
SLC25A37	-0.536864340327197	7.28539816532924	-3.90216954288481	0.00017447935551541	0.00406130667790353	0.577513790455742	Down
SPON1	0.801850057369824	7.80612368542502	3.90043878815512	0.000175562397856332	0.00407873250791177	0.571813509788274	Up
ARNTL	-0.575429516957361	7.05234061832761	-3.89963933774271	0.000176064828536507	0.00408262873319348	0.569181118686192	Down
SNX10	0.508557534448311	8.20059303857297	3.87660609862789	0.000191144281910064	0.00436589289598699	0.493506266007508	Up
ZNF395	-0.534183356848528	8.55460893587479	-3.85852813797015	0.000203834714380837	0.00460402224315384	0.434339836386521	Down
OLR1	0.795504839052598	7.67678691497771	3.84961130007127	0.000210386280528986	0.00472574855177171	0.405230528564678	Up
NPAS2	-0.517068069423393	6.38328068934459	-3.84686069725102	0.000212447452296962	0.00476300963442903	0.396261006038641	Down
RHOB	-0.534462691479987	9.09721548502192	-3.84311818302128	0.000215282850337523	0.00480916653034206	0.384064443203536	Down
WIF1	1.35031199128976	7.03411890717319	3.84188329922764	0.00021622631011962	0.00481528803062315	0.380041954458417	Up
TPSAB1	0.78696635394386	8.98699862302926	3.83645160489147	0.000220423154713516	0.00488831943457891	0.362360060463337	Up
TNFSF11	0.843059002163401	6.66818464338987	3.83336401546823	0.000222843297779316	0.00493288512343797	0.352317124657509	Up
PTGER4	0.561079572228715	8.94354374801062	3.8267828749184	0.000228086570089846	0.0049945635464737	0.330930530505449	Up
TNFRSF10D	-0.718417655623425	6.35629772406933	-3.82133184537065	0.000232518267716006	0.00502496421427126	0.313236806026018	Down
MARCO	0.735697867901479	11.1502117272149	3.82102428359909	0.000232770745352403	0.00502496421427126	0.312239029077819	Up
MS4A6A	0.568175278040012	10.1399197745369	3.81882806037254	0.000234581232236581	0.00503101016370838	0.305115859153063	Up
SDC3	0.620644682510795	8.05921787607053	3.81070817250929	0.000241392145914392	0.00512937282877672	0.278806119947988	Up
STC1	-0.743708203333946	6.96023245857816	-3.80836511780566	0.000243392239173032	0.00516287850642343	0.271221887597026	Down
MMP1	1.58945334869722	8.90245631637853	3.80298170633348	0.000248047617530791	0.00525249442885947	0.25380930641839	Up
AHR	0.56759179466872	9.46376338358211	3.79858153597707	0.000251915575047331	0.00530676039525441	0.239590454007772	Up
OTUD4	-0.530036858965033	6.17749926342696	-3.79073445634411	0.000258956462929659	0.00541765347916476	0.214263208815638	Down
TPPP3	0.80163756896161	9.83386251611473	3.7832678767305	0.000265829554609477	0.00550238167931144	0.190199886329478	Up
CRY1	-0.522049726446928	7.76998529978199	-3.77088004901681	0.000277617178052042	0.0057088608286829	0.150353564550868	Down
NKG7	0.733507509278543	5.38772933006791	3.76392900463138	0.000284447527363846	0.0057919974812301	0.12803733209978	Up
SNAI1	-0.574360223065887	6.97283172572823	-3.73504015283927	0.000314585260566797	0.00624917984223651	0.0356170388031858	Down
MEST	0.775914327796173	8.92030147556673	3.73216521434313	0.000317745201957671	0.0062914581627885	0.0264485522020639	Up
ADORA3	0.543917884052311	8.53760993076739	3.72345652627944	0.000327502312412539	0.0064246250253031	-0.00129233339388168	Up
SLC15A3	0.595519512090172	8.17979286477025	3.72289106241248	0.000328145595289751	0.0064246250253031	-0.0030919091303927	Up
DDX17	-0.528880698963755	8.62654935169564	-3.72288029361031	0.000328157857732544	0.0064246250253031	-0.00312617862043396	Down
GPR85	0.527442235997107	4.60373353645265	3.72206908907951	0.000329082829524713	0.00642967494108579	-0.00570745735510592	Up
CLEC4A	0.54364762423632	7.44403429649142	3.71657008334269	0.000335418655479755	0.00653530565636833	-0.0231944190707232	Up
AMPH	-0.574817787096872	6.49484325227996	-3.71368326810184	0.000338790987438391	0.00657439967270059	-0.0323668417310108	Down
GOLIM4	-0.530261030565329	6.63796230524142	-3.7107122592758	0.000342295285072079	0.00661644309354065	-0.041801225913038	Down
MCF2L	-0.524035187518976	6.57235266885442	-3.70127939341695	0.000353650887345157	0.00681434419107248	-0.0717177561314566	Down
CSF2RA	0.502302707430999	6.77830101727062	3.69428183204622	0.000362304907124359	0.00691554452612803	-0.0938738987923378	Up
ANKRD36B	-0.544189449072925	8.105780721725	-3.68903506352873	0.000368925157656762	0.00698723625456447	-0.110465985823219	Down
LOC100506282	-0.507156912258968	5.66477710608974	-3.6880606982323	0.000370167162778812	0.00698905400063958	-0.113545320377549	Down
ANPEP	-0.52761460577616	7.834493318439	-3.68423288739011	0.000375084924354127	0.00706004756535076	-0.125636640418045	Down
TNKS	-0.521556112264651	6.35482648704698	-3.68166914031031	0.000378413286818106	0.00710077978356992	-0.13372976419246	Down
KLF6	-0.504658843008578	9.19089046968422	-3.68117613481898	0.000379056531483527	0.00710192398541411	-0.13528557807282	Down
LRRC15	0.958688410216487	8.80389664930811	3.66877780287103	0.000395578437090369	0.00729934976882184	-0.174360504687748	Up
SOCS3	-0.614764973881256	8.33521704260186	-3.66652381256355	0.000398654542398781	0.00732600907767256	-0.181453608635675	Down
SLCO4A1	-0.786876273732694	6.23470593080542	-3.66615577730755	0.000399158963643898	0.00732600907767256	-0.182611471268629	Down
ITGAM	0.502541667824952	9.6442751194292	3.66194139818126	0.000404978422599854	0.00738431157543782	-0.195863950839396	Up
SEC31B	-0.508863016913767	6.30265627184978	-3.65656538079679	0.000412518773146233	0.00749849698370283	-0.212752660664608	Down
DHX9	-0.525496989789454	7.38584803906859	-3.64853851265044	0.000424025375653465	0.00763310796099046	-0.2379342226421	Down
POSTN	-0.817315216521889	9.31769550679449	-3.64141303478901	0.000434494145637028	0.0077819751752347	-0.260253030118985	Down
EEA1	-0.502686391386645	6.63286219707077	-3.63799324426033	0.000439605066508287	0.00783898098859879	-0.270952993105364	Down
CEBPA	0.590951790725908	8.64785110285725	3.63460491986545	0.000444725112393721	0.00787334243960711	-0.281547018148697	Up
TIMP1	0.574879084815164	12.7291464224273	3.62315988751547	0.00046244046900592	0.0081508473995162	-0.317276195079966	Up
NUDT11	0.586784649395726	6.38894510977962	3.61732599763029	0.000471725742670266	0.00826672253354775	-0.335455664509223	Up
NCF1	0.635680319815361	8.790625790834	3.60608944413098	0.000490109682246656	0.00849128948062849	-0.370408264995764	Up
SEMA5A	0.601907092010675	9.50379888290057	3.60272675689573	0.000495741869466176	0.00855655413894582	-0.380852257303461	Up
PRMT7	0.609519453355949	6.11249170447091	3.59966205448184	0.000500928275400179	0.00861752069824539	-0.390364311692358	Up
SFRP5	-0.509278578106978	4.38501079605224	-3.59147740661716	0.000515032060535471	0.00874256976186593	-0.41573722379939	Down
RBP4	0.737611567227797	8.53100016107918	3.59125044787147	0.000515428459646	0.00874256976186593	-0.416440184262561	Up
ADAP2	0.509866737346975	9.75399870217795	3.59087671325095	0.000516081842136876	0.00874256976186593	-0.417597680762562	Up
IL18	0.502390119484686	6.18462351473147	3.58609859593609	0.000524504558940938	0.00887292941109933	-0.432387951034714	Up
TAC1	1.13237670544122	6.21117011931918	3.58508744411452	0.000526303582055647	0.00887918500280562	-0.435515967348585	Up
MN1	0.534063246020709	9.45694365359268	3.58193403821551	0.000531951630026468	0.0089492607330108	-0.445266772171967	Up
ETS2	-0.592339340071858	7.72407149759488	-3.58027790937441	0.000534940829842842	0.00898035711028233	-0.450385154342388	Down
GAL3ST4	0.595227885197637	9.3398331989483	3.57572952599587	0.000543232304795971	0.00907644441314584	-0.464432973236847	Up
HK3	0.861958923307163	7.43332744035169	3.56845959308926	0.000556737905161805	0.00926402759789705	-0.486858102903885	Up
PCOLCE	0.603750877311668	12.0015441886262	3.56525245325144	0.000562796300050148	0.00931401149485978	-0.496739905500116	Up
NGFRAP1	0.51201589935877	11.9394269988077	3.56300282312043	0.000567083065332283	0.00935955635704716	-0.503667391769481	Up
CALB2	0.572337400468159	6.21108335927157	3.56005716487328	0.000572742827305774	0.00937170140755078	-0.512733169333491	Up
SYT17	0.570787538682022	7.03489369943941	3.55986686455054	0.000573110298957009	0.00937170140755078	-0.513318654795103	Up
EHMT1	-0.530248346120282	6.35121503344676	-3.55982175110949	0.000573197446095998	0.00937170140755078	-0.513457449076278	Down
GPM6A	0.545519019342488	5.31599997276423	3.54832813767086	0.000595812842744844	0.0096590541938354	-0.548774429796717	Up
ANKRD11	-0.570510001240006	7.78646072605883	-3.54672954437413	0.000599024308943757	0.00968527482227543	-0.553679581178129	Down
ZNF668	0.602963401230029	6.14030750718757	3.53841798750783	0.000615986939172714	0.00986812623851624	-0.57915561581911	Up
TLR8	0.728586752951133	6.0395381674026	3.53398015734369	0.000625228691941963	0.00989093950144764	-0.592739393754401	Up
PHACTR1	-0.571731183183231	5.69403540355205	-3.49760221794069	0.000706076797330379	0.0108600487982833	-0.703594594799763	Down
DPP4	-0.774674829785241	6.86711985214665	-3.49549663395702	0.000711046105310167	0.0109227069854762	-0.709983925912224	Down
PTGS2	-0.935687163790784	6.52067674560241	-3.49413064972121	0.000714287535794289	0.0109449309975916	-0.714127375939936	Down
CCL18	0.893714246123658	8.67446689346634	3.48691121717075	0.000731651742571894	0.0110856600051545	-0.736005362435893	Up
APOD	-1.10152567103117	8.88344312217052	-3.47807216941439	0.000753453593792714	0.0113175781816376	-0.76274385255118	Down
INHBB	-0.634621519548949	7.26817959646305	-3.47473486930434	0.000761843324279186	0.0114014761058076	-0.772825671217293	Down
FRZB	0.644971384381901	7.48572078074815	3.46790775472988	0.000779281278460943	0.0115913338455953	-0.793426698154224	Up
DUSP1	-0.662396141376369	10.0134245255658	-3.46573530265537	0.000784908631398667	0.0116324794376301	-0.799975554558047	Down
TMEM38B	-0.633180150917013	6.73738192997085	-3.46421198132311	0.000788877341144471	0.0116771079246834	-0.804565709083366	Down
AIF1	0.512415667400397	9.97959568022722	3.46256650465393	0.000793185542087757	0.0116902086332387	-0.809522190748982	Up
RNF19A	-0.52572979242008	8.06876433570171	-3.46204535323812	0.00079455464105558	0.0116902086332387	-0.811091614921136	Down
DOCK10	0.551378489081245	6.50322754515349	3.43970982249192	0.000855368587920369	0.0123906539986517	-0.878181600087866	Up
UBE2O	-0.527909684707501	5.93923512640219	-3.4381561374934	0.000859757933693563	0.0124394632470467	-0.882835895256433	Down
ACP5	0.661824298206794	10.0647514869546	3.43543658835048	0.000867492067801956	0.0125364937807825	-0.890978770114248	Up
PLA2G2A	0.515518466041856	12.3750488739369	3.41950621839442	0.000914127998498319	0.0130100574068658	-0.938576610647591	Up
RUFY2	-0.510708530153321	6.51425856366368	-3.41760808691796	0.000919839418273888	0.0130326909258689	-0.944236469593331	Down
SLC5A3	0.605989882986323	9.16056394284654	3.41451929345414	0.000929205317707314	0.0131479318562368	-0.953441405530054	Up
VWF	0.562495761385664	9.62511971443086	3.41207214561523	0.000936689214791027	0.0132231462416738	-0.960729552871326	Up
ST14	0.588724319173438	6.29022520580194	3.40279880274854	0.000965566626598911	0.0135057524594345	-0.988310547744197	Up
APLNR	0.712955922343269	8.06619571385648	3.40223294993781	0.000967355528772165	0.0135152753544491	-0.989991619930318	Up
LAMA2	-0.627354785990129	8.30566027779698	-3.39819281327048	0.000980218963334475	0.0136636922237607	-1.00198796101094	Down
BGN	0.644107108280336	11.7596810083827	3.3950291622791	0.000990403818191345	0.0137706264260004	-1.01137396944062	Up
HOXD11	-0.57731704010641	5.80813444312989	-3.39475924466318	0.000991277363452354	0.0137706264260004	-1.01217445156805	Down
CD52	0.70474368119078	7.5624076096795	3.38323227150908	0.00102926562491287	0.0141692469831403	-1.04631289626695	Up
CCR5	0.558532508781748	7.7391294064502	3.37756730639674	0.00104843241638439	0.0143275812668813	-1.06305694594941	Up
BIN2	0.595399942192002	6.1003839434448	3.36479933272578	0.00109286772627364	0.0146964803278496	-1.10071464132995	Up
RGS2	-0.606161469572763	10.3516058224205	-3.3575850441945	0.00111875071695219	0.0149949477963361	-1.12194275457993	Down
ACADL	-0.751891771293971	4.9162128801653	-3.3545573739367	0.00112978369870777	0.0151000169218074	-1.13084101370821	Down
DUSP5	-0.526471742965914	7.18301440404096	-3.35415804007531	0.00113124649051404	0.0151000169218074	-1.13201417540684	Down
GBA3	0.63779315260938	4.90872715206193	3.34911613541217	0.00114986894028049	0.0152870993765556	-1.1468167964888	Up
DUOX2	-0.851960623496759	6.02077322512979	-3.33525278273573	0.00120256739081821	0.0157899161793193	-1.18742788030992	Down
THBS1	-0.640808199680558	7.70533884739195	-3.33176555724264	0.00121617539306353	0.0159159777566479	-1.19762235738753	Down
MZT2B	-0.575363149816784	8.19782556127799	-3.3313697138138	0.00121772916333389	0.0159192310880851	-1.19877902446672	Down
NFKB2	-0.503830598871325	6.91843732366481	-3.32323820138367	0.0012500618909805	0.0162548026484959	-1.22251550899028	Down
SDC1	0.513712582666679	7.25352496395911	3.29718591179415	0.0013591533943364	0.0171937373224947	-1.29825440478513	Up
STAP1	0.591941901207947	4.68067803433564	3.29007687698644	0.00139043472047466	0.017462740189361	-1.31883950075115	Up
PRR5L	0.504454573047451	6.38633496036201	3.28431293711309	0.0014162907752398	0.0177538526059608	-1.33550376544348	Up
AKAP9	-0.520054098660563	6.89128949122692	-3.26788995374444	0.00149245069041168	0.0183350464381929	-1.38285700069816	Down
APOC1	0.589295533566464	8.93905000472239	3.26578600023813	0.00150247981623964	0.0183376576411116	-1.38890976079637	Up
RND1	-0.735375302727756	5.31789728613217	-3.26534239471602	0.00150460242555195	0.0183376576411116	-1.39018555059722	Down
S100A9	0.752686553994561	8.67927817602869	3.26157633016478	0.00152273598384888	0.0184543236564866	-1.40101101270638	Up
PDK1	-0.557250337793234	5.42790209414097	-3.2592891203526	0.00153384840875235	0.0185231178629231	-1.40758067385913	Down
LTC4S	0.710452074562875	6.78731120552839	3.25211404589075	0.00156920255763325	0.0188381531451307	-1.42816608515987	Up
CLIC3	0.601785489965547	5.89951112011035	3.24826754636404	0.00158846784980611	0.0189760454104654	-1.43918682375104	Up
HIST1H2AE	-0.500531854932938	5.38950485072651	-3.24290177820349	0.00161571191851511	0.0192074447077279	-1.45454303916677	Down
LOC57399	-0.602314987396391	4.25536869829126	-3.23770828094039	0.00164249658621387	0.019450029963156	-1.46938687670074	Down
DDX43	-0.57208056920783	5.14531476428592	-3.22310993359214	0.00172002364075483	0.0201495029043862	-1.51100910212919	Down
ZFP36	-0.574217817664422	11.5091553951064	-3.21466062972512	0.00176644260607741	0.020578128430111	-1.53503043298389	Down
SPP1	1.0280759535077	9.65117262751366	3.21383198075456	0.00177105746897784	0.0206122022415294	-1.5373835501513	Up
NID2	0.631128440150439	9.97643865971992	3.21220502538605	0.00178015096391204	0.0206274044188086	-1.54200220198842	Up
SPI1	0.611518966518228	6.44174573831097	3.2120169082406	0.00178120520738531	0.0206274044188086	-1.54253611356895	Up
DPT	0.635536446050448	11.4106948095702	3.19928806720761	0.0018539087735788	0.0212446098733146	-1.57860449306877	Up
LIF	-0.859488504659571	7.12817890342789	-3.18112556747102	0.00196245051280619	0.0221268444451102	-1.6298698012316	Down
MCOLN3	0.509704631646038	6.98463136421755	3.16059783060317	0.00209224391035919	0.0230316777749558	-1.68752733346666	Up
PTPRC	0.552274019850112	8.21195379822673	3.15618536222174	0.00212116746881378	0.0232870203574453	-1.69988146326813	Up
NPTX2	0.579806738263097	8.13821023897557	3.14774598070949	0.00217752681793883	0.0236152620203282	-1.72347127546536	Up
MTUS2	0.76704480291854	6.8105513289877	3.13856846560215	0.00224039538452535	0.0240758612379346	-1.74906616247001	Up
FGGY	0.559464687450508	6.76432979238847	3.13594754949142	0.00225865695706823	0.0242081185460116	-1.75636441562062	Up
NOL4	-0.540635662732591	4.65975906895251	-3.12867576140561	0.00231005159108317	0.0245646898486848	-1.77658763170888	Down
MYRIP	0.554606376628178	6.11394402948193	3.12092726409096	0.00236601071255069	0.0250400160935179	-1.79809457888265	Up
ANGPTL7	-1.1537841302702	7.07250822277507	-3.12078239689024	0.00236706883297747	0.0250400160935179	-1.79849626308934	Down
SEMA3A	0.618601959295218	6.39439944204176	3.11750626053918	0.002391115733257	0.0252546643651003	-1.80757619977117	Up
ZFP36L2	-0.508360624960757	8.81275201732372	-3.10620241568323	0.00247584022356649	0.0258321840948165	-1.83884557253425	Down
CAPG	0.539449006176435	9.47928360742117	3.09451880606475	0.0025663354077158	0.0264595037767622	-1.87106808023972	Up
IGLL5	0.661948393567354	7.972215547887	3.09219473475217	0.00258469873547518	0.0265814253596887	-1.87746586793258	Up
NDUFA4L2	0.568917154819836	9.72430065443516	3.08972805404742	0.00260432225168533	0.0267351442435582	-1.884251939195	Up
DPEP2	0.611063436779792	6.30523905937825	3.0797231382488	0.00268534210138931	0.0271162177711334	-1.91173099455583	Up
TIMP4	-0.73743051538847	8.12715392848817	-3.07751144291144	0.00270356521014629	0.0271849834032599	-1.91779569560857	Down
USP53	-0.551464968140795	6.66230750173735	-3.07609248536122	0.0027153169503764	0.0272806596735923	-1.92168474802178	Down
SLC7A5	-0.70712710418249	6.97406757121902	-3.07102687956912	0.00275765766583139	0.0275631374870132	-1.93555648296792	Down
SLC35F5	-0.513667497937197	6.01633280037585	-3.06467667014177	0.00281160055079851	0.0279715268499913	-1.95291952993154	Down
IL11	-0.645098292356063	5.53115800511418	-3.04990484235941	0.00294088877918861	0.0287650524777574	-1.99319526625282	Down
IER3	-0.616546731272116	10.2551300386936	-3.0298883758935	0.00312487813346125	0.0300893157695144	-2.04751531918814	Down
GPR88	0.628904429282937	7.32143465538958	3.01766487904417	0.00324241622901426	0.0309692644833883	-2.08054213857426	Up
QTRT1	-0.617917938728969	6.600085962651	-3.01145382754221	0.00330369476158877	0.0313581050638896	-2.09728165016045	Down
MMP3	0.945223272172672	11.0248076755759	3.01095544987251	0.0033086579054462	0.0313807935246713	-2.09862360231792	Up
GOLM1	0.600766445995514	9.45721696934441	3.0082261275566	0.00333596061744209	0.0315523443347017	-2.10596943446188	Up
WNT5B	0.585432428440273	6.78363159072237	2.98846348410044	0.00353995611543342	0.0329091804420285	-2.15899520739377	Up
FCGR1B	0.598321990450799	8.61899054881552	2.98332964815402	0.00359480280167968	0.0331913775716026	-2.17272261809211	Up
HTR2B	0.712679206195148	6.80162617748383	2.98058546933117	0.00362444069494953	0.0333640023821127	-2.18005228088917	Up
FPR3	0.531781577581906	8.80608369502158	2.97633557777891	0.00367078623735611	0.033613047850625	-2.19139264326049	Up
CCL19	0.576734651173778	8.63601753852956	2.96909181909192	0.00375104295946952	0.034090112213762	-2.21069086263315	Up
SIRT4	0.593243277844733	5.15238529632878	2.96886073972035	0.0037536296386884	0.034090112213762	-2.21130584263621	Up
CCDC102B	0.626339313761687	6.15501596318285	2.95950881920663	0.00385970567567416	0.0347687076264385	-2.2361610844371	Up
RRAD	-0.858825000653919	6.60159646973217	-2.95808353941189	0.00387611288021411	0.0348650064896545	-2.23994342560575	Down
ADAMTS1	-0.542647235300223	8.80358553327466	-2.94261570723265	0.00405835535250759	0.0359214515490095	-2.28089372966117	Down
PNMT	-0.543881399003281	5.68416062266877	-2.89899391756647	0.00461568104669516	0.0393600802860717	-2.39541479240351	Down
KLHL29	-0.526721883302932	6.10015217117532	-2.89494661415355	0.00467080697957599	0.0395462231861403	-2.40596771313635	Down
CYR61	-0.656380819126738	10.0862227259243	-2.88837390264713	0.00476162074842034	0.0401642380833215	-2.42307904218922	Down
NLGN4X	0.514693083152629	6.83376455872052	2.83746379331379	0.00552189380363634	0.0445145662412111	-2.55450998391949	Up
LDLR	-0.520416783999573	5.92349390291842	-2.83352696829084	0.00558508898319662	0.0447002847717558	-2.56459135745473	Down
GADD45A	-0.53147102790396	8.91090373876753	-2.83329024856872	0.0055889099185806	0.0447002847717558	-2.56519716982852	Down
KLRB1	0.524001244921307	5.96163372334629	2.82959234141501	0.00564891019021428	0.0450031075049272	-2.57465529337313	Up
ANGPTL4	-0.622721224042133	9.63526585578055	-2.8250963477348	0.00572265419682295	0.0452635892243822	-2.58614062337852	Down
PDK4	-0.713949277498385	7.84078818993756	-2.82177628735895	0.0057776749859701	0.0454647108412112	-2.59461204156888	Down
SLPI	0.503174154762549	8.63139199997513	2.78772050740993	0.00637067166026515	0.0487926198557528	-2.68102109369629	Up
WFDC1	0.525685144130468	6.76846408911782	2.76923931036561	0.00671526939307166	0.0505861750479431	-2.72754023604922	Up
IFI44L	0.518314216844312	7.82389737925321	2.76665376962093	0.00676481262474766	0.0507520675727684	-2.73402733580169	Up
GABRA4	0.551582005920717	8.02327841981382	2.76658698063797	0.00676609681949514	0.0507520675727684	-2.73419484047152	Up
HSD11B2	0.593596194198271	5.39255100348097	2.76595844320265	0.0067781930141318	0.0507520675727684	-2.73577102401573	Up
ALDH5A1	0.553606872697467	5.71149592946176	2.76583727326328	0.00678052719527589	0.0507520675727684	-2.73607484687104	Up
SNORA21	-0.509010261930075	5.63421312263923	-2.76297341993948	0.00683590954937484	0.05098066320869	-2.74325240613387	Down
P2RY13	0.519834090689103	6.49939733131551	2.76056114274724	0.00688287898361011	0.0512205460421553	-2.74929328613983	Up
CXCL3	-0.900541931911307	6.88433709100993	-2.75204635068014	0.00705103322613495	0.0519332441178551	-2.77058028526581	Down
NPY1R	0.621781640481458	6.00279663347259	2.75051447517875	0.00708167998724989	0.0520960499423926	-2.77440402846748	Up
SLC7A8	-0.582949728797985	7.42178119291953	-2.73829909216086	0.00733043951283114	0.0533787287988068	-2.80483008207491	Down
HS3ST3A1	0.575998637663601	4.39335222992957	2.72809037048733	0.00754441165507142	0.0545460515452911	-2.83016922725465	Up
OGN	0.701568408272511	9.51197537638642	2.69199907982336	0.00834723217911666	0.0578472675503897	-2.91910193397321	Up
MMP13	0.911525970868118	5.40313079443229	2.68326240272867	0.00855289061154291	0.0587716094585853	-2.94047726041567	Up
GPR1	0.585555918233905	7.91280554958718	2.67754301940229	0.00869000271811075	0.0595126126629965	-2.95443807720267	Up
MXRA5	0.646358817457426	10.877994668936	2.67728581152639	0.00869621542731841	0.0595217393754224	-2.95506531096823	Up
USP9Y	-0.85637957138367	4.97778803136237	-2.66845983561289	0.00891185884108548	0.0603542155939587	-2.97655715556783	Down
HLA-DQB1	0.973515937584638	8.44442203745343	2.62640988235409	0.0100073298550685	0.0649597670262214	-3.07811111018099	Up
VEGFC	0.505360266210866	9.69523359007091	2.59302424512516	0.0109622588879955	0.0696751806445449	-3.15774602795079	Up
PMAIP1	-0.527282626208946	6.81096747252098	-2.5792306202131	0.0113802458581205	0.0716227341235788	-3.19038992545246	Down
CCL20	-0.808286509871973	4.81427034951057	-2.57044516341472	0.0116539044923191	0.0727656863486428	-3.21110261658143	Down
KIF20A	0.59863203440359	5.7151878544133	2.55658308817839	0.0120977633907494	0.0745611016053413	-3.24365887189041	Up
HBD	0.643901123025911	7.53671459379303	2.5388524410626	0.0126876395594289	0.0768377059117949	-3.28507705350001	Up
NUMA1	-0.578801371104078	6.80771898639847	-2.5214789686127	0.0132905746308498	0.0790756774499878	-3.3254166564125	Down
SCG2	0.541691010781187	8.21375923927225	2.50640212310396	0.0138345138997577	0.0812811011730949	-3.36022726454681	Up
DDX3Y	-0.818090820704166	6.37438062241308	-2.50201050836537	0.0139966638890479	0.0818788054938692	-3.37033257617674	Down
TOP2A	0.529212131143766	5.15288745105675	2.49779304993151	0.0141539845951527	0.082443242649034	-3.38002252179993	Up
MYOM2	0.620242616874046	6.39059600858252	2.43269556271277	0.0167913955969499	0.0926598593628253	-3.52776484005598	Up
LIPC	0.569491873309824	5.61561031345107	2.41370160369742	0.0176394185220428	0.0955788483844316	-3.57022398742365	Up
COL11A1	0.655353678958457	6.39403395599969	2.39030866160159	0.0187360758948635	0.0989709474619531	-3.62211174684219	Up
FHOD3	-0.547319367742121	6.6141172705959	-2.38037741273657	0.0192196791264212	0.100610483392686	-3.64400470537683	Down
IL6	-0.739826896303145	7.74447161910566	-2.35841739977125	0.0203285360842437	0.104298360704975	-3.69212699307735	Down
CXCL8	-0.782026107089458	6.62859010285356	-2.32799763438508	0.0219580551230586	0.109898398988898	-3.75813152760931	Down
LGI2	0.535299377156013	6.63294572908598	2.31873496518416	0.0224766428178165	0.111532795951549	-3.77807777615497	Up
SGCA	0.585770894711346	6.72309353578539	2.20189074979398	0.0300071092252882	0.134954539535708	-4.02355903010051	Up
BTC	0.50097322369299	7.39048862478669	2.17504895747706	0.0320202629929363	0.140942312423257	-4.07833533662675	Up
SGCG	0.621780128663089	6.04037760272391	2.14313794551984	0.0345656582054017	0.148032771464636	-4.1426643650971	Up
ARC	-0.538943705624416	5.77173832355977	-2.10302692223853	0.0380125854540575	0.157432769026533	-4.22229781027056	Down
PENK	0.50798853074672	7.88570838366131	2.07398332687022	0.0406901353213465	0.164882917114439	-4.27910270182285	Up
TXLNGY	-0.551927152034441	5.04346830842707	-2.03142866615274	0.0449056298629274	0.175142660754168	-4.36102821147389	Down
